# Supplementary material for: Differential Host Responses and Viral Replication of Highly Pathogenic Avian Influenza H5N1 Strains in Diverse Cell Lines with a Raw Milk Supplement
Source: Life (Basel). 2025 Oct 17;15(10):1625. doi: 10.3390/life15101625 (PMC12565113; doi:10.3390/life15101625)
Supplement: Supplementary file 1 [file life-15-01625-s001.zip]

Archive with 1 entries (1 files):
- life-3893431-supplementary.xlsx
