# Supplementary material for: Differential Host Responses and Viral Replication of Highly Pathogenic Avian Influenza H5N1 Strains in Diverse Cell Lines with a Raw Milk Supplement
Source: Life (Basel). 2025 Oct 17;15(10):1625. doi: 10.3390/life15101625 (PMC12565113; doi:10.3390/life15101625)
Supplement: Supplementary file 1 [file life-15-01625-s001.zip › life-3893431-supplementary.xlsx]

## Sheet: qPCR data
Assay	Influenza A (Matrix-H5 PCR)						Assay	Influenza A (Matrix-H5 PCR)
							Standard Curve (TCID50 versus CT values)
Sample Source	Sample ID	Ct Mean	Ct Std. Dev				Dilutions	Avg Ct	Virus titers/Reaction
Cell lysate	MDCK - Infection media- Bovine H5N1	13.3557	0.216341				Neat virus	14.3063	17700000
Cell lysate	MDCK - Infection media with Milk - Bovine H5N1	12.8468	0.0786297				1:10	16.1473	1770000
Cell lysate	MDCK - Infection media - mink H5N1 RNA	14.8595	0.00174333				1:100	19.384	177000
Cell lysate	MDCK - Infection media with Milk - mink H5N1	13.2534	0.128148				1:1000	22.7439	17700
Cell lysate	MDBK - infection media- Bovine cattle H5N1	13.2055	0.171629				1:10000	25.9397	1770
Cell lysate	MDBK - infection media with Milk- Bovine H5N1	17.6825	0.360594				1:100000	29.0829	177
Cell lysate	MDBK - infection media- mink H5N1	14.3344	0.0477405				1:1000000	32.1655	17.7
Cell lysate	MDBK - infection media with Milk- mink H5N1	22.7051	0.484088				1:10000000	35.2792	1.77
Cell lysate	A549 - infection media- Bovine H5N1	13.3802	0.0231533				1:100000000	37.6542	0.177
Cell lysate	A549 - infection media with Milk- Bovine H5N1	15.6408	0.191154
Cell lysate	A549 - infection media- mink H5N1	15.2083	0.0137249
Cell lysate	A549 - infection media with Milk- mink H5N1	22.8857	0.239778
Cell lysate	MVI (Ferret) - infection media- Bovine H5N1	12.2466	0.0973033
Cell lysate	MVI (Ferret) - infection media with Milk- Bovine H5N1	13.4595	0.0428945
Cell lysate	MVI (Ferret) - infection media- mink H5N1 RNA	15.304	0.169161
Cell lysate	MVI (Ferret) - infection media with Milk- mink H5N1	16.3178	0.328066
Cell lysate	Vero - infection media- Bovine H5N1	13.2711	0.211017
Cell lysate	Vero - infection media with Milk- Bovine H5N1	19.5187	0.602462
Cell lysate	Vero - infection media- mink H5N1 RNA	16.8654	0.272779
Cell lysate	Vero - infection media with Milk- mink H5N1	24.0222	0.0441497
Stats	3-way ANOVA
	Alpha	0.05
	Source of Variation	% of total variation	P value	P value summary	Significant?
	Cell line	21.46	<0.0001	****	Yes
	Bovine H5N1	28.11	<0.0001	****	Yes
	Milk Supplement	10.22	<0.0001	****	Yes
	Cell line x Bovine H5N1	10.84	<0.0001	****	Yes
	Cell line x Milk Supplement	17.47	<0.0001	****	Yes
	Bovine H5N1 x Milk Supplement	9.219	<0.0001	****	Yes
	Cell line x Bovine H5N1 x Milk Supplement	2.087	<0.0001	****	Yes
	ANOVA table	SS	DF	MS	F (DFn, DFd)	P value
	Cell line	4162000000000000	4	1040000000000000	F (4, 40) = 367.7	P<0.0001
	Bovine H5N1	5452000000000000	1	5452000000000000	F (1, 40) = 1926	P<0.0001
	Milk Supplement	1982000000000000	1	1982000000000000	F (1, 40) = 700.4	P<0.0001
	Cell line x Bovine H5N1	2103000000000000	4	525700000000000	F (4, 40) = 185.7	P<0.0001
	Cell line x Milk Supplement	3388000000000000	4	846900000000000	F (4, 40) = 299.3	P<0.0001
	Bovine H5N1 x Milk Supplement	1788000000000000	1	1788000000000000	F (1, 40) = 631.7	P<0.0001
	Cell line x Bovine H5N1 x Milk Supplement	404700000000000	4	101200000000000	F (4, 40) = 35.75	P<0.0001
	Residual	113200000000000	40	2830046884460

## Sheet: Meta data for Seq
cell	cell_line	infection	milk	Group
A549.Bovine_H5N1.Milk.1	A549	Bovine_H5N1	with	A549-Bovine_H5N1-Milk
A549.Bovine_H5N1.Milk.2	A549	Bovine_H5N1	with	A549-Bovine_H5N1-Milk
A549.Bovine_H5N1.Milk.3	A549	Bovine_H5N1	with	A549-Bovine_H5N1-Milk
A549.Bovine_H5N1.Milk.4	A549	Bovine_H5N1	with	A549-Bovine_H5N1-Milk
A549.Bovine_H5N1.None.1	A549	Bovine_H5N1	without	A549-Bovine_H5N1-None
A549.Bovine_H5N1.None.2	A549	Bovine_H5N1	without	A549-Bovine_H5N1-None
A549.Bovine_H5N1.None.3	A549	Bovine_H5N1	without	A549-Bovine_H5N1-None
A549.Bovine_H5N1.None.4	A549	Bovine_H5N1	without	A549-Bovine_H5N1-None
A549.Mink_H5N1.Milk.1	A549	Mink_H5N1	with	A549-Mink_H5N1-Milk
A549.Mink_H5N1.Milk.2	A549	Mink_H5N1	with	A549-Mink_H5N1-Milk
A549.Mink_H5N1.Milk.3	A549	Mink_H5N1	with	A549-Mink_H5N1-Milk
A549.Mink_H5N1.Milk.4	A549	Mink_H5N1	with	A549-Mink_H5N1-Milk
A549.Mink_H5N1.None.1	A549	Mink_H5N1	without	A549-Mink_H5N1-None
A549.Mink_H5N1.None.2	A549	Mink_H5N1	without	A549-Mink_H5N1-None
A549.Mink_H5N1.None.3	A549	Mink_H5N1	without	A549-Mink_H5N1-None
A549.Mink_H5N1.None.4	A549	Mink_H5N1	without	A549-Mink_H5N1-None
A549.Mock.Milk.1	A549	Mock	with	A549-Mock-Milk
A549.Mock.Milk.2	A549	Mock	with	A549-Mock-Milk
A549.Mock.Milk.3	A549	Mock	with	A549-Mock-Milk
A549.Mock.Milk.4	A549	Mock	with	A549-Mock-Milk
A549.Mock.None.1	A549	Mock	without	A549-Mock-None
A549.Mock.None.2	A549	Mock	without	A549-Mock-None
A549.Mock.None.3	A549	Mock	without	A549-Mock-None
A549.Mock.None.4	A549	Mock	without	A549-Mock-None
MDBK.Bovine_H5N1.Milk.1	MDBK	Bovine_H5N1	with	MDBK-Bovine_H5N1-Milk
MDBK.Bovine_H5N1.Milk.2	MDBK	Bovine_H5N1	with	MDBK-Bovine_H5N1-Milk
MDBK.Bovine_H5N1.Milk.3	MDBK	Bovine_H5N1	with	MDBK-Bovine_H5N1-Milk
MDBK.Bovine_H5N1.Milk.4	MDBK	Bovine_H5N1	with	MDBK-Bovine_H5N1-Milk
MDBK.Bovine_H5N1.None.1	MDBK	Bovine_H5N1	without	MDBK-Bovine_H5N1-None
MDBK.Bovine_H5N1.None.2	MDBK	Bovine_H5N1	without	MDBK-Bovine_H5N1-None
MDBK.Bovine_H5N1.None.3	MDBK	Bovine_H5N1	without	MDBK-Bovine_H5N1-None
MDBK.Bovine_H5N1.None.4	MDBK	Bovine_H5N1	without	MDBK-Bovine_H5N1-None
MDBK.Mink_H5N1.Milk.1	MDBK	Mink_H5N1	with	MDBK-Mink_H5N1-Milk
MDBK.Mink_H5N1.Milk.2	MDBK	Mink_H5N1	with	MDBK-Mink_H5N1-Milk
MDBK.Mink_H5N1.Milk.3	MDBK	Mink_H5N1	with	MDBK-Mink_H5N1-Milk
MDBK.Mink_H5N1.Milk.4	MDBK	Mink_H5N1	with	MDBK-Mink_H5N1-Milk
MDBK.Mink_H5N1.None.1	MDBK	Mink_H5N1	without	MDBK-Mink_H5N1-None
MDBK.Mink_H5N1.None.2	MDBK	Mink_H5N1	without	MDBK-Mink_H5N1-None
MDBK.Mink_H5N1.None.3	MDBK	Mink_H5N1	without	MDBK-Mink_H5N1-None
MDBK.Mink_H5N1.None.4	MDBK	Mink_H5N1	without	MDBK-Mink_H5N1-None
MDBK.Mock.Milk.1	MDBK	Mock	with	MDBK-Mock-Milk
MDBK.Mock.Milk.2	MDBK	Mock	with	MDBK-Mock-Milk
MDBK.Mock.Milk.3	MDBK	Mock	with	MDBK-Mock-Milk
MDBK.Mock.Milk.4	MDBK	Mock	with	MDBK-Mock-Milk
MDBK.Mock.None.1	MDBK	Mock	without	MDBK-Mock-None
MDBK.Mock.None.2	MDBK	Mock	without	MDBK-Mock-None
MDBK.Mock.None.3	MDBK	Mock	without	MDBK-Mock-None
MDBK.Mock.None.4	MDBK	Mock	without	MDBK-Mock-None
MDCK.Bovine_H5N1.Milk.1	MDCK	Bovine_H5N1	with	MDCK-Bovine_H5N1-Milk
MDCK.Bovine_H5N1.Milk.2	MDCK	Bovine_H5N1	with	MDCK-Bovine_H5N1-Milk
MDCK.Bovine_H5N1.Milk.3	MDCK	Bovine_H5N1	with	MDCK-Bovine_H5N1-Milk
MDCK.Bovine_H5N1.Milk.4	MDCK	Bovine_H5N1	with	MDCK-Bovine_H5N1-Milk
MDCK.Bovine_H5N1.None.1	MDCK	Bovine_H5N1	without	MDCK-Bovine_H5N1-None
MDCK.Bovine_H5N1.None.2	MDCK	Bovine_H5N1	without	MDCK-Bovine_H5N1-None
MDCK.Bovine_H5N1.None.3	MDCK	Bovine_H5N1	without	MDCK-Bovine_H5N1-None
MDCK.Bovine_H5N1.None.4	MDCK	Bovine_H5N1	without	MDCK-Bovine_H5N1-None
MDCK.Mink_H5N1.Milk.1	MDCK	Mink_H5N1	with	MDCK-Mink_H5N1-Milk
MDCK.Mink_H5N1.Milk.2	MDCK	Mink_H5N1	with	MDCK-Mink_H5N1-Milk
MDCK.Mink_H5N1.Milk.3	MDCK	Mink_H5N1	with	MDCK-Mink_H5N1-Milk
MDCK.Mink_H5N1.Milk.4	MDCK	Mink_H5N1	with	MDCK-Mink_H5N1-Milk
MDCK.Mink_H5N1.None.1	MDCK	Mink_H5N1	without	MDCK-Mink_H5N1-None
MDCK.Mink_H5N1.None.2	MDCK	Mink_H5N1	without	MDCK-Mink_H5N1-None
MDCK.Mink_H5N1.None.3	MDCK	Mink_H5N1	without	MDCK-Mink_H5N1-None
MDCK.Mink_H5N1.None.4	MDCK	Mink_H5N1	without	MDCK-Mink_H5N1-None
MDCK.Mock.Milk.1	MDCK	Mock	with	MDCK-Mock-Milk
MDCK.Mock.Milk.2	MDCK	Mock	with	MDCK-Mock-Milk
MDCK.Mock.Milk.3	MDCK	Mock	with	MDCK-Mock-Milk
MDCK.Mock.Milk.4	MDCK	Mock	with	MDCK-Mock-Milk
MDCK.Mock.None.1	MDCK	Mock	without	MDCK-Mock-None
MDCK.Mock.None.2	MDCK	Mock	without	MDCK-Mock-None
MDCK.Mock.None.3	MDCK	Mock	without	MDCK-Mock-None
MDCK.Mock.None.4	MDCK	Mock	without	MDCK-Mock-None
MV1.Bovine_H5N1.Milk.1	MV1	Bovine_H5N1	with	MV1-Bovine_H5N1-Milk
MV1.Bovine_H5N1.Milk.2	MV1	Bovine_H5N1	with	MV1-Bovine_H5N1-Milk
MV1.Bovine_H5N1.Milk.3	MV1	Bovine_H5N1	with	MV1-Bovine_H5N1-Milk
MV1.Bovine_H5N1.Milk.4	MV1	Bovine_H5N1	with	MV1-Bovine_H5N1-Milk
MV1.Bovine_H5N1.None.1	MV1	Bovine_H5N1	without	MV1-Bovine_H5N1-None
MV1.Bovine_H5N1.None.2	MV1	Bovine_H5N1	without	MV1-Bovine_H5N1-None
MV1.Bovine_H5N1.None.3	MV1	Bovine_H5N1	without	MV1-Bovine_H5N1-None
MV1.Mink_H5N1.Milk.1	MV1	Mink_H5N1	with	MV1-Mink_H5N1-Milk
MV1.Mink_H5N1.Milk.2	MV1	Mink_H5N1	with	MV1-Mink_H5N1-Milk
MV1.Mink_H5N1.Milk.3	MV1	Mink_H5N1	with	MV1-Mink_H5N1-Milk
MV1.Mink_H5N1.Milk.4	MV1	Mink_H5N1	with	MV1-Mink_H5N1-Milk
MV1.Mink_H5N1.None.1	MV1	Mink_H5N1	without	MV1-Mink_H5N1-None
MV1.Mink_H5N1.None.2	MV1	Mink_H5N1	without	MV1-Mink_H5N1-None
MV1.Mink_H5N1.None.3	MV1	Mink_H5N1	without	MV1-Mink_H5N1-None
MV1.Mink_H5N1.None.4	MV1	Mink_H5N1	without	MV1-Mink_H5N1-None
MV1.Mock.Milk.1	MV1	Mock	with	MV1-Mock-Milk
MV1.Mock.Milk.2	MV1	Mock	with	MV1-Mock-Milk
MV1.Mock.Milk.3	MV1	Mock	with	MV1-Mock-Milk
MV1.Mock.Milk.4	MV1	Mock	with	MV1-Mock-Milk
MV1.Mock.None.1	MV1	Mock	without	MV1-Mock-None
MV1.Mock.None.2	MV1	Mock	without	MV1-Mock-None
MV1.Mock.None.3	MV1	Mock	without	MV1-Mock-None
MV1.Mock.None.4	MV1	Mock	without	MV1-Mock-None
Vero.Bovine_H5N1.Milk.1	Vero	Bovine_H5N1	with	Vero-Bovine_H5N1-Milk
Vero.Bovine_H5N1.Milk.2	Vero	Bovine_H5N1	with	Vero-Bovine_H5N1-Milk
Vero.Bovine_H5N1.Milk.3	Vero	Bovine_H5N1	with	Vero-Bovine_H5N1-Milk
Vero.Bovine_H5N1.Milk.4	Vero	Bovine_H5N1	with	Vero-Bovine_H5N1-Milk
Vero.Bovine_H5N1.None.1	Vero	Bovine_H5N1	without	Vero-Bovine_H5N1-None
Vero.Bovine_H5N1.None.2	Vero	Bovine_H5N1	without	Vero-Bovine_H5N1-None
Vero.Bovine_H5N1.None.3	Vero	Bovine_H5N1	without	Vero-Bovine_H5N1-None
Vero.Bovine_H5N1.None.4	Vero	Bovine_H5N1	without	Vero-Bovine_H5N1-None
Vero.Mink_H5N1.Milk.1	Vero	Mink_H5N1	with	Vero-Mink_H5N1-Milk
Vero.Mink_H5N1.Milk.2	Vero	Mink_H5N1	with	Vero-Mink_H5N1-Milk
Vero.Mink_H5N1.Milk.3	Vero	Mink_H5N1	with	Vero-Mink_H5N1-Milk
Vero.Mink_H5N1.Milk.4	Vero	Mink_H5N1	with	Vero-Mink_H5N1-Milk
Vero.Mink_H5N1.None.1	Vero	Mink_H5N1	without	Vero-Mink_H5N1-None
Vero.Mink_H5N1.None.2	Vero	Mink_H5N1	without	Vero-Mink_H5N1-None
Vero.Mink_H5N1.None.3	Vero	Mink_H5N1	without	Vero-Mink_H5N1-None
Vero.Mink_H5N1.None.4	Vero	Mink_H5N1	without	Vero-Mink_H5N1-None
Vero.Mock.Milk.1	Vero	Mock	with	Vero-Mock-Milk
Vero.Mock.Milk.2	Vero	Mock	with	Vero-Mock-Milk
Vero.Mock.Milk.3	Vero	Mock	with	Vero-Mock-Milk
Vero.Mock.Milk.4	Vero	Mock	with	Vero-Mock-Milk
Vero.Mock.None.1	Vero	Mock	without	Vero-Mock-None
Vero.Mock.None.2	Vero	Mock	without	Vero-Mock-None
Vero.Mock.None.3	Vero	Mock	without	Vero-Mock-None
Vero.Mock.None.4	Vero	Mock	without	Vero-Mock-None

## Sheet: Raw counts
gene_id	A549-Bovine_H5N1-Milk-1	A549-Bovine_H5N1-Milk-2	A549-Bovine_H5N1-Milk-3	A549-Bovine_H5N1-Milk-4	A549-Bovine_H5N1-None-1	A549-Bovine_H5N1-None-2	A549-Bovine_H5N1-None-3	A549-Bovine_H5N1-None-4	A549-Mink_H5N1-Milk-1	A549-Mink_H5N1-Milk-2	A549-Mink_H5N1-Milk-3	A549-Mink_H5N1-Milk-4	A549-Mink_H5N1-None-1	A549-Mink_H5N1-None-2	A549-Mink_H5N1-None-3	A549-Mink_H5N1-None-4	A549-Mock-Milk-1	A549-Mock-Milk-2	A549-Mock-Milk-3	A549-Mock-Milk-4	A549-Mock-None-1	A549-Mock-None-2	A549-Mock-None-3	A549-Mock-None-4	MDBK-Bovine_H5N1-Milk-1	MDBK-Bovine_H5N1-Milk-2	MDBK-Bovine_H5N1-Milk-3	MDBK-Bovine_H5N1-Milk-4	MDBK-Bovine_H5N1-None-1	MDBK-Bovine_H5N1-None-2	MDBK-Bovine_H5N1-None-3	MDBK-Bovine_H5N1-None-4	MDBK-Mink_H5N1-Milk-1	MDBK-Mink_H5N1-Milk-2	MDBK-Mink_H5N1-Milk-3	MDBK-Mink_H5N1-Milk-4	MDBK-Mink_H5N1-None-1	MDBK-Mink_H5N1-None-2	MDBK-Mink_H5N1-None-3	MDBK-Mink_H5N1-None-4	MDBK-Mock-Milk-1	MDBK-Mock-Milk-2	MDBK-Mock-Milk-3	MDBK-Mock-Milk-4	MDBK-Mock-None-1	MDBK-Mock-None-2	MDBK-Mock-None-3	MDBK-Mock-None-4	MDCK-Bovine_H5N1-Milk-1
5S_rRNA	0	0	0	0	0	0	0	0	0	0	0	0	0	0	0	0	2	0	0	0	0	0	0	0	0	0	0	0	0	0	0	0	0	0	0	0	0	0	0	0	0	0	0	0	0	0	0	0	1
A1BG	8	11	7	10	18	21	13	9	7	0	2	7	8	12	12	16	24	23	33	22	21	15	34	13	0	0	0	0	0	0	0	0	0	0	0	0	0	0	0	0	0	0	0	0	0	0	0	0	9
A1CF	0	0	0	0	0	0	0	0	0	0	0	0	11	12	12	3	2	6	10	4	0	2	4	0	0	0	0	0	3	0	7	5	0	0	0	0	0	0	0	0	0	0	0	0	0	0	0	0	0
A2ML1	6	0	0	11	20	16	12	0	0	0	0	0	6	10	10	5	0	4	9	11	0	0	0	0	15	18	10	13	56	43	60	63	0	0	0	0	0	0	0	0	0	0	0	0	28	34	20	18	56
A3GALT2	0	0	0	0	0	0	0	0	0	0	0	0	0	0	0	0	0	0	0	0	0	0	0	0	0	0	0	0	0	0	5	0	0	0	0	0	0	0	0	0	0	0	0	0	0	0	0	0	13
A4GALT	0	4	0	0	0	4	0	0	14	4	14	10	27	15	19	14	8	0	4	7	90	79	61	66	4	3	3	4	9	11	11	5	0	0	0	0	0	0	0	0	0	2	0	0	18	16	8	8	11
A4GNT	0	0	2	0	4	0	0	0	0	0	0	0	4	0	0	0	0	0	0	0	0	0	0	0	0	0	0	0	2	0	0	0	0	0	0	0	0	0	0	0	0	0	0	0	0	0	0	0	29
AADACL3	0	0	0	0	0	0	0	0	0	0	0	0	0	0	2	0	0	0	0	0	0	0	0	0	0	0	2	0	0	5	8	5	0	0	0	0	0	0	0	0	0	0	0	0	0	0	5	10	6
AADAT	0	0	0	0	0	0	0	0	19	20	15	15	9	23	19	16	98	99	123	84	84	87	74	80	42	23	17	21	47	40	35	33	0	0	0	0	0	0	0	0	0	0	0	0	41	41	31	38	9
AAK1	41	29	46	36	58	62	48	48	51	46	41	62	83	72	68	97	200	210	239	154	249	279	216	236	303	309	322	248	325	381	299	311	0	0	0	0	0	0	0	0	0	0	0	11	480	491	439	493	24
AAMDC	0	0	0	0	0	0	0	0	0	0	0	0	0	0	8	3	27	31	15	16	14	9	7	0	25	27	22	25	27	16	17	22	0	0	0	0	0	0	0	0	0	0	0	0	25	25	20	29	17
AANAT	0	4	0	0	0	5	0	0	0	3	4	0	6	8	3	5	0	0	5	0	7	13	8	13	0	0	0	0	0	0	0	0	0	0	0	0	0	0	0	0	0	0	0	0	0	0	0	0	0
AAR2	12	5	12	0	9	10	10	13	38	33	38	43	38	37	62	53	205	171	195	168	222	236	219	225	43	28	33	38	50	53	48	71	0	0	0	0	0	0	0	0	0	0	0	0	90	89	84	100	30
AARS2	11	0	0	9	0	14	10	8	16	14	11	13	37	48	33	44	223	236	247	211	89	104	83	113	41	49	41	24	60	54	65	56	0	0	0	0	0	0	0	0	0	0	0	0	104	101	115	94	13
AASDH	9	3	3	0	9	10	6	6	0	12	0	7	23	37	45	22	203	203	215	159	36	50	46	39	90	74	74	82	92	79	105	123	0	0	0	0	0	0	0	0	0	0	0	0	167	189	168	160	81
AASDHPPT	8	15	0	10	9	11	3	11	34	32	46	37	61	53	57	65	525	499	513	457	201	189	166	142	123	106	96	76	126	123	113	124	0	0	0	0	0	0	0	0	3	6	6	3	207	208	225	197	55
AASS	0	0	0	0	0	0	0	0	0	0	0	0	0	0	0	0	467	422	479	412	0	0	0	0	70	94	92	85	191	187	173	184	0	0	0	0	0	0	0	0	0	0	0	0	141	153	170	165	0
AATF	22	18	16	22	20	19	22	42	40	76	51	57	88	119	93	102	262	180	260	211	357	385	382	332	99	116	120	121	129	147	145	176	0	0	0	0	0	0	0	0	0	0	0	0	152	152	142	138	54
ABAT	13	18	12	9	23	23	16	23	0	2	3	2	30	20	26	37	144	133	186	114	8	7	13	1	0	4	4	12	15	19	17	24	0	0	0	0	0	0	0	0	0	0	0	0	8	6	6	11	31
ABCA1	16	19	16	17	23	21	19	17	19	36	36	23	41	53	58	40	53	64	67	41	213	210	209	218	250	237	218	222	1456	1445	1447	1402	0	0	0	0	0	0	0	0	0	0	0	0	409	418	413	439	18
ABCA12	0	0	0	0	0	0	0	0	0	0	0	0	7	0	0	0	12	14	7	0	12	10	17	0	0	0	0	0	0	0	6	0	0	0	0	0	0	0	0	0	0	0	0	0	0	0	0	0	9
ABCA3	0	0	0	0	0	0	12	17	52	46	65	42	40	37	60	36	512	505	487	465	361	390	359	347	644	623	642	753	1211	1299	1261	1307	0	0	0	0	0	0	0	0	0	0	0	0	1831	1887	1843	1800	23
ABCA4	5	0	0	1	0	8	4	0	0	0	6	0	7	5	14	2	0	0	0	0	0	3	4	9	25	28	25	26	27	18	33	25	0	0	0	0	0	0	0	0	0	0	0	0	58	54	37	41	86
ABCA5	11	13	13	3	21	24	7	14	78	92	75	78	47	45	72	73	264	230	272	197	469	435	411	404	264	220	226	264	297	333	302	336	0	0	0	0	0	0	0	0	0	0	0	0	558	538	590	586	0
ABCA6	4	2	2	2	9	3	10	0	0	1	1	0	2	14	4	2	4	1	3	2	0	0	4	0	0	0	0	0	0	0	0	7	0	0	0	0	0	0	0	0	0	0	0	0	0	0	0	0	0
ABCA7	0	6	0	0	0	7	11	0	30	20	14	22	35	51	44	48	641	623	673	581	100	94	121	126	11	16	0	0	124	103	105	111	0	0	0	0	0	0	0	0	0	0	0	0	24	19	31	14	28
ABCA9	0	0	0	0	0	5	1	0	0	0	0	0	0	0	2	2	0	2	0	0	0	0	0	0	0	0	0	0	0	10	0	11	0	0	0	0	0	0	0	0	0	0	0	0	3	0	0	0	0
ABCB1	0	0	0	0	0	0	0	0	0	0	0	0	0	4	0	0	93	61	88	78	0	2	0	0	115	145	132	137	178	165	152	182	0	0	0	0	0	0	0	0	0	0	0	0	234	278	224	239	41
ABCB10	4	3	0	5	5	5	6	4	15	37	24	26	36	39	22	39	434	391	425	379	116	90	98	82	112	107	125	115	138	138	124	145	0	0	0	0	0	0	0	0	0	0	0	0	221	212	205	226	41
ABCB11	0	0	0	0	0	2	0	0	0	0	0	0	0	0	0	0	0	0	0	0	0	0	0	0	0	0	0	0	0	0	0	0	0	0	0	0	0	0	0	0	0	0	0	0	0	0	0	0	0
ABCB5	0	0	0	0	0	0	0	0	0	0	0	0	0	0	0	0	0	2	0	0	0	0	0	0	0	0	0	0	0	1	0	0	0	0	0	0	0	0	0	0	0	0	0	0	0	0	2	0	0
ABCB6	7	17	15	0	11	6	4	8	21	9	24	19	77	48	98	55	130	97	174	93	262	273	256	230	274	250	262	283	321	291	346	320	0	0	0	0	0	0	0	0	0	0	0	0	520	492	601	537	44
ABCB7	9	15	19	13	30	17	21	23	30	15	22	15	30	40	33	26	170	145	161	152	158	113	130	147	150	144	158	154	105	133	128	152	0	0	0	0	0	0	0	0	15	14	18	15	239	241	240	246	14
ABCB8	0	0	5	0	0	6	8	4	72	55	52	67	63	103	97	93	838	431	705	604	316	413	383	384	143	156	150	144	315	246	265	269	0	0	0	0	0	0	0	0	0	0	0	0	312	375	370	324	51
ABCB9	5	0	5	0	7	2	2	14	0	10	18	16	6	22	6	16	134	152	152	139	84	64	72	87	2	8	11	0	14	12	15	7	0	0	0	0	0	0	0	0	0	0	0	0	20	19	21	16	41
ABCC1	20	16	0	10	20	16	18	9	392	318	377	305	342	369	373	362	738	631	699	638	2722	2715	2751	2878	253	289	248	243	262	254	257	208	0	0	0	0	0	0	0	0	0	0	0	16	512	537	526	527	9
ABCC10	8	0	3	0	3	0	0	0	39	39	33	24	19	32	30	21	886	744	797	740	141	170	177	179	37	57	50	51	66	70	55	54	0	0	0	0	0	0	0	0	0	0	0	0	170	211	167	225	23
ABCC11	0	0	0	0	0	0	2	0	0	0	0	0	0	0	0	0	18	20	23	4	0	4	0	4	0	0	0	0	0	0	0	0	0	0	0	0	0	0	0	0	0	0	0	0	0	0	0	0	6
ABCC12	0	0	0	0	4	0	0	0	0	0	0	0	0	0	2	0	0	0	0	0	0	0	0	0	0	0	0	0	0	0	0	0	0	0	0	0	0	0	0	0	0	0	0	0	0	0	0	0	0
ABCC2	32	28	26	30	42	26	30	40	879	845	839	806	1280	1301	1243	1233	21	27	37	18	7011	6986	6775	6777	2	0	0	0	30	29	20	27	0	0	0	0	0	0	0	0	0	0	0	34	5	5	0	0	42
ABCC5	15	0	18	5	17	21	7	13	55	42	55	52	89	57	52	52	388	375	451	357	352	378	338	379	113	112	101	104	130	171	183	179	0	0	0	0	0	0	0	0	13	14	0	0	220	240	235	267	44
ABCC6	5	4	7	8	6	6	6	10	18	21	19	29	94	96	88	48	48	41	42	50	84	97	98	88	3	0	0	0	7	0	0	0	0	0	0	0	0	0	0	0	0	0	0	0	0	0	2	0	0
ABCC8	0	0	2	2	0	2	2	0	1	5	0	5	15	15	13	14	36	9	20	21	12	35	16	21	0	0	0	0	0	0	0	0	0	0	0	0	0	0	0	0	0	0	0	0	0	0	0	0	0
ABCC9	0	5	0	0	4	6	4	3	0	0	4	4	31	7	21	36	11	22	9	12	14	18	32	19	0	0	0	0	0	0	0	0	0	0	0	0	0	0	0	0	0	0	0	0	0	0	0	0	0
ABCD2	0	0	0	0	0	0	0	0	0	0	0	0	2	0	0	0	10	18	12	8	0	0	0	0	0	0	0	0	0	0	0	0	0	0	0	0	0	0	0	0	0	0	0	0	0	0	0	0	0
ABCD3	8	7	0	10	11	22	10	18	41	55	65	46	85	102	61	67	763	663	711	670	226	211	231	238	367	334	352	386	541	564	547	535	0	0	0	0	0	0	0	0	0	11	8	10	531	665	647	627	79
ABCE1	27	24	19	27	35	47	35	38	67	87	81	60	123	150	158	118	1657	1406	1468	1256	290	313	288	296	295	290	283	350	246	267	272	271	6	0	0	0	16	0	16	0	22	39	27	47	540	509	479	540	89
ABCF1	52	56	49	41	77	36	38	57	57	46	58	33	53	57	71	62	780	648	712	566	360	381	378	406	296	359	335	329	361	348	370	392	0	4	3	0	5	0	7	0	4	0	8	4	484	457	465	528	139
ABCF2	15	21	0	0	29	21	23	25	63	73	56	65	35	83	54	48	984	834	1033	844	481	430	476	489	262	289	258	255	231	239	262	230	0	0	0	0	0	0	0	0	0	0	0	0	528	510	476	532	40
ABCF3	12	15	18	20	20	27	36	27	22	25	29	33	56	40	37	49	289	261	297	242	119	119	121	133	123	128	99	107	159	181	196	166	0	0	0	0	0	7	0	0	0	0	10	0	200	195	251	156	138
ABCG1	2	0	2	4	2	0	1	2	32	26	30	23	21	10	19	14	43	39	45	22	132	149	187	193	0	0	0	0	0	0	0	0	0	0	0	0	0	0	0	0	0	0	0	0	0	0	0	0	0
ABCG4	0	13	0	4	14	11	9	9	0	0	0	0	12	4	16	15	22	24	37	30	6	0	3	3	0	0	0	4	6	9	12	5	0	0	0	0	0	0	0	0	0	0	0	0	1	0	0	0	55
ABCG5	8	7	7	5	12	6	0	13	0	0	0	0	15	26	10	20	0	0	2	0	0	0	0	0	0	0	0	0	16	8	9	0	0	0	0	0	0	0	0	0	0	0	0	0	2	0	0	0	25
ABCG8	0	0	0	0	0	8	8	13	0	0	3	0	14	20	27	29	0	0	0	0	2	0	0	0	0	0	0	0	12	11	10	8	0	0	0	0	0	0	0	0	0	0	0	0	0	0	0	0	30
ABHD11	5	5	0	3	3	8	5	0	0	0	8	6	5	5	13	6	92	70	84	69	21	28	31	26	135	131	126	124	159	150	168	166	0	0	0	0	0	0	0	0	0	0	0	0	278	230	252	245	39
ABHD12B	0	0	0	0	5	0	0	0	0	0	3	0	29	15	16	26	19	16	24	30	9	10	20	7	0	7	9	5	11	5	0	0	0	0	0	0	0	0	0	0	0	0	0	0	8	8	0	0	4
ABHD13	10	10	16	7	20	42	25	11	34	29	35	19	52	75	57	73	92	73	79	48	108	92	96	107	85	90	83	87	158	145	190	178	1	2	0	0	1	2	1	1	3	1	2	0	128	128	135	106	44
ABHD14B	0	0	7	0	8	3	6	0	13	11	11	11	48	31	26	17	158	124	135	106	44	50	44	53	720	784	761	750	723	690	774	790	0	0	0	0	0	0	0	0	0	0	0	0	825	876	878	806	25
ABHD15	15	6	9	9	22	17	16	21	45	55	40	49	89	77	72	55	111	162	155	144	248	228	249	207	0	2	0	0	8	6	6	10	0	0	0	0	0	0	0	0	0	0	0	0	0	2	2	4	37
ABHD16A	25	39	16	27	15	22	32	47	3	10	9	6	31	10	45	14	106	43	64	116	51	62	34	23	316	274	253	318	271	257	249	236	0	0	0	0	0	0	0	0	11	0	0	0	539	611	517	620	54
ABHD17A	11	7	7	7	7	7	7	7	25	26	39	30	39	31	50	36	664	583	646	592	153	149	160	140	111	85	100	87	128	120	139	120	0	0	0	0	0	0	0	0	0	0	0	0	256	217	244	228	32
ABHD17C	24	26	26	27	35	27	36	32	98	79	90	70	95	71	61	110	206	125	243	160	360	415	368	335	563	554	538	556	605	591	552	585	3	0	5	0	0	0	0	0	21	13	0	13	952	1034	951	967	18
ABHD2	11	14	11	19	14	21	11	10	509	403	402	455	290	270	290	253	705	627	683	555	3086	3390	3078	3190	261	287	292	273	430	427	456	425	0	0	0	0	0	0	0	0	0	0	5	0	587	572	577	578	52
ABHD3	3	5	8	5	16	16	14	10	48	35	44	52	97	78	100	109	268	213	313	230	182	219	240	233	35	32	35	39	114	91	103	86	0	0	0	0	0	0	0	0	0	0	0	0	85	75	90	77	49
ABHD4	7	6	3	0	8	7	11	10	111	98	77	118	133	129	126	122	74	47	60	44	687	661	736	721	86	127	107	114	149	154	175	155	0	0	0	0	0	0	0	0	0	0	0	0	216	230	230	226	18
ABHD5	4	5	4	3	0	11	0	0	12	15	15	15	11	23	7	10	134	115	127	100	67	60	61	51	18	16	17	18	26	37	39	38	0	0	0	0	0	0	0	0	0	0	0	0	39	25	28	43	38
ABHD6	0	0	4	0	0	2	0	0	15	8	14	12	23	27	26	28	86	76	43	53	93	89	71	59	47	50	43	48	47	28	48	38	0	0	0	0	0	0	0	0	0	0	0	0	93	91	113	62	21
ABHD8	6	0	0	2	0	0	0	2	17	5	13	13	3	16	15	7	220	181	208	174	94	80	99	83	95	99	83	61	92	89	107	97	0	0	0	0	0	0	0	0	0	0	0	0	229	249	237	208	5
ABI1	26	30	31	31	31	26	36	40	81	85	83	71	103	130	141	111	328	283	363	271	385	387	368	428	166	144	167	165	215	230	203	202	0	6	0	3	0	0	0	0	0	0	0	0	260	274	272	303	48
ABI2	78	76	70	65	100	118	114	90	405	321	312	358	560	572	542	596	1525	1361	1560	1268	1882	1828	1874	1835	66	69	47	53	77	89	71	85	9	0	0	0	0	20	0	0	88	66	66	53	130	105	109	118	47
ABI3	0	0	0	4	0	0	0	0	0	0	0	0	2	3	0	0	2	4	2	0	17	8	9	7	0	0	0	0	0	2	4	0	0	0	0	0	0	0	0	0	0	0	0	0	0	0	0	2	7
ABI3BP	16	14	19	12	24	26	16	21	6	7	12	0	67	70	80	50	26	21	44	32	21	13	4	17	30	24	29	20	34	22	40	25	0	0	0	0	0	0	0	0	0	0	0	0	24	42	33	38	36
ABL1	0	18	17	18	48	21	32	27	139	138	169	155	90	107	99	97	555	518	599	528	928	1088	989	1014	276	326	321	305	357	362	387	424	0	0	0	0	0	0	0	0	0	0	0	13	692	708	672	693	82
ABL2	66	54	54	55	71	88	72	77	202	149	171	159	226	212	226	201	1482	1187	1339	1143	1478	1494	1459	1431	185	200	151	189	243	237	258	232	4	8	0	11	16	17	15	20	26	21	28	21	378	378	397	421	42
ABLIM1	9	10	9	11	7	13	11	14	92	88	103	121	144	182	180	217	822	605	757	678	611	577	656	666	276	213	250	291	317	314	294	294	0	0	0	0	0	0	0	0	0	0	0	0	464	482	448	480	0
ABLIM2	0	0	0	1	2	1	1	0	0	0	1	0	0	2	2	0	10	5	18	8	4	2	2	2	23	17	17	29	98	104	95	113	0	0	0	0	0	0	0	0	0	0	0	0	45	55	52	62	6
ABLIM3	13	24	0	11	16	0	23	23	50	34	34	35	0	16	14	12	2	0	0	2	2	7	9	2	356	326	374	389	532	496	442	537	0	0	0	0	0	0	0	0	0	0	0	0	738	787	704	726	192
ABR	73	77	67	67	83	83	92	83	183	198	208	199	190	200	190	185	574	506	577	501	1142	1247	1204	1096	1108	1130	1097	1136	1211	1271	1198	1215	0	0	0	0	0	0	0	0	0	37	0	0	2231	2149	2305	2232	85
ABRA	0	4	5	3	0	4	0	9	0	0	0	0	6	0	10	4	5	4	0	16	0	0	0	0	0	2	0	0	0	0	0	5	0	0	0	0	0	0	0	0	0	0	0	0	0	0	0	2	11
ABRACL	6	3	0	0	0	0	0	0	9	0	7	10	17	8	14	16	84	66	87	62	54	61	49	35	99	102	85	64	89	74	75	73	0	0	0	0	0	0	0	0	0	0	0	0	107	129	125	121	16
ABT1	4	7	8	0	5	11	4	10	10	15	14	9	19	17	27	18	414	325	400	284	58	66	63	63	34	46	46	39	74	60	64	61	0	0	0	0	0	0	0	0	0	0	0	0	77	81	73	80	40
ABTB1	0	0	2	0	0	2	0	0	45	34	27	39	16	25	28	21	72	76	88	85	208	211	233	207	50	51	44	31	78	100	82	72	0	0	0	0	0	0	0	0	0	0	0	0	122	130	137	115	8
ABTB2	22	10	24	16	19	24	21	23	48	54	52	39	76	72	68	62	181	159	192	169	288	248	268	290	59	54	60	45	100	103	100	87	0	0	0	0	0	0	0	0	18	18	15	14	133	133	119	118	34
ACAA1	5	3	3	3	9	5	6	8	16	12	11	17	26	25	23	18	238	170	219	155	85	56	93	85	106	90	96	97	164	190	151	173	0	0	0	0	0	0	0	0	0	0	0	0	210	194	210	211	13
ACAA2	0	0	0	0	0	0	0	0	18	19	21	26	27	22	33	48	194	169	197	187	115	96	146	115	234	255	260	264	240	196	237	212	0	0	0	0	0	0	0	0	0	0	0	0	397	396	369	395	61
ACACA	49	65	49	52	61	79	67	63	196	149	142	143	483	464	479	436	1642	1524	1776	1391	1246	1167	1179	1341	687	698	707	769	1394	1423	1327	1280	0	0	0	0	0	0	0	4	46	52	38	0	1464	1602	1545	1516	94
ACACB	9	0	0	13	13	8	15	17	15	19	13	21	54	50	59	54	262	179	226	183	180	198	191	163	0	0	0	0	8	0	0	7	0	0	0	0	0	0	0	0	0	0	0	0	0	0	0	0	28
ACAD11	0	6	0	0	0	0	3	0	3	0	2	0	13	0	25	0	415	405	438	366	12	3	4	18	132	99	113	117	63	71	66	57	0	0	0	0	0	0	0	0	0	0	0	0	195	194	203	215	32
ACAD8	0	0	4	0	0	4	0	7	20	6	14	5	19	22	13	33	323	198	296	237	80	56	108	73	39	66	65	52	105	117	103	96	0	0	0	0	0	0	0	0	0	0	0	0	122	129	129	141	45
ACAD9	0	0	5	7	0	0	0	7	6	12	16	11	28	32	30	39	469	431	464	388	141	122	127	114	24	30	23	36	47	41	27	38	0	0	0	0	0	0	0	0	0	0	0	0	55	62	72	53	17
ACADL	0	3	0	0	0	4	0	0	0	0	0	2	0	2	2	0	29	24	20	30	2	0	2	0	74	83	64	61	57	74	41	52	0	0	0	0	0	0	0	0	0	0	0	0	89	77	102	92	11
ACADM	0	0	11	0	10	7	11	7	24	30	19	27	38	29	27	45	446	406	405	387	67	75	67	77	133	118	81	122	148	146	144	151	0	0	0	0	0	0	0	0	0	0	0	0	137	141	139	135	15
ACADS	0	8	0	0	14	7	8	5	6	10	9	1	5	0	13	3	57	34	66	49	45	47	29	44	102	95	84	99	127	136	133	152	0	0	0	0	0	0	0	0	0	0	0	0	233	246	231	268	24
ACADSB	0	4	8	0	0	9	11	8	19	19	15	21	52	41	44	25	471	436	429	382	88	99	127	107	189	178	169	209	275	234	266	285	0	0	0	0	0	0	0	0	0	0	0	0	325	336	318	347	52
ACADVL	73	90	71	85	137	102	106	115	198	238	173	197	261	302	266	317	708	578	655	488	1444	1422	1482	1423	960	910	935	957	782	750	788	777	0	0	0	0	0	0	0	0	58	45	0	0	1602	1672	1520	1635	71
ACAP1	30	19	28	15	21	48	31	43	48	25	35	20	63	59	66	68	36	41	53	41	213	198	187	171	28	39	0	27	58	71	50	50	0	0	0	0	0	0	0	0	0	0	0	0	44	51	37	60	97
ACAP2	15	20	8	17	17	29	24	21	70	74	71	63	119	80	116	120	377	345	373	349	259	279	275	242	181	203	191	202	205	178	151	222	3	3	2	0	0	4	1	3	16	9	23	10	350	326	308	340	80
ACAP3	7	15	4	9	8	3	5	0	47	46	47	35	19	29	24	17	749	671	836	643	290	281	274	262	96	86	112	79	126	111	129	94	0	0	0	0	0	0	0	0	0	0	0	0	260	270	233	232	49
ACAT1	0	21	33	26	37	31	30	30	17	21	17	4	53	56	75	45	582	534	589	497	133	136	152	149	278	299	293	295	377	346	341	385	0	0	0	0	5	0	0	0	13	9	0	0	405	432	387	427	23
ACBD3	39	63	57	57	102	71	93	79	66	77	44	33	119	119	129	151	1018	808	956	814	436	423	379	414	379	370	432	448	587	596	601	559	5	12	7	0	23	27	18	18	34	35	40	35	662	688	686	741	56
ACBD4	6	7	0	0	0	0	14	11	16	13	18	26	46	15	27	43	109	114	108	75	90	84	97	89	26	33	37	33	54	88	63	76	0	0	0	0	0	0	0	0	0	0	0	0	62	78	66	58	16
ACBD5	19	13	16	15	35	44	33	20	44	41	38	55	159	162	156	143	165	151	164	147	363	358	348	371	142	127	118	120	247	239	258	256	0	0	0	0	0	0	0	0	0	0	0	0	201	209	239	187	69
ACBD6	2	5	3	2	11	2	8	6	12	16	21	21	19	22	39	37	194	155	217	167	135	166	117	148	38	49	45	36	47	44	29	40	0	0	0	0	0	0	0	0	0	0	0	0	37	47	48	35	0
ACD	0	4	0	2	0	10	8	6	15	18	17	26	15	30	33	22	248	224	221	151	109	113	113	104	49	37	80	60	76	81	85	70	0	0	0	0	0	0	0	0	0	0	0	0	81	80	91	97	24
ACE	0	0	0	0	0	0	0	0	0	0	0	0	0	0	0	0	14	0	15	6	0	0	0	0	0	0	2	0	0	0	0	0	0	0	0	0	0	0	0	0	0	0	0	0	3	0	0	0	26
ACE2	0	0	0	0	0	0	0	0	0	0	0	0	0	2	0	0	15	10	10	16	4	0	0	0	0	0	0	0	5	0	0	0	0	0	0	0	0	0	0	0	0	0	0	0	0	0	0	0	0
ACER1	0	2	3	0	0	3	0	3	0	0	0	0	2	0	0	0	0	0	0	0	0	0	0	0	0	0	0	0	0	0	0	3	0	0	0	0	0	0	0	0	0	0	0	0	0	0	0	0	26
ACER2	0	0	0	0	0	2	0	0	14	9	4	0	8	18	6	8	50	24	61	51	17	29	24	21	4	0	7	10	5	9	0	0	0	0	0	0	0	0	0	0	0	0	0	0	12	15	16	18	34
ACER3	15	14	9	10	21	17	26	17	78	66	73	47	124	163	157	172	434	332	370	317	329	349	301	345	204	176	180	202	159	141	162	148	0	0	0	0	0	0	0	0	0	0	0	0	391	358	383	295	27
ACHE	11	10	16	11	26	32	9	32	0	0	0	0	16	20	18	14	16	11	8	11	0	4	0	10	24	22	24	23	14	23	16	23	0	0	0	0	12	0	0	0	0	0	0	0	25	36	29	33	85
ACIN1	170	121	164	143	170	163	183	159	223	208	210	226	279	244	235	231	1824	1514	1616	1384	1098	1108	1117	1145	1236	1229	1255	1204	1188	1161	1146	1131	20	0	19	14	27	35	33	28	82	87	84	71	1910	1986	1967	1801	155
ACKR4	0	0	0	2	0	6	2	5	0	0	2	0	8	6	6	8	37	17	18	37	6	10	10	7	12	6	6	10	15	9	13	13	0	0	0	0	0	0	0	0	0	0	0	0	16	11	9	17	19
ACLY	23	24	32	26	48	64	37	44	237	237	224	233	500	561	497	557	5177	4445	5304	4221	1747	1757	1782	1744	609	654	573	649	1179	1197	1119	1165	0	0	0	0	0	0	0	0	142	117	138	114	1291	1329	1322	1391	50
ACMSD	0	2	0	1	3	4	0	0	0	1	0	0	0	2	3	0	57	27	66	35	1	0	1	0	0	0	0	0	0	0	0	0	0	0	0	0	0	0	0	0	0	0	0	0	0	0	0	0	13
ACO1	16	0	11	10	21	16	22	14	39	26	39	31	109	92	102	100	315	313	362	244	256	280	217	264	386	399	390	396	1070	1080	1003	1048	0	0	0	0	0	0	0	0	0	0	0	0	817	749	800	780	45
ACO2	75	57	62	49	79	95	82	78	29	21	38	36	42	40	38	50	585	452	495	448	145	184	151	184	1241	1249	1287	1201	8202	8268	8351	8314	1	0	0	0	0	0	1	0	8	4	9	6	2446	2652	2507	2577	72
ACOT11	0	0	0	0	3	0	0	0	0	0	4	0	0	11	0	0	19	8	18	8	8	12	6	5	0	3	4	6	2	0	2	0	0	0	0	0	0	0	0	0	0	0	0	0	17	17	4	6	0
ACOT12	0	0	0	0	0	0	4	0	0	0	0	0	7	0	0	4	3	0	0	0	0	0	0	0	0	0	0	5	9	9	8	11	0	0	0	0	0	0	0	0	0	0	0	0	0	0	4	2	11
ACOT8	20	22	25	19	38	32	25	32	10	14	23	19	36	21	34	25	151	127	174	117	104	85	102	81	59	48	44	32	39	37	34	45	0	0	0	0	0	0	0	0	0	0	0	0	165	187	176	121	21
ACOT9	14	0	5	10	15	9	9	26	57	54	57	46	79	108	92	77	155	138	148	132	360	259	332	327	109	154	126	145	131	128	162	142	0	0	0	0	0	0	0	0	8	0	0	6	225	275	217	205	39
ACOX1	59	62	67	55	113	94	63	77	69	37	64	36	204	174	161	172	907	683	821	728	251	315	307	279	146	156	185	184	221	253	252	203	0	0	0	0	0	0	7	0	0	0	0	0	407	371	340	381	130
ACOX2	0	0	0	0	0	0	4	5	0	0	0	0	12	12	10	0	2	0	4	0	7	11	0	6	71	61	76	85	152	136	122	123	0	0	0	0	0	0	0	0	0	0	0	0	101	124	113	112	13
ACOXL	0	0	0	0	0	0	0	0	0	0	0	0	0	0	3	2	1	7	5	0	2	0	0	1	0	0	0	0	0	0	0	0	0	0	0	0	0	0	0	0	0	0	0	0	0	0	0	0	0
ACP2	0	0	13	9	10	13	7	11	0	7	14	20	23	39	33	30	145	100	164	114	80	97	89	78	37	41	57	37	44	47	58	67	0	0	0	0	0	0	0	2	4	0	0	0	117	128	118	98	26
ACP5	2	0	0	0	2	5	4	0	2	0	0	0	0	2	2	0	17	20	14	9	3	7	0	4	0	5	0	0	0	0	0	4	0	0	0	0	0	0	0	0	0	0	0	0	0	9	5	6	3
ACP6	8	4	0	9	8	8	7	9	22	10	12	18	66	60	48	63	227	222	271	182	109	120	133	137	71	88	57	34	116	132	137	140	0	0	0	0	0	0	0	0	0	0	0	0	138	151	145	165	24
ACRBP	7	0	0	0	22	13	15	8	4	5	4	0	26	37	22	16	2	6	0	0	14	9	13	22	0	0	0	0	8	15	9	12	0	0	0	0	0	0	0	0	0	0	0	0	0	0	0	0	43
ACRV1	0	4	0	0	0	6	9	7	0	0	0	0	8	16	14	11	28	31	38	29	8	7	9	0	0	0	0	0	0	5	10	5	0	0	0	0	0	0	0	0	0	0	0	0	0	0	0	2	0
ACSBG1	4	4	8	10	15	16	3	15	0	0	0	0	58	39	28	26	72	44	39	81	0	8	42	14	0	7	2	0	0	4	7	0	0	0	0	0	0	0	0	0	0	0	0	0	7	12	5	14	17
ACSBG2	0	3	0	0	11	9	4	0	4	0	0	0	0	3	3	0	6	13	11	13	0	4	2	7	0	0	0	0	0	0	0	0	0	0	0	0	0	0	0	0	0	0	0	0	0	0	0	0	13
ACSF2	0	0	0	0	4	0	4	0	0	2	6	0	11	2	26	20	74	76	87	73	51	39	45	30	177	218	180	194	264	254	252	266	0	0	0	0	0	0	0	0	0	0	0	0	319	352	349	365	7
ACSF3	7	8	2	3	11	6	13	0	52	55	51	48	69	79	69	66	96	96	117	94	303	299	326	291	0	11	7	8	16	24	15	22	0	0	0	0	0	0	0	0	0	0	0	0	25	25	23	21	0
ACSL1	0	0	0	3	2	0	2	0	24	26	36	41	33	28	45	33	195	182	200	163	237	250	156	198	252	284	274	232	584	541	581	548	0	0	0	0	0	0	0	0	0	0	0	0	550	577	541	554	8
ACSL5	0	0	0	5	8	0	8	6	0	0	0	0	18	8	8	7	6	11	0	0	4	0	0	8	306	321	287	320	610	603	549	565	0	0	0	0	0	0	0	0	0	0	0	0	661	731	686	674	14
ACSL6	5	4	0	0	7	4	8	0	0	0	0	2	2	2	0	3	47	59	31	35	0	0	0	0	69	73	73	62	128	135	120	132	0	0	0	0	0	0	0	0	0	0	0	0	185	168	169	178	0
ACSM3	0	0	4	5	2	4	5	0	0	2	0	2	11	21	8	8	12	9	15	17	6	0	2	0	21	14	8	6	15	15	19	12	0	0	0	0	0	0	0	0	0	0	0	0	15	14	14	11	23
ACSM5	0	0	0	0	5	0	0	0	0	0	0	0	3	0	0	2	0	0	0	0	0	0	0	0	0	10	0	0	15	12	7	0	0	0	0	0	0	0	0	0	0	0	0	0	0	7	0	0	4
ACSS1	0	0	0	0	0	0	0	0	11	2	11	7	13	20	23	16	127	112	101	92	60	65	66	82	6	0	8	7	25	39	15	30	0	0	0	0	0	0	0	0	0	0	0	0	26	18	26	30	11
ACSS2	16	23	20	0	15	25	25	20	28	28	46	20	154	143	115	105	123	100	115	101	138	147	151	153	555	520	545	553	1207	1283	1201	1234	0	0	0	0	0	0	0	0	0	0	0	0	1189	1256	1116	1150	43
ACSS3	0	0	0	0	0	0	0	0	0	0	0	0	2	4	1	0	20	13	27	6	0	0	3	5	0	0	0	0	0	0	0	0	0	0	0	0	0	0	0	0	0	0	0	0	0	0	0	0	0
ACTA1	6	0	0	4	5	0	0	0	0	0	0	0	10	0	4	8	16	14	13	5	0	2	0	4	0	0	0	0	7	8	8	0	0	0	0	0	0	5	0	0	53	47	56	61	0	0	0	0	14
ACTA2	0	0	0	0	0	0	0	0	0	7	5	4	17	10	13	11	56	49	68	43	21	61	23	31	32	32	31	34	62	61	62	70	0	0	0	0	0	0	0	0	0	0	0	0	57	58	58	79	0
ACTC1	0	6	10	5	6	3	7	9	0	0	6	2	20	25	12	7	0	0	0	0	0	0	0	0	0	0	0	0	7	0	4	6	0	0	0	0	0	0	5	0	0	1	0	0	0	0	0	0	4
ACTL6A	11	15	0	12	15	24	4	22	31	13	28	23	42	50	52	34	248	199	227	192	135	142	128	157	84	49	68	70	81	59	105	80	0	0	0	0	0	5	0	0	0	0	2	6	157	121	143	158	46
ACTL6B	0	0	0	0	0	0	0	2	0	0	0	0	0	3	0	0	0	0	11	0	3	0	0	0	0	0	0	0	0	0	6	0	0	0	0	0	0	0	0	0	0	0	0	0	0	0	0	0	16
ACTL7A	4	0	6	2	5	5	2	3	1	0	0	0	10	0	9	6	6	0	1	2	0	0	0	0	0	3	0	3	17	10	22	23	0	0	0	0	0	0	0	0	0	1	0	0	5	8	4	4	11
ACTL7B	2	4	4	0	2	7	0	5	2	0	0	0	22	15	9	15	0	0	1	0	0	2	0	0	0	0	2	0	10	15	17	11	0	0	0	0	0	1	0	0	0	0	0	0	4	0	1	0	2
ACTL8	0	0	0	0	0	0	0	0	0	0	0	0	0	0	0	0	0	0	2	0	0	0	0	0	0	0	0	0	0	0	0	0	0	0	0	0	0	0	0	0	0	0	0	0	0	0	0	0	2
ACTL9	0	0	0	0	0	0	2	0	0	1	0	0	0	0	0	0	0	0	0	0	0	0	0	0	0	0	0	0	0	0	0	2	0	0	0	0	0	0	0	0	0	0	0	0	0	0	0	0	2
ACTN1	151	169	156	144	154	182	183	163	198	207	205	166	229	259	203	259	662	507	611	515	1359	1294	1327	1331	1904	1785	1796	1755	2191	2163	2116	2195	12	12	15	12	0	11	0	0	344	266	290	294	3569	3559	3440	3508	34
ACTN2	0	0	4	0	0	0	0	8	0	0	0	0	6	0	0	0	62	37	71	81	0	0	0	0	0	0	0	0	0	5	8	4	0	0	0	0	0	0	0	0	0	0	0	0	0	0	6	4	5
ACTN3	0	0	0	0	11	0	16	10	0	0	0	0	14	14	6	12	3	10	0	0	13	10	8	4	0	0	0	0	28	13	0	20	0	0	0	0	0	0	0	0	0	0	0	0	0	0	6	0	42
ACTN4	483	507	479	487	518	555	562	489	746	792	812	658	616	512	584	526	1519	1369	1582	1355	5845	5889	5903	5744	3874	3939	3862	3995	3937	3764	4160	3833	44	38	40	0	0	0	0	18	584	603	611	607	5751	6158	6088	6045	86
ACTR10	8	10	10	9	11	17	5	10	27	22	29	15	36	55	50	36	121	87	117	88	146	124	129	159	61	81	58	87	100	68	85	83	0	0	0	0	0	0	0	0	0	0	0	4	116	111	99	106	28
ACTR1A	7	14	9	13	23	39	7	29	81	53	112	45	79	61	81	81	993	925	955	812	489	544	459	503	363	383	368	329	584	624	605	550	0	0	0	0	0	0	0	0	0	0	0	0	913	915	882	893	77
ACTR1B	0	0	0	0	0	0	7	8	14	16	16	22	22	20	34	20	249	208	241	200	58	71	54	58	43	29	48	41	47	39	49	49	0	0	0	0	0	0	0	0	0	0	0	0	93	86	63	49	110
ACTR2	61	90	97	71	67	64	89	81	376	394	478	388	642	647	662	655	2670	2244	2550	2166	2140	2127	2232	2130	1025	1095	1085	1142	1493	1487	1465	1428	0	0	0	0	0	0	0	0	99	80	95	96	1456	1593	1540	1733	130
ACTR3	191	185	167	171	205	177	219	209	300	255	331	237	314	274	343	328	1010	832	922	798	869	826	951	902	646	634	669	638	457	515	436	464	0	0	0	0	10	0	0	0	113	82	108	94	1307	1348	1232	1313	47
ACTR5	0	3	0	0	2	0	4	0	10	12	10	8	17	4	13	14	97	95	112	99	92	83	83	64	111	123	105	105	86	59	77	68	0	0	0	0	0	0	0	0	0	0	0	0	224	197	253	234	5
ACTR6	19	19	7	4	23	0	18	21	34	38	34	29	40	30	34	39	142	108	143	116	119	115	118	117	66	54	65	73	116	105	81	74	0	0	0	0	0	10	0	0	13	18	0	16	71	74	84	79	35
ACTR8	0	18	14	6	12	6	16	13	19	20	29	10	45	40	27	30	400	316	396	358	137	132	142	106	50	60	44	34	73	60	67	51	0	0	0	0	0	0	0	0	0	5	10	0	105	113	128	97	61
ACTRT2	0	0	0	0	0	0	0	0	0	0	0	0	0	0	0	0	0	0	0	0	0	0	0	0	0	0	0	0	0	0	0	0	0	0	0	0	0	0	0	0	0	0	0	0	0	0	0	0	0
ACVR1	10	19	16	17	10	19	17	11	53	51	53	59	43	62	49	54	81	82	71	67	323	326	350	292	152	114	182	154	170	173	161	195	0	0	0	0	0	2	0	0	25	16	31	22	254	290	287	254	25
ACVR1B	9	4	7	13	8	17	16	14	60	43	54	29	59	49	54	46	416	384	415	372	263	223	227	259	40	18	40	40	65	60	55	65	0	0	0	0	0	0	0	0	0	0	0	0	98	103	90	84	15
ACVR1C	0	0	0	0	0	0	0	4	3	0	0	6	6	10	9	16	40	38	63	36	7	4	8	12	0	0	0	0	0	0	0	0	0	0	0	0	0	0	0	0	0	0	0	0	0	0	0	0	2
ACVR2A	12	32	33	28	42	31	41	36	24	13	19	23	74	68	55	111	229	164	197	115	85	117	109	116	154	155	193	181	223	229	218	189	0	6	0	0	9	9	13	8	10	5	12	0	302	275	239	265	58
ACVR2B	9	19	19	16	17	18	23	32	38	53	45	51	67	84	62	59	3325	2963	3371	2650	323	356	324	303	33	33	19	35	59	39	37	21	0	0	0	0	0	0	0	0	0	0	0	0	54	74	60	67	9
ACVRL1	2	0	0	0	0	0	0	0	0	0	0	0	0	0	0	0	0	0	0	0	0	0	0	0	0	0	0	0	0	0	0	0	0	0	0	0	0	0	0	0	0	0	0	0	4	0	0	0	0
ACY1	0	5	0	11	0	6	14	12	0	0	3	0	17	13	34	12	107	75	85	66	19	1	6	17	194	205	178	228	385	406	398	460	0	0	0	0	0	0	0	0	0	0	0	0	352	291	365	355	57
ACYP2	11	6	0	8	0	15	4	8	4	6	8	4	23	17	19	13	40	39	47	41	24	42	33	42	0	0	0	1	0	0	0	0	0	0	0	0	0	0	0	0	0	0	0	0	0	0	0	0	10
ADAD1	0	0	0	0	0	0	0	0	0	0	0	0	2	0	0	0	0	0	0	0	0	0	0	0	0	0	0	0	3	12	11	5	0	0	0	0	0	0	0	0	0	0	0	0	0	0	0	0	0
ADAD2	0	0	0	0	0	0	0	0	0	0	0	0	0	0	0	0	0	0	0	0	0	0	0	0	0	0	0	0	0	0	0	0	0	0	0	0	0	0	0	0	0	0	0	0	0	0	0	0	0
ADAL	4	9	10	7	7	14	19	8	3	7	8	8	30	23	32	29	123	107	111	106	37	44	26	42	15	9	25	13	29	26	25	18	0	0	0	0	0	0	0	0	0	0	0	0	17	33	24	20	73
ADAM10	143	137	140	154	177	166	177	190	174	212	223	202	341	328	330	411	375	385	343	334	1427	1449	1434	1464	669	680	699	640	967	933	957	905	0	0	0	0	0	0	16	10	99	99	111	94	1140	1214	1181	1184	54
ADAM11	21	9	9	10	24	24	24	26	8	0	9	5	21	20	28	27	258	202	249	218	29	26	10	32	0	0	0	0	0	8	9	9	0	0	0	0	0	0	0	0	0	0	0	0	0	8	0	10	20
ADAM12	0	9	9	5	19	8	6	12	0	0	5	0	10	14	10	4	0	10	5	5	36	41	46	35	0	0	0	0	0	0	0	0	0	0	0	0	0	1	0	0	0	0	0	1	0	0	0	0	0
ADAM15	0	0	12	6	13	6	0	7	28	29	45	22	43	21	38	32	657	594	627	500	138	136	153	151	209	173	183	178	202	180	184	204	0	0	0	0	0	0	0	0	0	0	0	0	479	572	505	481	13
ADAM17	39	41	33	24	43	57	49	56	160	142	162	163	241	248	235	233	492	409	476	365	1147	1188	1205	1241	340	322	322	309	352	462	394	369	0	0	0	0	0	0	0	0	0	0	0	0	614	585	539	630	110
ADAM20	3	7	3	7	7	9	5	4	4	0	0	1	14	36	19	13	15	10	14	17	17	13	12	17	0	6	0	3	8	13	13	9	0	0	0	0	0	0	0	0	0	0	0	0	6	4	0	0	2
ADAM22	17	5	11	8	18	23	16	22	19	7	14	12	48	49	48	40	186	179	145	158	23	25	35	30	0	0	0	0	0	4	0	3	0	0	0	0	0	0	0	0	0	0	0	0	0	0	0	0	54
ADAM23	0	0	0	0	0	0	0	0	33	36	25	21	38	23	28	23	142	100	134	113	239	230	232	260	0	0	0	0	0	0	0	0	0	0	0	0	0	0	0	0	0	0	0	11	0	0	0	0	0
ADAM28	0	0	0	0	0	0	0	0	0	0	0	0	4	0	0	0	0	0	0	0	0	0	0	3	0	0	0	0	0	0	0	0	0	0	0	0	0	0	0	0	0	0	0	0	0	0	0	0	0
ADAM33	4	0	0	0	0	0	10	8	0	0	0	0	12	4	14	13	0	0	0	0	0	0	0	0	0	0	0	0	0	0	0	0	0	0	0	0	0	0	0	0	0	0	0	0	0	0	0	0	7
ADAM7	0	0	0	0	0	0	0	0	0	0	0	0	0	0	0	0	0	0	0	0	0	0	0	0	0	0	0	0	0	0	0	0	0	0	0	0	0	0	0	0	0	0	0	0	0	0	0	0	0
ADAMDEC1	0	0	0	0	0	0	0	0	0	0	0	0	0	0	0	0	0	0	0	0	0	0	0	0	0	0	0	0	0	0	0	0	0	0	0	0	0	0	0	0	0	0	0	0	0	0	0	0	0
ADAMTS1	0	0	0	0	0	0	0	0	0	6	0	0	0	0	0	0	452	406	459	354	14	10	6	4	8	15	8	0	51	67	58	79	0	0	0	0	0	0	0	0	0	0	0	0	21	21	25	27	6
ADAMTS10	6	6	16	0	0	11	13	4	40	23	20	21	37	38	34	48	32	49	45	38	170	193	199	167	102	105	125	96	150	171	142	156	0	0	0	0	0	0	0	0	0	0	0	0	274	296	249	261	15
ADAMTS12	7	0	8	0	7	7	7	15	0	0	11	2	20	22	17	20	0	0	2	1	58	33	39	63	5	0	0	0	0	0	0	0	0	0	0	0	0	0	0	0	0	0	0	0	0	0	4	0	12
ADAMTS13	0	0	0	0	7	4	0	0	5	0	0	0	7	20	12	11	303	287	307	274	10	0	11	13	0	0	0	0	0	0	0	0	0	0	0	0	0	0	0	0	0	0	0	0	0	0	0	0	31
ADAMTS14	0	0	0	0	0	0	0	2	0	0	0	0	0	0	0	0	0	0	6	0	0	0	0	0	0	0	0	1	0	0	0	0	0	0	0	0	0	0	0	0	0	0	0	0	0	0	0	0	0
ADAMTS15	0	0	0	0	0	2	0	0	6	0	2	0	7	10	8	17	33	37	25	32	33	29	36	44	0	0	0	0	0	0	0	0	0	0	0	0	0	0	0	0	0	0	0	0	0	0	0	0	0
ADAMTS16	0	0	0	0	0	0	8	0	0	4	0	0	6	0	0	9	0	0	0	0	0	5	0	0	372	348	378	397	859	848	783	797	0	0	0	0	0	0	0	0	0	0	0	0	860	917	839	875	0
ADAMTS17	4	0	5	1	4	3	0	2	0	0	0	0	0	0	0	4	48	30	43	23	1	0	0	0	0	0	0	0	0	0	0	0	0	0	0	0	0	0	0	0	0	0	0	0	0	0	0	0	0
ADAMTS18	0	0	0	0	5	0	4	3	0	0	0	0	10	6	5	0	0	0	0	0	0	0	0	0	0	0	0	0	0	0	0	0	0	0	0	0	0	0	0	0	0	0	0	0	0	0	0	0	0
ADAMTS19	0	0	0	0	0	0	0	0	0	0	0	0	0	0	0	0	58	61	89	62	0	0	0	0	0	0	0	0	0	0	0	0	0	0	0	0	0	0	0	0	0	0	0	0	0	0	0	0	0
ADAMTS2	0	0	0	0	0	0	0	0	0	0	0	0	0	0	0	0	26	14	23	20	0	0	0	0	0	0	0	0	0	4	3	5	0	0	0	0	0	0	0	0	0	0	0	0	0	0	0	0	0
ADAMTS20	0	0	0	0	4	0	0	0	0	0	0	0	9	0	0	0	51	63	75	52	0	0	0	0	2	0	0	0	0	7	0	9	0	0	0	0	0	0	0	0	0	0	0	0	0	4	0	5	16
ADAMTS3	5	0	0	0	0	5	0	0	0	0	0	0	0	0	0	0	104	88	97	63	0	0	2	0	56	35	46	41	71	55	60	53	0	0	0	0	0	0	0	0	0	0	0	0	118	148	126	136	9
ADAMTS4	29	26	16	10	37	27	37	21	4	8	6	4	29	53	29	24	18	9	19	11	10	5	0	0	0	0	0	0	7	0	0	0	0	0	0	0	0	0	0	2	0	0	0	0	0	0	0	0	31
ADAMTS5	0	0	0	0	0	0	0	0	0	0	0	0	0	0	1	0	2	10	8	3	0	0	0	0	22	20	26	23	7	0	0	4	0	0	0	0	0	0	0	0	0	0	0	0	53	39	52	47	0
ADAMTS8	0	0	0	0	0	0	0	0	0	0	0	0	0	0	2	0	7	9	3	4	0	0	0	0	0	0	0	0	0	0	0	0	0	0	0	0	0	0	0	0	0	0	0	0	0	0	0	0	0
ADAMTS9	0	0	0	0	0	0	0	0	7	0	0	10	0	0	4	0	69	59	79	75	0	0	0	0	0	9	6	5	130	124	127	98	0	0	0	0	0	0	0	0	0	0	0	0	20	21	10	15	24
ADAMTSL1	3	1	3	2	4	2	4	3	2	2	3	0	3	5	3	7	5	0	4	0	0	0	0	0	0	0	0	0	0	0	0	0	0	0	0	0	0	0	0	0	0	0	0	0	0	0	0	0	7
ADAMTSL2	0	0	0	0	0	0	0	0	0	0	0	0	0	0	0	0	0	0	0	0	0	0	0	0	0	0	0	0	6	0	6	0	0	0	0	0	0	0	0	0	0	0	0	0	0	0	0	0	0
ADAMTSL3	2	4	2	3	2	3	0	0	4	0	3	5	0	3	3	0	13	8	12	11	15	6	16	20	78	69	56	74	43	48	51	57	0	0	0	0	0	0	0	0	0	0	0	0	127	142	118	124	22
ADAMTSL4	40	45	46	45	58	76	75	54	21	11	16	14	128	133	110	121	67	62	62	63	29	42	44	38	143	162	124	87	296	293	266	293	0	0	0	0	0	0	0	0	0	0	0	0	215	219	219	238	188
ADAP1	6	10	12	5	19	14	22	17	0	3	0	2	18	21	22	34	19	24	21	35	10	23	30	9	27	45	37	44	39	54	63	48	0	0	0	0	0	0	0	0	0	0	0	0	102	88	91	93	42
ADAP2	0	10	10	4	16	15	16	11	0	6	4	6	21	23	17	15	63	80	60	28	38	21	38	27	15	0	8	15	19	21	26	19	0	0	0	0	0	0	0	0	0	0	0	0	24	17	16	20	22
ADAR	32	43	43	32	54	51	52	66	283	286	293	241	584	540	517	590	2518	2099	2394	2100	2129	2239	2213	2235	552	586	568	543	526	610	562	537	0	0	5	0	0	0	5	0	38	50	53	44	1197	1258	1292	1187	89
ADARB1	4	4	8	11	0	10	0	4	11	20	0	15	16	8	15	16	481	392	452	374	109	111	98	120	43	32	37	41	73	51	61	59	0	0	0	0	0	0	0	0	0	0	0	0	124	86	104	92	22
ADAT1	15	14	11	20	24	17	14	25	27	12	16	30	81	65	78	61	321	256	279	210	89	118	103	103	32	47	32	40	43	50	58	42	0	0	0	0	0	0	0	0	0	0	0	0	64	91	69	84	105
ADCK1	0	0	0	0	0	0	2	0	5	0	0	4	14	9	14	8	53	42	51	46	21	10	19	13	25	25	22	19	22	26	42	33	0	0	0	0	0	0	0	0	0	0	0	0	52	51	66	38	0
ADCK2	0	4	0	0	0	2	0	0	10	16	23	16	14	12	23	10	228	246	252	247	80	40	65	93	62	71	71	61	122	107	100	101	0	0	0	0	0	0	0	0	0	0	0	0	182	182	171	191	20
ADCK5	0	3	3	0	9	0	0	15	0	6	14	0	3	8	10	0	42	43	47	40	38	25	29	29	115	116	110	71	114	101	130	108	0	0	0	0	0	0	0	0	0	0	0	0	226	287	244	258	28
ADCY10	12	17	13	9	18	18	32	24	7	2	0	6	64	62	62	53	13	12	15	4	0	9	0	0	0	0	0	0	47	43	43	47	0	0	0	0	0	0	0	0	0	0	0	0	9	0	0	0	45
ADCY2	3	0	8	6	3	0	0	2	0	0	2	0	5	13	4	14	0	0	0	0	0	0	0	0	0	0	0	0	0	0	0	0	0	0	0	0	0	0	0	0	0	0	0	0	0	0	0	0	0
ADCY3	0	7	0	17	15	11	15	21	38	44	58	39	76	63	56	87	447	416	509	424	338	348	361	310	3	0	0	0	0	3	0	5	0	0	0	0	0	0	0	0	0	0	0	0	0	0	0	0	0
ADCY4	9	8	12	7	5	14	13	8	0	1	4	2	25	22	15	25	6	3	5	1	7	0	4	0	0	0	0	0	15	27	0	24	0	0	0	0	0	0	0	0	0	0	0	0	0	0	0	0	35
ADCY5	0	0	0	0	0	0	0	6	0	0	0	0	16	9	26	22	19	18	18	25	8	6	9	13	0	0	0	0	0	3	0	0	0	0	0	0	0	0	0	0	0	0	0	0	0	0	4	0	6
ADCY7	0	18	11	10	9	12	8	0	15	9	16	11	54	24	28	41	45	37	41	20	184	135	169	169	401	408	441	396	706	729	693	689	0	0	0	0	0	0	0	0	0	0	0	0	1126	1060	1045	1046	36
ADCY8	0	0	0	0	0	0	0	0	0	0	0	0	0	0	4	3	0	0	0	0	13	11	9	0	0	0	0	0	0	0	0	0	0	0	0	0	0	0	0	0	0	0	0	0	0	0	0	0	0
ADCY9	6	7	11	7	9	12	0	5	114	147	131	90	44	35	68	59	508	514	574	461	860	851	852	869	26	37	27	41	57	54	44	49	0	0	0	0	0	2	0	0	7	5	7	17	62	66	83	91	6
ADCYAP1R1	0	0	0	0	0	0	0	0	0	0	0	0	0	0	0	0	43	36	27	39	0	0	0	0	0	0	0	0	0	0	0	0	0	0	0	0	0	0	0	0	0	0	0	0	0	0	0	0	0
ADD1	19	22	21	24	37	42	26	31	116	98	109	107	136	138	121	146	952	908	982	842	790	806	754	773	196	216	194	242	393	446	377	408	0	0	0	0	0	0	0	0	0	0	0	0	345	397	382	405	35
ADD2	0	5	6	0	15	0	0	4	38	33	38	30	80	109	109	73	398	385	456	367	206	224	197	241	9	12	15	5	0	0	0	0	0	0	0	0	0	0	0	0	0	0	0	0	29	17	33	16	0
ADD3	4	12	11	16	15	10	22	16	28	21	30	27	51	54	42	69	455	391	390	400	181	205	179	194	116	131	121	107	169	138	167	176	0	0	0	0	0	0	0	0	0	0	0	0	174	176	174	165	0
ADGB	1	6	2	0	5	6	2	4	0	0	2	0	0	8	0	7	0	0	0	0	2	0	0	0	0	13	22	0	38	51	64	56	0	0	0	0	0	0	0	0	0	0	0	0	0	35	40	17	9
ADH4	0	0	0	0	0	0	0	0	0	0	0	0	6	4	4	6	1	0	0	0	0	0	0	0	0	0	0	0	0	6	7	0	0	0	0	0	0	0	0	0	0	0	0	0	0	0	0	0	0
ADH5	0	0	4	0	0	2	0	4	29	15	15	17	55	57	45	52	319	322	379	290	97	108	126	104	158	184	158	137	167	156	151	147	0	0	0	0	0	0	0	0	0	0	0	0	281	351	332	283	9
ADHFE1	2	11	7	4	8	11	6	10	0	2	0	0	26	34	34	19	10	12	8	3	0	8	7	7	118	101	112	90	125	97	106	113	0	0	0	0	0	0	0	0	0	0	0	0	65	94	83	89	40
ADIPOQ	8	6	12	8	12	6	0	7	0	0	0	0	6	5	2	0	0	0	0	0	0	0	0	0	0	0	0	0	4	0	5	9	0	0	0	0	0	0	0	0	0	0	0	0	0	0	0	0	52
ADIPOR1	13	8	12	23	19	22	22	33	172	174	188	189	199	221	188	204	863	756	890	719	483	453	473	459	133	150	140	152	172	153	171	161	0	0	0	0	0	0	0	0	0	0	0	0	298	329	326	294	262
ADIPOR2	10	0	20	13	20	16	20	24	105	135	129	138	233	196	225	221	904	749	954	731	1014	1090	1023	960	184	200	173	155	251	224	232	228	0	0	0	0	0	0	0	0	0	0	0	0	348	335	357	302	45
ADM	13	4	6	14	8	13	9	13	33	30	38	37	41	44	50	55	20	16	14	25	141	118	117	154	16	17	7	19	6	6	5	6	0	0	0	0	0	0	0	0	0	0	5	0	27	12	17	11	32
ADNP	138	134	113	106	129	144	138	151	275	291	327	289	301	326	313	303	1605	1392	1675	1346	1274	1152	1117	1228	691	697	698	696	658	607	652	653	6	11	12	17	42	27	31	45	57	56	60	49	1229	1153	1104	1177	246
ADNP2	12	13	5	8	12	9	17	20	71	76	69	55	65	107	98	90	765	646	744	661	448	494	402	429	124	115	131	122	223	209	220	209	0	0	0	0	0	0	0	4	3	0	0	0	314	298	244	294	29
ADO	4	4	11	6	6	6	4	6	42	39	36	39	29	36	40	40	283	272	323	203	184	194	231	166	9	17	10	16	26	20	20	34	0	0	0	0	0	0	0	1	0	4	3	3	29	46	43	33	4
ADORA1	0	0	0	0	14	12	0	0	0	0	0	0	6	4	4	4	3	2	2	0	4	0	0	0	222	206	223	209	97	83	104	95	0	0	0	0	0	0	0	0	0	0	0	0	382	402	398	368	6
ADORA2A	0	0	0	0	0	0	0	0	5	27	36	28	2	4	3	4	89	62	93	79	137	52	150	28	0	0	0	0	17	16	23	13	0	0	0	0	0	0	0	0	0	0	0	0	0	2	3	2	5
ADORA2B	14	3	13	6	14	6	3	8	13	19	16	18	34	33	28	33	55	71	56	66	66	67	62	58	79	60	69	75	34	49	60	57	0	0	0	0	0	0	0	0	0	0	0	0	130	142	110	158	56
ADPRM	8	2	3	4	0	6	0	0	4	11	2	7	16	16	10	18	35	31	38	17	42	49	38	47	11	4	10	6	8	15	16	16	0	0	0	0	0	0	0	0	0	0	0	0	6	15	4	20	0
ADRA1A	0	0	0	0	0	0	0	0	0	0	1	1	4	8	2	0	0	0	1	0	0	0	0	0	0	0	0	0	0	0	4	3	0	0	0	0	0	0	0	0	0	0	0	0	0	0	0	0	6
ADRA1D	0	0	0	0	0	0	0	0	2	4	6	5	29	30	30	22	0	0	0	0	22	20	24	28	0	2	0	0	0	0	0	0	0	0	0	2	0	0	0	0	0	0	0	0	0	0	2	0	0
ADRA2B	2	0	10	0	1	2	2	0	1	4	2	1	13	11	13	12	2	0	0	0	2	0	2	0	0	0	0	0	0	6	1	0	0	0	0	0	1	0	1	0	0	0	0	0	0	0	0	0	25
ADRB2	0	1	2	0	0	4	0	0	2	2	4	2	0	0	1	0	13	4	5	8	1	4	5	4	0	0	0	2	12	13	0	2	0	0	0	0	0	0	0	0	0	0	0	0	6	4	0	3	3
ADRB3	2	0	0	0	0	3	0	0	0	0	0	0	0	0	2	0	0	0	0	0	0	0	0	0	0	0	0	0	0	0	0	0	0	0	0	0	0	0	0	0	0	0	0	0	0	0	0	0	5
ADRM1	0	0	8	0	9	4	3	0	68	46	78	48	56	54	36	29	465	423	491	349	423	412	407	463	145	157	158	167	250	235	239	225	0	0	0	0	0	0	0	0	0	0	0	0	309	389	356	346	61
ADSL	13	10	11	10	27	22	19	22	28	22	16	23	45	74	56	49	873	707	808	727	120	163	158	157	187	183	165	187	170	161	150	158	0	0	0	0	0	0	0	0	0	0	0	0	276	285	286	278	27
AEBP1	0	5	2	6	4	7	2	7	1	1	4	1	11	12	3	14	10	8	16	4	10	5	8	3	2	0	0	0	3	11	8	8	0	0	0	0	0	0	0	0	0	0	0	0	0	4	3	7	15
AEBP2	123	128	127	171	144	161	151	149	66	115	119	103	174	159	155	135	403	393	438	385	458	472	362	405	822	878	820	840	554	553	553	523	12	12	5	11	41	31	29	40	58	57	36	48	1319	1234	1348	1433	62
AEN	13	11	15	20	17	9	20	10	110	79	80	99	120	135	110	97	1183	1040	1143	901	709	698	676	621	42	36	46	25	35	41	35	36	0	0	0	0	0	0	0	0	0	0	0	0	75	96	74	80	71
AFAP1	7	0	0	0	3	9	0	0	53	31	57	50	42	43	42	47	240	193	258	166	394	418	408	423	96	114	125	109	110	121	128	101	0	0	0	0	0	0	0	0	0	0	0	0	283	289	253	245	6
AFAP1L1	5	0	0	0	0	7	7	5	8	2	0	0	22	15	13	21	39	26	10	30	37	39	51	34	11	0	0	0	26	15	23	18	0	0	0	0	0	0	0	0	0	0	0	0	16	0	17	8	30
AFAP1L2	7	0	0	0	0	0	0	0	17	15	13	6	7	12	17	21	16	8	16	12	107	99	88	139	367	376	331	324	298	330	293	269	0	0	0	0	0	0	0	0	0	0	0	0	776	797	771	801	0
AFF1	12	20	14	14	37	24	39	36	226	207	185	181	175	200	190	208	653	545	580	494	1530	1669	1561	1566	497	488	524	481	384	323	387	314	0	0	0	0	0	0	0	0	0	0	0	0	621	710	711	709	67
AFF2	0	0	0	0	0	0	0	0	0	0	0	0	0	0	0	0	6	12	6	8	0	0	0	0	45	44	61	57	102	72	89	95	0	0	0	0	0	0	0	0	0	0	0	0	106	71	58	102	0
AFF3	6	0	0	4	4	7	7	6	0	0	0	0	0	0	2	0	148	125	128	97	0	0	0	0	40	54	38	41	58	38	57	69	0	0	0	0	0	0	0	0	0	0	0	0	97	105	87	98	11
AFF4	246	251	216	231	311	330	336	295	523	550	553	422	562	644	613	573	1744	1601	1850	1491	3178	3212	3199	3291	672	698	721	646	773	801	798	826	27	30	34	30	79	127	85	108	100	114	101	136	1264	1303	1267	1227	202
AFG3L2	4	6	0	11	15	10	15	22	30	22	24	33	70	46	70	63	509	414	482	413	241	248	261	230	239	234	265	232	334	352	310	360	0	0	0	0	0	0	0	0	0	0	0	0	442	475	515	543	37
AFM	0	0	0	0	0	0	0	0	0	0	0	0	0	0	0	0	0	0	0	0	0	0	0	0	0	0	0	0	0	0	0	0	0	0	0	0	0	0	0	0	0	0	0	0	0	0	0	0	0
AFMID	4	4	2	8	10	13	9	0	4	12	12	9	13	17	11	20	374	359	353	309	56	52	65	58	0	0	0	0	7	8	0	15	0	0	0	0	0	0	0	0	0	0	0	0	3	4	4	4	96
AFP	4	2	0	0	4	0	0	2	0	0	0	0	0	0	0	0	0	0	0	0	0	0	0	0	0	0	0	0	0	0	0	0	0	0	0	0	0	0	0	0	0	0	0	0	0	0	0	0	0
AFTPH	47	32	43	43	62	68	64	58	102	102	124	114	167	153	162	151	238	171	267	182	648	692	694	652	209	248	184	245	326	322	293	326	0	8	8	0	29	15	28	31	30	35	23	25	421	380	374	391	123
AGA	0	0	5	0	0	0	0	0	7	9	0	2	15	17	14	15	135	106	130	117	32	33	27	44	67	85	76	68	110	113	109	100	0	0	0	0	0	0	0	0	0	0	0	0	124	101	113	139	0
AGAP1	6	13	9	6	10	9	10	8	38	38	51	49	61	72	70	81	524	397	457	374	257	284	210	260	215	173	210	192	222	225	187	213	0	0	0	0	0	0	0	0	0	0	0	0	367	384	373	358	13
AGAP2	14	22	26	17	27	42	33	34	0	6	0	0	8	38	34	26	35	34	11	15	16	15	12	10	0	0	0	0	29	20	34	21	0	0	0	0	0	0	8	0	0	0	0	0	0	0	0	0	64
AGBL3	0	9	9	12	19	13	13	15	5	0	4	2	36	37	47	38	59	51	75	53	9	9	5	0	35	38	32	57	82	56	60	56	0	0	0	0	0	0	0	0	0	0	0	0	91	89	68	65	13
AGBL5	25	20	21	14	25	34	27	28	52	49	41	53	59	91	65	79	534	461	510	408	278	291	286	292	76	95	82	100	124	103	103	127	0	5	0	0	0	10	10	0	14	17	13	0	152	111	170	140	121
AGER	4	0	9	0	7	4	7	4	4	0	7	0	18	22	17	12	33	14	41	35	11	12	24	17	30	30	39	26	51	47	66	52	0	0	0	0	0	0	0	0	0	0	0	0	57	70	43	56	21
AGFG1	97	96	110	99	99	119	116	106	410	396	422	423	717	716	725	730	425	427	470	387	2337	2103	2229	2125	349	348	312	364	368	384	416	380	27	28	19	17	33	20	31	32	291	265	261	255	578	579	547	597	39
AGFG2	12	20	13	18	21	19	22	23	112	95	125	88	79	74	69	81	217	174	200	191	571	572	610	511	686	702	610	730	455	415	397	411	0	0	0	0	0	0	0	0	0	0	0	0	948	989	1046	939	41
AGGF1	5	0	31	0	14	10	15	15	36	43	41	34	75	58	101	64	218	192	267	220	239	274	278	277	264	281	274	237	295	294	307	286	0	0	0	0	0	0	0	0	0	0	0	0	465	475	451	464	42
AGK	0	0	0	0	7	9	0	0	23	20	29	14	72	47	68	59	183	187	212	163	135	164	156	152	44	52	31	41	44	48	42	66	0	0	0	0	0	0	0	0	0	0	0	0	93	82	82	86	21
AGL	14	15	0	7	24	23	22	13	64	43	61	47	51	68	60	73	1575	1461	1564	1362	241	253	226	247	60	52	57	44	130	135	101	98	0	0	0	0	0	0	0	0	0	0	0	0	153	148	147	129	134
AGMAT	0	0	2	0	0	2	2	1	3	2	4	4	17	8	7	10	13	17	22	17	16	14	21	29	0	0	0	0	0	6	5	12	0	0	0	0	0	0	0	0	0	0	0	0	0	0	0	0	6
AGMO	0	0	0	0	0	0	0	0	0	0	0	0	0	4	0	0	0	0	0	0	0	8	0	0	0	0	0	0	0	0	0	0	0	0	0	0	0	0	0	0	0	0	0	0	0	0	0	0	0
AGPAT1	16	16	26	18	20	8	17	11	16	21	25	19	29	40	41	27	460	355	449	361	79	78	98	84	184	175	164	162	264	235	254	253	0	0	0	0	0	0	0	0	0	0	12	0	392	404	411	337	41
AGPAT2	0	0	0	0	0	0	0	4	49	33	41	33	33	25	28	25	164	160	161	154	165	193	187	189	125	137	117	93	230	196	217	206	0	0	0	0	0	0	0	0	0	0	0	0	150	173	183	149	15
AGPAT3	2	7	0	0	7	0	6	0	76	72	45	44	86	71	74	81	570	548	618	527	454	449	417	421	145	128	140	124	142	150	155	185	0	0	0	0	0	0	0	0	0	0	0	0	288	249	240	283	0
AGPAT4	5	0	0	0	0	0	0	0	5	0	5	8	42	46	31	18	352	342	334	298	49	55	65	45	160	154	144	177	165	151	150	157	0	0	0	0	0	0	0	0	0	0	0	0	281	280	242	239	3
AGPAT5	7	11	0	5	10	10	12	15	27	47	34	36	82	83	87	74	386	383	414	349	274	237	262	233	75	56	53	65	146	115	101	133	0	0	0	0	0	0	0	0	0	0	0	0	105	136	104	92	10
AGPS	37	50	41	45	37	44	39	33	79	87	107	115	150	158	119	148	824	729	834	665	581	646	618	551	159	165	165	161	269	250	283	274	0	0	0	0	0	14	0	0	47	43	47	41	338	301	330	298	35
AGR2	5	0	0	0	4	0	5	4	20	14	9	10	154	181	153	171	2	0	2	4	92	96	77	61	0	0	0	0	0	6	0	5	0	0	0	0	0	0	0	0	0	0	0	0	0	0	0	0	6
AGRN	10	9	4	0	10	11	0	15	145	140	106	123	169	128	158	167	606	518	613	531	748	740	724	706	933	1033	989	985	1077	1154	1108	1027	0	0	0	0	0	0	0	0	0	0	0	0	3337	3425	3285	3324	52
AGRP	0	0	0	0	0	0	0	0	0	0	0	0	0	0	0	0	6	7	7	6	0	0	0	0	0	0	0	0	0	0	0	0	0	0	0	0	0	0	0	0	0	0	0	0	0	0	0	0	0
AGT	2	0	0	0	0	0	0	0	0	0	0	0	7	9	0	5	0	0	0	2	0	0	0	0	0	0	0	0	3	0	4	0	0	0	0	0	0	0	0	0	0	0	0	0	0	0	0	0	4
AGTPBP1	0	4	6	0	13	0	10	4	29	40	36	23	39	43	57	44	568	544	701	511	137	173	167	170	16	22	13	26	17	31	36	35	0	0	0	0	0	0	0	0	15	0	0	20	54	60	72	64	13
AGTR1	0	0	0	0	0	0	0	0	0	4	2	0	6	2	0	2	6	8	8	4	7	8	8	4	0	0	0	0	0	2	0	2	0	0	0	0	0	0	0	0	0	0	0	1	0	0	0	0	0
AGXT	0	0	2	0	0	0	0	0	0	0	0	0	0	0	0	0	0	0	0	0	0	0	0	0	0	0	0	0	0	0	0	0	0	0	0	0	0	0	0	0	0	0	0	0	0	2	0	0	0
AGXT2	2	6	3	0	4	0	0	3	2	0	0	0	8	13	4	0	0	0	0	0	0	0	0	0	0	0	0	0	0	0	5	0	0	0	0	0	0	0	0	0	0	0	0	0	0	1	0	0	0
AHCTF1	51	47	32	30	81	100	71	72	125	97	142	117	242	270	266	270	1107	1025	1045	950	1050	1097	1068	1052	686	598	710	660	596	636	640	577	0	0	0	0	0	11	0	0	0	15	16	15	1300	1335	1265	1355	105
AHCY	32	32	28	17	20	20	20	30	98	103	103	99	145	123	151	139	1308	1053	1241	978	737	716	798	683	708	636	676	644	643	697	691	650	0	0	0	0	0	0	0	0	33	22	20	0	1177	1250	1275	1314	5
AHCYL1	91	69	67	85	111	102	104	86	129	122	131	131	148	146	137	156	990	899	950	926	396	416	471	373	694	704	741	766	622	693	737	735	0	9	0	18	16	0	0	15	81	79	80	74	1245	1286	1247	1233	186
AHCYL2	11	8	6	7	8	5	14	9	32	40	38	48	55	40	60	72	357	341	342	307	212	201	256	220	142	167	130	137	166	142	134	152	0	0	0	0	0	0	0	0	0	0	0	0	274	274	265	275	63
AHI1	3	10	7	15	30	3	23	14	87	83	85	66	117	114	117	127	259	207	243	171	641	621	554	623	224	188	209	209	154	159	148	111	0	0	0	0	0	0	0	0	22	0	0	23	351	413	403	406	42
AHR	21	12	19	8	26	34	19	23	136	125	117	126	341	418	448	329	219	223	238	179	764	718	705	665	16	21	16	0	19	24	20	35	0	0	0	0	0	0	0	0	0	0	0	0	19	12	24	28	23
AHRR	9	7	7	4	10	25	14	11	10	5	18	8	33	35	43	58	265	256	306	233	51	27	38	50	0	0	0	0	0	0	0	0	0	0	0	0	0	0	0	0	0	0	0	0	0	0	0	0	34
AHSA1	39	27	41	16	37	42	29	22	116	98	105	116	140	136	141	152	477	368	538	410	964	902	885	919	204	207	161	197	248	242	251	206	0	0	0	0	0	0	0	0	0	0	0	0	290	280	253	292	35
AHSG	0	0	0	0	0	0	0	0	0	0	0	3	0	0	3	0	0	0	0	0	0	0	0	0	0	0	0	0	0	2	0	0	0	0	0	0	0	0	0	0	0	0	0	0	0	0	0	0	19
AICDA	0	0	0	0	0	0	0	0	0	0	0	0	0	0	0	0	0	0	0	0	0	0	0	0	0	0	0	0	0	0	0	0	0	0	0	0	0	0	0	0	0	0	0	0	0	0	0	0	0
AIDA	19	20	21	19	18	25	28	29	68	61	60	59	103	100	103	88	326	291	306	250	269	258	289	270	81	107	92	102	79	67	81	72	0	5	0	5	0	13	12	0	0	23	31	21	176	218	187	189	207
AIFM1	22	30	17	22	38	25	31	29	40	17	11	21	48	47	39	44	505	431	454	325	182	150	223	181	324	337	383	352	289	285	258	338	0	0	0	0	0	0	0	0	0	20	0	12	522	520	527	544	22
AIG1	0	0	3	0	1	2	6	2	2	0	0	0	23	16	35	12	177	173	212	142	27	21	18	19	0	0	0	0	9	13	0	5	0	0	0	0	0	0	0	0	0	0	0	0	8	0	0	0	0
AIP	0	0	0	6	0	7	2	0	28	29	21	14	24	20	22	20	100	85	131	112	124	167	149	124	23	21	16	25	43	61	28	39	0	0	0	0	0	0	0	0	0	0	0	0	46	56	50	61	18
AIRE	2	0	0	0	0	0	0	0	0	0	0	0	5	0	0	0	0	0	2	0	0	0	0	0	0	0	0	0	0	0	0	0	0	0	0	0	0	0	0	0	0	0	0	0	0	0	0	0	0
AJAP1	0	0	0	0	0	0	0	0	0	0	0	0	0	0	0	0	0	0	0	0	4	0	0	0	0	0	0	0	0	0	0	0	0	0	0	0	0	0	0	0	0	0	0	0	0	0	0	0	0
AJUBA	25	30	19	43	34	35	57	59	88	80	86	72	71	80	102	78	176	126	125	143	408	479	497	418	311	321	325	338	294	327	332	301	0	0	0	0	0	0	0	0	0	0	3	0	779	827	754	792	132
AK1	8	5	0	0	6	5	2	12	21	17	45	22	39	30	33	24	78	100	115	91	156	202	6	183	124	107	106	108	111	93	87	127	0	0	0	0	0	0	0	0	0	0	0	0	203	187	232	225	26
AK5	6	3	5	4	1	7	6	8	1	0	4	2	14	19	17	19	22	6	19	11	16	26	29	14	9	8	21	11	24	35	30	25	0	0	0	0	0	0	0	0	0	0	0	0	13	28	16	24	9
AK7	0	0	0	5	0	2	9	6	0	0	2	0	23	23	23	35	0	5	19	11	4	4	4	5	0	0	0	0	14	17	21	12	0	0	0	0	0	0	0	0	0	0	0	0	10	10	12	7	23
AK8	0	0	0	0	0	0	3	0	0	0	0	0	7	5	0	7	0	0	9	0	0	0	0	0	17	15	0	7	21	22	17	20	0	0	0	0	0	0	0	0	0	0	0	0	27	22	23	29	9
AKAP1	0	4	8	0	10	11	14	0	39	33	45	30	102	87	73	67	1055	908	1152	907	311	295	318	227	163	153	174	186	258	302	361	348	0	0	0	0	0	0	0	0	0	0	0	0	416	434	427	376	14
AKAP10	30	10	15	30	36	39	52	45	95	75	93	62	173	174	183	168	320	273	310	295	611	688	583	612	136	146	124	158	210	183	171	192	0	0	0	0	0	0	0	0	0	0	0	0	333	336	322	313	45
AKAP11	11	12	8	15	24	27	27	16	119	103	106	70	150	143	138	144	1242	1056	1204	1085	730	787	766	690	1440	1330	1287	1282	1312	1396	1319	1337	0	0	0	0	0	0	0	0	0	0	4	0	2906	2827	2846	2728	44
AKAP12	31	26	26	22	38	33	40	25	129	100	103	99	330	371	369	335	688	516	590	492	806	753	760	745	653	681	650	703	592	590	619	618	0	0	0	0	0	0	0	0	0	0	0	1	800	816	807	804	59
AKAP17A	30	33	12	26	47	41	43	47	52	31	47	73	45	51	49	62	337	272	300	300	366	296	354	330	0	0	0	0	5	0	0	0	0	0	0	0	0	0	0	0	0	0	0	0	0	0	0	0	49
AKAP3	9	3	9	13	7	11	10	11	0	0	0	0	18	6	15	0	4	3	6	4	0	0	0	0	0	0	0	4	9	0	12	3	0	0	0	0	0	0	0	0	0	0	0	0	0	4	2	4	14
AKAP4	0	0	0	0	0	0	0	0	0	0	0	0	0	0	0	0	0	0	0	0	0	0	0	0	0	0	0	0	0	0	0	0	0	0	0	0	0	0	0	0	0	0	0	0	0	0	0	0	0
AKAP5	6	15	7	13	29	21	31	33	21	14	20	25	77	83	67	66	110	98	116	118	81	71	82	69	11	4	7	8	14	15	21	10	0	0	0	0	0	0	0	0	0	0	0	0	13	9	12	3	30
AKAP6	21	11	8	13	6	14	11	18	8	7	16	11	13	8	7	8	46	35	37	30	57	53	35	39	234	232	228	212	58	60	87	68	0	0	0	0	0	0	0	0	3	0	0	0	369	430	383	414	3
AKAP7	0	0	0	0	0	0	0	0	0	0	0	0	8	0	4	4	61	46	36	52	9	4	15	8	0	2	0	0	11	16	0	8	0	0	0	0	0	0	0	0	0	0	0	0	9	6	0	0	0
AKAP9	66	76	99	69	146	146	118	112	108	117	148	105	314	329	279	376	1047	891	1064	900	685	655	626	653	1087	1159	1110	1042	1460	1533	1530	1542	0	0	0	5	12	9	0	7	12	5	15	14	1253	1345	1252	1275	335
AKIP1	0	6	3	4	0	7	2	0	16	25	17	12	32	16	10	19	71	62	99	50	117	92	104	96	67	55	68	58	102	99	112	89	0	0	0	0	0	0	0	0	0	0	0	0	100	89	85	97	32
AKIRIN1	41	46	39	39	57	35	37	52	85	89	109	84	107	121	99	120	618	521	641	498	560	467	435	510	238	277	253	278	266	300	252	301	6	9	8	5	33	45	38	38	41	47	29	29	329	360	363	367	279
AKNA	0	0	0	0	0	0	0	0	10	16	2	16	21	21	12	31	132	101	125	126	96	76	99	102	69	63	71	79	125	91	102	88	0	0	0	0	0	0	0	0	0	0	0	0	119	114	97	115	0
AKR1A1	10	0	8	5	8	0	8	0	22	17	26	20	48	56	37	55	214	176	227	176	141	145	127	121	154	151	132	188	123	128	163	125	0	0	0	0	0	0	0	0	0	0	0	0	256	274	245	231	152
AKT1	20	23	31	25	27	16	22	23	140	131	149	122	135	158	160	123	568	510	563	531	787	771	707	775	401	414	394	397	411	432	407	434	0	0	0	0	0	0	0	0	0	0	0	0	951	966	896	899	184
AKT1S1	25	20	22	21	42	48	55	43	124	121	141	109	120	129	165	150	767	648	771	657	837	874	810	795	96	110	87	82	156	137	188	172	0	0	0	0	0	0	0	0	0	0	0	0	171	154	153	132	39
AKT2	46	43	29	53	58	56	44	64	234	197	234	218	312	309	336	257	1435	1246	1516	1109	1502	1388	1375	1489	213	222	213	217	208	228	222	204	0	0	0	0	0	0	0	0	22	19	0	0	466	478	432	461	48
AKT3	71	45	78	60	85	63	94	69	195	153	165	155	140	177	153	141	913	755	850	749	1120	1227	1208	1185	273	296	291	328	271	312	295	275	29	0	23	18	9	0	0	0	71	57	63	51	491	481	452	516	21
AKTIP	10	6	11	12	10	17	11	19	30	25	17	15	22	30	25	32	139	121	145	135	128	111	128	123	46	44	70	44	74	75	75	81	0	0	0	3	0	0	0	0	0	0	0	0	91	68	94	76	18
ALAD	8	3	11	7	22	19	14	22	13	6	10	0	29	16	28	14	125	108	116	106	85	68	78	75	368	414	396	349	296	282	242	260	0	0	0	0	0	0	0	0	0	0	0	0	520	487	467	515	57
ALAS1	0	13	3	7	17	23	6	0	27	30	30	39	29	48	47	49	1123	913	1089	946	272	276	286	270	434	477	431	518	389	424	403	411	0	0	0	0	0	0	0	0	0	0	0	0	879	845	780	871	35
ALAS2	0	0	0	0	7	0	0	0	0	0	0	0	0	0	5	0	0	0	0	0	0	0	0	0	0	0	0	0	0	0	0	0	0	0	0	0	0	0	0	0	0	0	0	0	0	0	0	0	11
ALB	0	0	0	0	0	0	0	0	0	0	0	0	0	3	0	0	0	0	0	0	0	0	0	0	0	0	0	0	0	0	0	0	0	0	0	0	0	0	0	0	0	0	0	0	0	0	0	0	9
ALCAM	105	103	76	87	115	111	75	98	262	200	192	186	339	343	324	354	958	827	933	710	1486	1666	1579	1634	943	975	835	902	245	282	232	251	0	11	0	0	0	0	0	0	71	90	74	66	1342	1549	1520	1471	0
ALDH16A1	0	0	4	0	0	4	0	0	21	14	15	18	21	25	27	23	197	203	212	172	87	90	72	74	70	76	91	65	119	148	114	108	0	0	0	0	0	0	0	0	0	0	0	0	242	286	211	197	20
ALDH18A1	13	15	10	12	20	15	24	5	54	55	25	41	71	95	49	55	1238	1091	1282	1086	283	277	281	303	166	168	151	175	149	121	141	150	0	0	0	0	0	0	0	6	0	0	0	8	394	486	482	493	41
ALDH1A1	32	50	46	41	48	32	27	37	780	801	785	611	2228	2189	2256	2245	0	0	0	0	7081	7088	7111	7214	2866	2783	2913	2744	735	709	702	737	0	0	0	0	0	0	0	0	0	0	0	0	5601	5481	5663	5703	32
ALDH1A2	0	0	2	0	2	2	1	0	0	0	0	0	2	8	3	8	395	291	346	300	4	4	1	13	0	0	0	0	0	0	0	0	0	0	0	0	0	0	0	0	0	0	0	0	0	0	0	0	0
ALDH1A3	0	0	4	0	4	2	5	4	16	12	12	13	39	47	50	34	18	21	27	23	89	94	115	98	0	0	0	0	0	0	0	0	0	0	0	0	0	0	0	0	0	0	0	0	0	0	0	0	4
ALDH1B1	0	0	0	0	0	6	0	0	27	18	15	30	41	22	39	46	331	300	410	312	144	129	125	110	2	0	0	0	7	8	7	2	0	0	0	0	0	0	0	0	0	0	0	0	0	2	2	2	0
ALDH1L2	4	4	5	7	6	12	11	4	0	10	6	8	87	101	92	75	1253	1110	1258	978	76	49	68	59	21	0	33	16	47	48	32	40	0	0	0	0	0	0	0	0	0	0	0	0	0	11	22	7	14
ALDH2	0	4	0	0	5	0	0	8	23	21	15	24	40	39	30	53	387	385	429	386	219	175	176	207	88	100	87	118	209	208	180	221	0	0	0	0	0	0	0	0	0	0	0	0	259	265	268	228	32
ALDH5A1	13	6	14	9	9	9	9	16	15	23	21	14	59	33	52	46	259	260	331	221	106	114	135	112	86	104	69	78	114	105	94	111	0	0	0	0	0	0	0	0	0	0	0	0	208	234	209	243	32
ALDH6A1	16	0	13	11	27	21	12	19	6	0	2	7	25	17	25	20	418	356	377	441	13	12	0	12	120	127	115	127	160	158	170	168	0	0	0	0	0	0	0	0	3	0	0	0	196	248	216	223	32
ALDH7A1	9	7	9	10	11	8	5	10	17	11	18	18	42	34	58	22	235	185	234	177	84	78	77	93	230	257	184	235	284	300	385	308	0	0	0	0	0	0	0	0	0	0	0	0	286	372	295	284	42
ALDH8A1	0	0	5	0	10	7	11	0	0	0	0	0	12	16	6	9	61	42	46	31	0	0	0	0	0	0	0	0	6	4	10	4	0	0	0	0	0	0	0	0	0	0	0	0	0	0	0	0	7
ALDOA	44	32	37	41	60	44	50	58	517	497	560	451	435	418	458	456	3367	2810	3362	2800	3488	3529	3569	3517	1762	1719	1664	1758	1318	1385	1344	1353	0	0	0	0	0	0	0	0	107	90	93	79	2829	2875	2662	2721	97
ALDOB	0	0	0	0	8	4	3	4	0	0	0	0	11	11	19	18	0	4	7	0	8	5	4	7	3	5	2	0	23	14	23	21	0	0	0	0	0	0	0	0	0	0	0	0	2	3	6	2	14
ALDOC	10	9	12	11	25	11	13	14	6	7	3	5	48	44	31	43	46	35	23	28	5	12	11	6	22	16	18	12	36	34	28	17	0	0	0	0	0	0	0	0	0	0	0	0	27	29	29	34	27
ALG12	7	3	5	6	0	10	0	12	0	7	4	0	22	42	21	39	275	205	254	195	107	107	105	90	64	51	58	53	53	83	71	91	0	0	0	0	0	0	0	0	0	0	0	0	242	189	222	216	32
ALG13	10	11	0	0	7	0	7	9	53	49	76	47	111	105	79	85	1103	867	1015	851	346	386	362	376	0	12	0	12	19	30	16	19	0	0	0	0	0	0	0	0	0	0	0	0	17	12	15	13	0
ALG2	4	6	7	6	7	16	6	13	37	34	45	48	67	67	53	56	162	146	145	137	216	232	197	243	60	47	72	50	80	46	59	61	0	0	0	0	0	0	0	0	0	0	0	0	93	115	99	69	14
ALG3	0	4	0	8	0	10	13	16	29	22	41	22	21	32	39	38	153	142	176	149	96	151	128	140	46	48	55	78	59	76	86	94	0	0	0	0	0	0	0	0	0	0	0	0	84	59	71	71	39
ALG5	0	4	0	0	6	8	0	3	10	15	13	14	13	34	30	19	100	102	95	97	32	40	39	43	18	16	39	20	31	17	43	31	0	0	0	0	0	0	0	0	0	0	0	0	42	52	39	25	18
ALG6	0	10	7	0	0	4	4	11	5	10	5	8	24	42	16	13	299	235	293	238	22	16	9	23	78	86	109	98	99	107	112	82	0	0	0	0	0	0	0	0	3	3	4	0	177	185	202	157	28
ALG8	9	4	2	9	14	7	4	5	33	30	39	33	69	64	53	53	567	482	595	416	200	190	210	189	49	37	50	49	57	56	64	56	0	0	0	0	0	0	0	0	0	0	0	0	99	85	105	95	30
ALG9	8	0	0	0	0	0	0	0	23	8	8	7	15	14	30	20	253	187	245	177	135	131	127	101	77	77	76	77	130	120	99	96	0	0	0	0	0	0	0	0	0	0	0	0	137	140	172	148	24
ALK	4	7	7	0	2	12	0	19	3	8	12	20	42	39	36	38	10	15	19	7	58	80	58	59	40	65	57	67	17	16	19	10	0	0	0	0	0	0	0	0	0	0	0	0	104	107	114	125	7
ALKBH3	0	0	5	0	3	6	0	5	12	3	11	6	23	28	11	23	92	104	75	79	44	47	52	48	58	36	61	49	56	67	52	64	0	0	0	0	0	0	0	0	0	0	0	0	70	68	55	66	10
ALKBH4	2	7	0	5	3	0	7	0	10	9	10	11	26	9	0	13	122	128	116	98	43	53	37	40	43	38	54	30	58	56	56	57	0	0	0	0	0	0	0	0	0	0	0	0	110	83	114	110	14
ALKBH5	24	14	28	23	50	22	46	31	201	176	196	176	137	155	182	152	1578	1379	1554	1262	1202	1135	1140	1192	116	131	114	142	115	125	119	136	2	1	0	4	0	0	0	0	24	32	24	25	252	272	251	279	127
ALKBH6	8	2	4	13	13	12	0	20	20	9	9	13	23	22	27	27	92	113	116	67	61	69	76	80	10	13	6	0	24	18	25	27	0	0	0	0	0	0	0	0	0	0	0	0	13	18	22	20	27
ALKBH8	0	0	0	0	0	0	0	0	9	0	8	4	19	19	13	18	75	77	89	69	48	35	49	34	57	39	28	49	40	38	43	26	0	0	0	0	0	0	0	0	0	0	0	0	64	60	80	79	7
ALLC	9	7	8	0	31	15	23	20	0	0	0	3	33	44	45	35	0	0	0	0	0	4	0	0	0	0	0	0	0	0	0	0	0	0	0	0	0	0	0	0	0	0	0	0	0	0	0	0	24
ALOX12	0	8	9	9	21	10	9	0	8	12	0	0	16	14	24	17	51	36	34	37	33	52	31	27	0	9	6	5	25	27	18	26	0	0	0	0	0	0	0	0	0	0	0	0	10	19	10	16	15
ALOX12B	0	0	4	0	0	7	10	7	0	0	0	0	0	1	0	0	0	0	3	3	0	0	2	8	36	23	17	21	0	0	0	9	0	0	0	0	0	0	0	0	0	0	0	0	23	19	12	19	6
ALOX15	6	0	0	0	5	4	9	11	0	0	0	5	20	9	17	18	10	6	13	0	0	0	0	0	4	0	0	0	20	35	33	19	0	0	0	0	0	0	0	0	0	0	0	0	0	4	4	9	15
ALOX15B	4	6	5	6	12	14	0	5	0	0	0	0	8	0	4	0	0	0	8	0	0	0	0	0	16	24	13	17	2	7	0	5	0	0	0	0	0	0	0	0	0	0	0	0	52	49	23	39	29
ALOX5	0	0	0	0	0	0	0	2	0	0	0	0	3	0	7	0	0	10	9	9	0	0	0	0	0	0	0	0	0	8	4	6	0	0	0	0	0	0	0	0	0	0	0	0	0	0	0	0	6
ALOX5AP	0	0	0	4	0	0	3	0	0	0	0	0	0	0	0	2	0	0	0	0	0	0	0	0	0	0	0	0	0	0	0	0	0	0	0	0	0	0	0	0	0	0	0	0	0	0	0	0	6
ALOXE3	11	0	7	6	21	17	8	16	0	2	0	2	0	1	7	3	12	0	4	13	8	3	0	9	0	0	0	0	0	0	0	0	0	0	0	0	0	0	0	0	0	0	0	0	0	0	0	0	0
ALPK1	8	5	5	7	5	10	7	3	9	14	14	3	50	71	57	64	84	86	61	73	78	83	86	70	103	76	82	77	135	128	143	136	0	0	0	0	0	0	0	0	0	0	0	0	156	162	186	173	15
ALPK2	2	0	0	4	7	2	10	0	36	25	48	23	20	16	26	30	31	17	3	16	343	370	314	383	0	0	0	0	34	27	29	19	0	0	0	0	0	0	0	0	0	0	0	0	0	2	0	0	20
ALPK3	0	4	8	8	7	6	11	13	10	27	8	17	45	63	61	52	11	18	26	14	139	100	128	135	56	47	39	44	124	111	102	112	0	0	0	0	0	0	0	0	0	0	0	0	107	111	130	99	19
ALPL	0	0	0	0	0	0	0	0	0	0	0	0	0	13	6	9	23	10	11	14	0	0	0	0	35	15	23	29	35	60	61	62	0	0	0	0	0	0	0	0	0	0	0	0	80	65	55	48	0
ALS2CL	0	0	0	0	1	0	2	4	16	24	21	32	37	17	29	29	51	37	40	35	121	101	91	102	147	124	141	141	206	209	239	228	0	0	0	0	0	0	0	0	0	0	0	0	438	364	406	399	0
ALX3	0	0	0	0	0	0	0	0	0	0	4	0	0	0	0	4	4	11	0	0	0	4	2	0	0	0	0	0	4	5	0	6	0	0	0	0	0	0	0	0	0	0	0	0	0	0	0	0	10
ALX4	0	2	2	0	9	6	8	8	3	4	5	0	26	36	22	32	63	61	94	79	18	17	11	22	0	0	0	0	0	0	0	0	0	0	0	0	0	0	0	0	0	0	0	0	0	0	0	0	0
AMBN	0	0	0	0	0	0	0	0	0	0	0	0	0	0	0	0	12	4	8	2	0	0	0	0	0	2	0	0	0	0	2	0	0	0	0	0	0	0	0	0	0	0	0	0	0	0	0	0	0
AMBP	0	0	0	0	0	0	0	0	0	2	0	0	4	6	0	3	0	3	0	0	9	14	23	14	24	23	15	16	28	38	38	39	0	0	0	0	0	0	0	0	0	0	0	0	43	47	50	46	0
AMBRA1	44	45	45	35	44	37	42	47	89	83	64	66	143	124	105	114	224	222	236	177	455	463	442	454	250	215	235	200	258	271	268	249	9	5	0	0	0	15	10	8	18	22	28	21	487	491	439	457	53
AMD1	69	69	86	63	87	79	66	79	233	209	239	186	146	149	152	206	2239	1873	2173	1758	1017	974	1006	978	211	258	228	236	258	244	251	229	33	32	36	38	54	68	53	43	87	74	88	54	319	383	330	345	100
AMDHD1	3	0	0	0	0	2	10	0	5	4	3	0	22	25	19	18	0	3	1	0	20	27	16	14	17	19	16	22	43	43	45	33	0	0	0	0	0	0	0	0	0	0	0	0	30	23	25	24	18
AMDHD2	17	13	18	19	35	12	7	0	28	13	42	32	37	29	43	36	318	271	313	259	214	210	199	88	43	39	36	30	139	139	138	144	0	0	0	0	0	0	0	0	0	0	0	0	76	65	73	71	34
AMELX	0	0	0	0	0	0	0	0	0	0	0	0	0	0	0	0	0	0	0	0	0	0	0	0	0	0	0	0	0	0	0	0	0	0	0	0	0	0	0	0	0	0	0	0	0	0	0	0	0
AMER1	0	2	0	2	2	0	3	3	13	12	25	14	21	21	31	33	322	347	318	233	129	124	83	113	68	69	67	62	100	90	101	99	0	0	0	0	0	0	0	0	1	1	0	0	156	182	159	164	18
AMFR	10	11	13	14	27	24	34	18	125	108	96	96	113	91	111	96	398	315	349	339	757	696	679	667	359	369	373	355	361	384	394	397	0	0	0	0	0	0	0	0	0	0	0	0	729	800	666	715	25
AMIGO1	0	0	5	0	6	10	10	6	0	6	3	0	10	11	4	5	64	55	68	41	12	9	10	19	0	0	0	0	4	10	6	3	0	0	0	0	0	0	0	0	0	0	0	0	2	0	4	4	9
AMIGO2	18	11	13	15	4	10	17	25	819	883	847	844	491	548	498	541	7	11	4	7	5598	5861	5652	5813	54	27	47	41	33	55	27	27	1	1	0	0	0	0	1	0	6	14	13	7	87	115	97	92	0
AMIGO3	0	5	2	4	4	1	18	2	22	10	7	7	21	6	16	7	12	11	13	16	86	8	9	12	74	87	48	49	104	82	77	74	0	0	0	0	0	0	0	0	0	0	0	0	131	133	137	169	20
AMMECR1	15	11	16	20	8	22	14	7	11	14	23	19	63	76	64	59	415	315	478	331	133	130	112	152	19	8	13	11	36	21	22	27	0	3	0	4	0	10	0	0	9	0	0	13	22	11	15	18	9
AMMECR1L	33	37	40	46	55	46	62	60	63	87	62	61	81	106	61	95	291	222	322	203	391	492	391	384	79	49	38	40	91	80	93	83	0	0	0	0	17	15	0	20	13	6	0	0	138	144	108	127	65
AMN1	0	0	3	0	0	0	0	0	0	5	11	5	27	12	31	8	94	61	62	65	51	54	40	45	44	40	43	48	120	136	121	138	0	0	0	0	0	0	0	0	0	0	0	0	51	73	63	42	25
AMOT	7	7	5	14	9	5	5	10	0	0	1	2	0	0	0	0	4531	3954	4423	3738	4	0	4	3	158	121	152	128	355	397	321	336	0	0	0	0	0	0	0	0	0	0	0	0	244	268	281	269	0
AMOTL1	0	7	4	5	10	14	14	19	74	46	68	39	120	128	127	161	652	488	538	461	431	497	449	456	191	194	202	188	217	234	232	187	0	0	0	0	0	0	0	0	0	0	0	0	374	350	358	340	17
AMOTL2	10	14	18	11	27	13	17	11	85	82	83	95	129	112	121	133	49	53	65	55	487	519	482	447	224	220	252	198	379	402	317	334	0	0	0	0	0	0	0	0	0	0	0	0	460	485	510	525	42
AMPD1	7	7	11	0	25	28	14	36	0	0	0	0	22	21	21	21	0	0	0	0	0	0	0	0	0	0	4	0	48	55	58	54	0	0	0	0	0	0	0	0	0	0	0	0	0	3	0	4	85
AMPD2	17	16	25	0	15	20	20	17	97	76	78	85	46	34	48	42	679	564	723	601	592	597	558	545	280	277	255	226	235	219	228	242	0	0	0	0	0	0	0	0	5	0	14	0	609	606	606	554	55
AMPD3	23	26	25	21	43	34	34	21	11	17	16	12	27	36	17	38	8	10	11	4	49	54	55	53	328	339	345	306	267	294	337	311	0	0	0	0	0	0	0	0	0	0	0	0	571	579	604	553	32
AMPH	0	0	0	0	0	2	0	4	0	0	0	0	0	0	3	6	33	32	31	25	4	0	0	0	0	0	0	0	0	0	0	0	0	0	0	0	0	0	0	0	0	0	0	0	0	0	0	0	0
AMT	9	17	10	5	7	8	13	7	5	0	8	10	13	24	19	19	47	43	45	45	33	20	47	40	67	48	53	54	82	105	104	105	0	0	0	0	0	0	0	0	0	0	0	0	138	166	119	119	45
AMZ1	0	0	0	0	4	3	0	0	0	3	5	0	27	21	10	15	35	40	44	36	37	22	17	19	0	0	0	0	0	0	14	0	0	0	0	0	0	0	0	0	0	0	0	0	0	0	0	0	6
ANAPC1	13	24	20	12	21	28	20	24	115	109	111	113	177	228	184	203	1167	1049	1200	993	752	682	723	699	472	455	486	459	437	438	452	424	0	0	3	0	3	5	4	6	16	22	13	14	1106	1071	1079	999	112
ANAPC10	0	2	0	0	0	0	6	9	5	3	6	0	14	15	23	15	106	97	118	118	31	41	36	35	10	14	9	14	32	33	22	37	0	0	0	0	0	0	0	0	0	0	9	0	31	19	16	30	16
ANAPC11	20	22	20	13	31	39	30	28	28	33	25	27	111	90	91	93	224	237	219	191	104	115	117	112	107	121	126	106	120	127	115	110	0	0	0	0	0	0	0	0	0	0	0	0	195	193	198	214	18
ANAPC15	4	14	5	5	3	7	11	7	7	10	15	7	12	8	13	13	117	67	53	57	19	40	32	25	63	60	47	47	110	82	95	81	0	0	0	0	0	0	0	0	0	0	0	0	71	87	72	56	21
ANAPC16	8	4	6	11	9	6	8	14	50	18	40	46	109	102	84	86	248	226	248	229	204	202	235	212	48	49	50	39	74	69	54	86	0	0	0	0	0	0	0	0	11	0	0	0	107	104	80	93	26
ANAPC4	17	18	17	6	0	23	17	12	17	33	31	32	37	39	39	29	289	234	287	253	135	165	131	124	147	151	157	150	204	212	185	211	0	4	0	0	0	3	0	5	0	6	10	0	258	249	264	264	48
ANAPC5	2	12	9	12	13	28	17	14	84	81	73	66	111	153	152	145	972	925	1020	852	504	540	498	496	101	76	77	80	91	87	106	65	0	0	0	0	0	0	0	0	26	23	23	27	165	131	161	139	19
ANAPC7	52	63	67	79	94	89	75	93	105	106	103	89	132	168	153	125	751	565	759	582	642	663	657	616	81	92	82	77	75	84	100	68	6	0	0	0	0	0	12	14	37	21	29	32	143	154	148	138	86
ANGEL1	0	0	0	0	11	0	6	0	28	34	30	32	21	34	42	47	439	356	451	376	156	163	150	156	33	33	32	45	33	38	32	19	0	0	0	0	0	0	0	0	0	0	0	0	94	77	53	75	13
ANGEL2	20	19	11	13	35	19	23	20	32	46	49	41	147	95	115	112	912	845	908	787	207	165	170	180	298	286	235	252	274	276	288	252	0	0	0	0	0	7	0	0	12	0	15	0	455	481	455	528	44
ANGPT1	1	4	6	1	2	2	2	0	0	4	2	0	4	2	0	5	2	5	0	0	0	2	3	4	7	0	12	11	23	12	18	0	0	0	0	0	0	0	0	0	0	0	0	0	20	19	15	14	5
ANGPT2	3	3	2	6	10	6	10	15	17	14	17	16	33	35	21	30	92	87	117	77	43	55	52	47	6	17	3	6	16	19	19	20	0	0	0	0	0	0	0	0	0	0	0	0	14	21	21	11	1
ANGPTL1	1	2	4	4	0	6	4	5	5	9	8	1	5	11	6	16	28	16	29	34	40	23	35	21	40	34	32	36	27	67	48	36	0	0	0	0	0	0	0	0	0	0	0	0	68	46	81	57	4
ANGPTL2	87	86	82	86	79	100	78	92	0	2	3	0	3	4	0	10	19	16	25	28	5	0	12	0	2816	2931	2976	3065	1458	1421	1434	1405	0	0	0	0	0	0	0	0	0	0	0	0	3739	3796	3762	3835	0
ANGPTL3	2	2	6	2	5	2	4	1	7	4	4	6	8	10	14	16	24	26	26	31	15	25	18	21	19	32	24	19	30	36	26	45	0	0	0	0	0	0	0	0	0	0	0	0	39	44	40	35	16
ANGPTL4	0	2	0	3	0	0	8	8	36	44	40	27	12	6	10	6	40	45	21	42	378	368	340	360	0	0	0	4	0	2	0	0	0	0	0	0	0	0	0	0	0	0	0	0	11	8	7	0	28
ANGPTL5	0	0	0	0	0	0	0	0	0	0	0	0	2	0	0	0	0	0	0	0	0	2	0	0	0	0	0	0	0	0	0	0	0	0	0	0	0	0	0	0	0	0	0	0	0	0	0	0	0
ANGPTL6	0	2	0	0	0	0	0	0	0	5	0	0	0	0	5	12	4	7	5	7	2	0	0	0	5	15	5	6	9	16	18	16	0	0	0	0	0	0	0	0	0	0	0	0	16	11	13	15	19
ANGPTL7	1	0	2	0	0	0	4	4	0	2	3	2	6	2	2	5	48	38	41	29	9	7	9	11	35	38	35	26	54	41	35	34	0	0	0	0	0	0	0	0	0	0	0	0	44	53	57	79	20
ANK1	10	1	4	10	2	6	11	5	6	10	12	4	7	12	5	17	116	99	140	104	47	59	65	47	0	8	0	0	29	30	33	50	0	0	0	0	0	0	0	0	0	0	0	0	0	0	15	0	24
ANK3	0	0	0	3	0	4	5	0	57	45	61	58	17	16	34	21	222	227	239	198	31	32	27	30	18	24	22	27	56	66	56	51	0	0	0	0	0	0	0	0	17	9	17	8	51	49	56	52	46
ANKAR	21	23	0	16	22	25	22	30	11	6	5	9	42	61	45	44	129	131	150	94	32	13	0	29	0	0	0	0	26	16	16	17	0	0	0	0	9	4	7	0	0	0	0	0	0	0	0	0	82
ANKDD1A	19	13	14	13	42	24	34	23	0	0	10	9	49	56	59	48	39	17	25	14	27	39	31	27	0	0	0	0	0	0	0	0	0	0	0	0	0	0	0	0	0	0	0	0	0	0	0	0	23
ANKEF1	0	4	0	0	0	0	4	0	21	10	21	14	58	48	55	35	40	28	39	30	136	119	127	147	0	0	0	0	0	0	0	0	0	0	0	0	0	0	0	0	0	0	0	2	0	0	0	0	0
ANKFN1	0	0	0	0	0	0	0	0	0	0	0	0	0	2	1	3	3	3	0	0	1	0	4	3	0	0	0	0	0	0	0	0	0	0	0	0	0	0	0	0	0	0	0	0	0	0	0	0	0
ANKFY1	30	25	28	36	58	60	50	52	100	112	127	107	266	274	227	230	1423	1234	1425	1138	913	833	850	840	257	268	250	265	311	278	302	284	0	0	0	0	0	0	0	0	0	0	0	7	633	693	612	632	125
ANKH	10	10	3	15	11	8	9	13	39	43	50	52	92	86	95	121	337	287	340	258	301	327	294	298	113	83	100	109	135	149	123	152	0	0	0	4	0	3	0	0	0	6	0	4	184	184	226	206	0
ANKIB1	27	24	27	18	41	41	48	30	107	119	188	116	143	152	123	126	498	430	438	448	713	658	635	697	563	584	544	504	659	634	652	643	0	0	0	0	0	8	0	7	32	26	18	29	1080	1075	1072	1008	78
ANKLE2	53	61	52	72	88	82	104	124	269	251	209	261	256	191	271	206	761	606	659	639	2206	2246	2276	2293	146	157	128	155	158	169	112	157	0	0	0	0	0	0	0	0	0	0	0	0	280	295	302	324	100
ANKMY1	0	0	0	0	3	4	3	3	17	21	36	19	70	61	68	60	199	171	196	146	158	168	155	185	0	0	0	0	7	6	0	5	0	0	0	0	0	0	0	0	0	0	0	0	0	4	0	0	0
ANKMY2	9	0	0	0	5	11	0	16	17	16	16	28	21	28	25	21	127	109	129	109	73	81	65	78	147	103	121	149	148	164	179	193	0	0	0	0	0	0	0	0	0	0	0	0	303	247	235	272	13
ANKRA2	15	15	17	19	25	32	28	24	14	19	15	17	39	41	48	51	105	112	125	86	36	29	27	26	59	75	63	80	96	80	77	85	0	0	0	0	9	0	0	9	0	0	0	6	130	109	150	119	45
ANKRD1	9	0	4	4	8	14	4	4	22	0	3	0	21	28	26	31	0	0	0	4	53	44	39	46	55	50	42	49	63	89	68	86	0	0	0	0	0	0	0	0	0	0	0	0	74	69	52	89	8
ANKRD10	55	63	52	75	12	72	72	57	119	99	103	100	104	109	121	93	468	355	449	345	658	671	711	690	1077	1040	1043	980	1525	1602	1508	1545	0	0	0	0	0	0	0	0	0	0	0	0	1762	1739	1796	1716	55
ANKRD11	58	49	53	51	81	57	81	100	216	227	219	222	290	300	292	287	1555	1298	1583	1279	1997	2135	2229	2027	627	652	585	602	746	782	696	742	0	0	4	5	0	0	0	0	16	0	15	8	933	970	869	876	155
ANKRD12	56	36	45	47	53	57	62	59	168	197	165	185	187	200	181	184	484	435	444	393	624	587	657	638	725	663	775	717	743	820	755	799	0	0	7	0	14	7	8	0	17	11	21	18	832	915	866	911	161
ANKRD13A	34	23	17	26	44	45	34	37	29	26	29	25	53	65	53	40	453	413	449	365	124	149	142	113	186	180	212	232	232	212	192	252	0	0	0	0	0	0	0	0	0	0	0	0	440	487	441	511	39
ANKRD13B	17	12	12	14	6	17	7	16	28	53	34	26	28	20	40	31	178	168	167	148	222	209	245	249	123	111	119	112	73	109	94	93	0	0	0	0	0	0	0	0	0	0	10	0	183	163	174	145	13
ANKRD13C	32	35	37	40	48	52	60	65	96	70	78	78	97	99	97	65	675	589	728	597	298	221	239	273	168	173	185	200	214	228	257	224	8	0	0	2	19	0	19	0	17	22	15	12	339	357	333	339	110
ANKRD13D	13	12	7	27	11	17	16	21	74	50	65	48	43	68	54	76	275	211	290	246	387	354	405	354	40	31	34	45	56	73	58	59	0	0	0	0	0	0	0	0	0	0	0	0	95	80	87	59	48
ANKRD16	0	4	0	0	0	0	0	0	0	8	11	7	9	23	10	17	91	60	50	58	60	42	69	60	20	14	11	14	26	13	16	22	0	0	0	0	0	0	0	0	0	0	0	0	26	23	36	40	17
ANKRD17	315	325	285	320	342	342	349	330	342	336	354	332	301	337	327	329	2388	2015	2469	2021	1784	1845	1795	1733	1632	1494	1438	1527	1426	1488	1372	1422	87	74	81	75	110	107	110	88	217	220	219	182	2263	2417	2300	2319	183
ANKRD2	0	0	0	0	0	0	0	0	0	0	0	0	0	0	0	3	0	0	0	0	0	0	7	0	14	8	9	16	20	19	15	29	0	0	0	0	0	0	0	0	0	0	0	0	21	11	18	20	10
ANKRD22	0	0	0	0	0	0	0	0	0	0	0	0	0	0	0	0	0	0	0	0	5	5	3	0	0	9	5	9	9	8	3	7	0	0	0	0	0	0	0	0	0	0	0	0	5	23	21	7	0
ANKRD24	0	0	0	1	2	1	0	0	2	0	0	2	4	3	4	2	19	17	23	10	3	8	17	9	0	0	0	0	0	0	0	0	0	0	0	0	0	0	0	0	0	0	0	0	0	0	0	0	12
ANKRD27	18	6	20	15	24	26	21	32	66	80	89	107	121	124	130	130	473	406	468	372	648	598	624	586	253	277	272	273	361	361	341	328	0	0	0	0	0	0	0	0	0	0	0	0	539	577	503	533	31
ANKRD28	26	14	20	20	16	21	23	24	267	234	216	206	205	212	214	198	595	548	658	528	1608	1685	1709	1767	138	136	153	158	201	218	213	284	0	0	0	0	0	0	0	0	24	32	19	24	286	306	271	303	56
ANKRD29	23	12	20	0	21	17	16	3	8	15	0	6	46	41	32	30	18	20	17	16	32	52	42	35	0	0	4	0	0	0	0	15	0	0	0	0	0	0	0	0	0	0	0	0	7	0	0	0	15
ANKRD33	0	0	0	0	2	0	0	0	0	0	0	0	0	0	0	0	0	0	0	0	0	0	0	0	0	0	0	0	0	0	0	0	0	0	0	0	0	0	0	0	0	0	0	0	0	0	0	0	0
ANKRD33B	0	5	0	0	0	3	7	0	7	0	4	4	8	0	4	0	25	28	33	31	30	18	30	20	420	400	481	437	302	274	274	267	0	0	0	0	0	0	0	0	0	0	0	0	1324	1347	1399	1348	0
ANKRD34A	11	9	8	9	5	3	7	13	9	4	7	6	17	11	11	11	43	41	66	36	26	21	26	23	4	2	3	0	6	2	7	6	0	0	0	0	0	1	1	1	0	1	0	0	3	9	6	6	198
ANKRD34B	0	4	0	7	5	6	5	0	0	2	0	0	9	10	10	3	21	11	17	15	0	2	0	0	0	2	2	0	26	23	18	29	0	0	0	0	0	0	0	1	0	0	0	0	0	2	0	4	18
ANKRD34C	0	0	0	0	0	0	1	2	0	1	0	0	2	0	6	0	0	0	0	0	0	0	0	4	0	0	0	0	0	0	0	0	0	0	0	0	0	0	0	0	0	0	0	0	0	0	0	0	4
ANKRD35	14	19	19	13	19	8	24	21	0	0	7	0	34	29	20	19	0	0	0	0	0	0	0	0	0	0	0	0	25	16	15	14	0	0	0	0	0	0	0	0	0	0	0	0	0	0	4	0	161
ANKRD39	0	4	0	0	8	13	8	12	17	19	12	17	31	29	26	37	171	154	123	137	125	112	133	140	70	57	41	50	53	62	52	71	0	0	0	0	0	0	0	0	0	0	0	0	80	115	97	89	103
ANKRD40	29	24	36	36	37	37	45	29	133	109	108	105	204	228	192	194	263	280	282	222	1050	947	939	907	219	296	243	302	248	290	320	301	6	0	0	7	9	7	0	6	22	25	25	20	542	514	571	550	9
ANKRD42	50	39	62	41	38	70	59	61	25	19	30	26	135	138	148	139	82	86	106	82	97	102	102	101	213	158	199	212	245	248	266	231	0	0	0	0	0	0	0	0	0	0	0	0	242	261	290	289	196
ANKRD44	0	0	8	0	3	0	10	5	9	3	30	13	22	15	20	19	75	38	41	55	62	56	54	67	85	96	110	107	75	92	86	71	0	0	0	0	0	0	0	0	0	0	0	0	138	153	119	119	82
ANKRD49	7	9	5	6	5	6	8	4	6	24	12	25	28	10	16	35	129	141	163	100	98	86	96	66	48	33	51	44	55	65	45	34	0	0	0	0	0	0	0	0	0	0	0	0	44	63	57	63	21
ANKRD50	16	15	22	14	25	29	33	20	75	66	55	53	81	59	96	64	518	469	490	361	424	442	399	397	303	295	334	284	373	351	381	405	2	2	0	4	0	2	0	0	11	7	6	8	598	590	601	575	24
ANKRD52	171	176	181	189	212	221	218	209	294	298	282	266	280	238	313	320	1090	957	1011	857	1572	1573	1627	1490	658	664	630	649	673	744	737	711	0	7	11	0	18	26	0	25	103	87	99	87	1457	1536	1527	1502	249
ANKRD54	5	8	20	10	11	8	17	13	33	29	36	35	21	26	19	31	269	251	255	211	148	137	163	139	168	196	149	188	213	254	241	227	0	0	0	0	0	0	0	0	0	0	0	0	302	330	321	319	47
ANKRD55	0	0	0	0	0	0	0	0	0	2	1	0	0	7	7	3	0	0	0	0	6	4	8	4	0	0	4	0	0	0	5	0	0	0	0	0	0	0	0	0	0	0	0	0	0	4	0	0	5
ANKRD6	12	8	24	15	12	28	17	21	8	19	6	18	20	27	36	41	85	71	96	74	56	68	58	56	37	37	20	36	54	61	73	59	0	0	0	0	0	0	0	0	0	0	0	0	51	44	68	81	25
ANKRD65	0	0	0	0	0	0	0	0	0	0	0	0	2	8	3	2	0	0	2	0	0	0	0	0	0	0	2	0	9	5	0	11	0	0	0	0	0	0	0	0	0	0	0	0	4	6	5	2	9
ANKRD66	0	0	0	0	0	0	0	0	0	0	0	0	0	0	0	0	0	0	0	0	0	0	0	0	0	0	0	0	0	0	0	0	0	0	0	0	0	0	0	0	0	0	0	0	0	0	0	0	5
ANKS1A	4	10	5	5	13	15	12	15	39	36	28	24	29	32	27	36	679	589	697	548	191	182	175	183	221	204	204	196	194	196	241	276	0	0	0	0	0	0	0	0	0	0	0	0	437	474	496	467	48
ANKS3	17	5	10	9	15	20	24	20	38	47	25	31	42	51	54	48	276	268	274	194	222	273	228	230	80	84	96	105	119	125	113	76	0	0	0	0	0	0	0	0	0	0	0	0	205	193	216	198	22
ANKS4B	0	0	0	0	0	0	0	3	0	0	0	0	4	8	7	3	0	0	0	0	0	0	0	0	9	9	9	8	9	8	23	11	0	0	0	0	0	0	0	0	0	0	0	0	17	15	19	8	29
ANKS6	0	0	2	1	7	1	0	2	47	58	48	54	55	59	88	74	489	414	468	360	319	302	304	321	47	47	55	55	107	148	120	134	0	0	0	0	0	0	0	0	0	0	0	0	94	90	71	98	6
ANKZF1	16	9	3	18	16	14	18	18	49	52	75	56	72	62	69	73	309	334	332	249	321	324	337	317	139	119	107	101	138	142	142	141	0	0	0	0	0	0	0	0	0	0	0	0	243	212	257	228	34
ANLN	40	39	34	29	60	46	45	42	119	127	89	102	146	145	119	98	1062	938	1095	994	707	677	670	675	664	671	609	598	255	223	249	248	4	2	6	6	9	14	7	8	22	18	18	16	1066	1114	1101	1185	149
ANO1	0	0	14	0	0	8	0	0	0	0	0	0	0	2	0	0	0	0	2	0	8	6	0	8	135	167	166	154	44	49	45	42	0	0	0	0	0	0	0	0	0	0	0	0	335	329	308	344	24
ANO2	0	0	0	0	0	0	0	0	0	0	0	0	0	0	2	0	0	0	0	0	0	0	0	0	0	0	0	0	0	14	8	0	0	0	0	0	0	0	0	0	0	0	0	0	0	0	0	0	0
ANO3	0	0	0	0	0	0	2	0	0	0	0	0	2	0	1	0	1	0	2	0	4	0	4	2	0	0	0	0	0	0	0	0	0	0	0	0	0	0	0	0	0	0	0	0	0	0	0	0	0
ANO4	0	0	0	0	0	0	2	0	32	30	0	12	0	8	2	0	0	4	8	2	0	0	0	0	0	0	0	0	0	6	0	0	0	0	0	0	0	0	0	0	0	0	0	0	2	0	0	0	37
ANO5	0	0	3	0	7	7	0	3	71	59	71	75	98	98	80	107	240	192	242	205	366	372	342	355	0	0	0	0	0	0	0	0	0	0	0	0	0	0	0	0	0	0	0	0	0	0	0	0	0
ANO6	28	37	30	29	33	44	31	37	669	717	627	619	261	292	314	260	374	299	363	306	5494	5365	5345	5493	997	1011	934	924	793	767	788	751	0	0	0	8	0	0	0	0	0	21	14	0	1475	1428	1440	1456	36
ANO8	0	0	0	0	3	10	11	11	16	13	6	12	20	19	11	1	131	135	142	132	75	65	59	47	60	51	44	51	67	77	82	73	0	0	0	0	0	0	0	0	0	0	0	0	178	199	183	158	35
ANP32B	38	32	26	36	27	41	52	27	82	99	101	101	140	143	144	121	537	507	579	459	522	546	497	501	161	153	152	141	146	158	153	126	0	0	0	0	0	0	0	0	0	0	0	0	132	150	157	145	50
ANP32E	24	19	26	33	52	39	39	26	62	68	76	94	211	204	202	185	1284	1086	1317	1067	182	197	226	178	156	175	199	185	154	151	144	140	0	0	0	0	0	0	0	0	0	0	0	5	147	141	140	153	117
ANPEP	0	2	0	3	8	0	0	6	0	3	0	0	28	14	24	20	3	0	2	0	23	29	26	37	19	9	16	15	22	17	17	12	0	0	0	0	0	0	0	0	0	0	0	0	41	20	27	23	9
ANTXR1	27	21	24	17	27	26	29	34	125	88	124	131	429	363	345	368	489	521	618	425	844	830	825	785	98	124	119	99	186	169	156	200	2	4	0	0	4	0	0	1	30	43	28	37	182	184	153	167	13
ANTXR2	17	25	23	23	27	24	26	23	34	30	26	40	8	5	2	8	70	43	56	64	10	4	12	0	409	483	477	402	279	272	286	318	0	0	0	0	0	0	0	0	0	4	0	0	881	909	819	920	24
ANXA1	29	15	3	16	9	25	21	20	271	317	293	287	565	596	519	621	0	0	2	0	2623	2666	2539	2566	1247	1277	1221	1278	953	1016	911	928	0	0	0	0	0	0	0	0	0	0	0	0	2128	2248	2099	2062	98
ANXA10	0	0	0	0	0	0	0	0	0	0	0	0	2	0	0	0	0	0	0	0	4	0	3	0	89	71	96	110	182	215	172	185	0	0	0	0	0	0	0	0	0	0	0	0	139	163	160	179	17
ANXA11	10	12	13	8	20	8	0	9	137	131	112	94	197	162	190	173	429	401	465	414	866	933	920	933	269	241	282	262	296	342	285	276	0	0	0	0	0	0	0	0	0	0	0	0	455	451	438	448	33
ANXA13	0	0	0	0	0	0	0	0	0	0	0	0	18	12	24	8	0	0	0	0	22	19	14	15	0	13	5	0	0	0	0	4	0	0	0	0	0	0	0	0	0	0	0	0	5	7	6	0	10
ANXA3	0	0	0	0	0	0	8	0	12	4	9	18	27	30	19	13	7	11	14	0	83	82	74	109	279	314	276	279	222	215	232	199	0	0	0	0	0	0	0	0	0	0	0	0	472	485	414	466	0
ANXA4	24	15	15	25	31	23	17	35	55	69	68	39	199	188	190	214	61	39	75	60	151	172	175	202	914	891	882	938	1510	1500	1535	1517	0	0	0	0	0	0	0	0	0	18	0	0	1410	1480	1302	1519	34
ANXA5	45	52	50	47	42	52	55	43	156	184	213	194	271	235	263	251	806	714	849	685	1502	1619	1592	1581	1733	1718	1708	1825	1506	1589	1499	1514	0	0	0	0	0	0	0	0	0	0	0	0	2819	3019	2733	2819	25
ANXA6	0	0	0	0	0	0	10	0	0	0	0	17	30	18	4	24	347	316	319	301	66	107	86	66	225	276	207	263	221	204	217	244	0	0	0	0	0	0	0	0	0	0	0	0	418	453	446	481	0
ANXA7	9	0	9	0	10	0	7	5	45	46	76	61	78	112	106	109	285	251	281	245	310	315	324	304	194	196	176	190	274	252	267	256	0	0	0	0	0	0	0	0	0	0	0	0	370	415	355	386	23
ANXA9	0	0	0	0	6	7	4	0	0	0	4	0	13	11	10	6	16	27	19	14	12	11	21	15	0	0	0	0	5	0	0	7	0	0	0	0	0	0	0	0	0	0	0	0	0	0	0	0	43
AOAH	0	2	0	1	0	6	4	2	0	0	0	0	0	6	1	6	0	5	0	0	0	0	3	0	9	0	0	0	4	6	6	6	0	0	0	0	0	0	0	0	0	0	0	0	0	6	0	6	16
AOC2	17	22	35	26	46	38	39	48	47	26	33	29	95	91	86	76	142	108	123	131	254	276	210	234	29	23	23	17	53	24	45	52	0	0	0	0	12	8	8	10	0	0	0	0	66	67	63	87	68
AP1B1	32	20	18	22	31	22	19	23	23	24	22	28	33	25	32	37	1296	1166	1380	1049	126	115	116	144	320	357	375	315	323	344	338	329	0	0	0	0	2	4	1	7	12	5	1	4	788	861	799	835	59
AP1G2	11	8	13	11	6	16	19	13	69	48	71	65	71	79	71	46	379	375	382	352	432	421	430	452	141	114	141	93	199	220	222	232	0	0	0	0	3	0	0	0	14	10	19	12	273	272	283	234	0
AP1M1	0	5	0	0	12	7	11	18	42	27	48	29	19	26	22	24	454	345	394	463	212	216	235	236	292	277	307	278	446	395	447	381	0	0	0	0	0	0	0	0	0	0	0	0	687	693	701	715	65
AP1M2	0	0	0	0	0	0	10	9	0	4	6	0	34	27	28	30	0	0	0	0	11	15	18	25	0	0	0	0	0	0	0	0	0	0	0	0	0	0	0	0	0	0	0	0	5	0	0	0	54
AP1S1	12	14	9	8	14	13	15	17	26	29	35	22	36	50	57	38	153	123	139	126	178	149	177	166	319	332	313	319	230	202	210	216	0	0	0	0	0	0	0	0	0	0	0	0	491	485	504	428	28
AP1S2	23	10	12	8	19	19	19	23	48	48	44	42	56	70	55	28	499	444	490	366	173	177	185	153	40	35	40	34	65	62	72	46	5	0	0	0	0	0	0	0	0	0	8	0	66	78	76	84	94
AP2A1	32	44	30	28	40	40	46	38	80	79	97	64	110	86	71	82	719	669	736	598	363	410	454	427	211	194	221	203	431	421	416	402	0	0	0	0	0	9	0	0	35	41	39	27	564	504	534	542	39
AP2B1	76	96	79	72	94	99	104	102	245	216	246	250	337	240	310	315	1776	1513	1778	1554	1833	1930	1919	1960	392	403	397	396	409	390	446	487	0	0	0	0	0	0	0	0	0	47	0	40	896	960	924	905	165
AP2M1	38	32	39	50	44	57	38	48	96	111	125	117	133	114	101	101	1055	920	1049	797	442	437	478	472	707	655	815	796	889	980	799	932	0	0	0	0	0	0	0	0	0	0	27	24	1406	1307	1275	1382	187
AP3B1	46	32	32	36	57	32	47	35	137	103	105	111	115	139	141	108	588	502	535	451	551	667	578	604	405	447	407	428	540	485	544	526	3	3	9	4	8	7	7	6	60	51	55	43	878	834	776	815	50
AP3B2	5	3	4	4	16	14	4	8	8	2	2	2	8	1	8	7	216	173	254	145	8	12	5	0	0	0	0	0	34	22	29	36	0	0	0	0	0	0	0	0	0	0	0	0	0	0	0	0	33
AP3D1	13	22	23	29	23	30	38	29	162	123	175	159	131	134	144	142	1837	1596	1933	1555	1148	1318	1238	1285	588	643	632	615	797	787	790	812	0	0	0	0	0	0	0	0	0	0	0	0	1253	1307	1254	1280	115
AP3M1	25	33	39	29	59	41	27	38	95	80	92	109	135	125	109	132	732	650	720	599	647	557	652	633	320	275	311	295	382	421	428	439	0	0	0	4	11	22	11	18	40	41	33	27	486	468	495	446	56
AP3M2	4	3	5	0	0	0	3	10	29	17	22	30	43	53	37	31	248	256	295	222	161	185	153	173	29	20	31	35	47	38	59	31	0	0	0	0	0	0	0	0	0	0	0	0	59	66	82	80	28
AP4B1	0	0	2	0	0	0	0	0	0	0	0	0	4	12	14	8	182	125	142	94	24	38	45	33	39	19	23	19	46	48	47	65	0	0	0	0	0	0	0	0	0	0	0	0	78	84	85	96	21
AP4E1	15	17	13	14	23	17	23	20	86	69	54	65	76	94	134	74	309	218	287	230	466	535	482	509	77	75	65	84	97	102	98	114	0	0	0	0	0	0	0	0	13	9	10	0	145	167	160	213	27
AP4M1	8	2	11	2	5	12	0	11	12	14	18	13	28	32	21	26	81	76	84	71	70	78	105	80	96	109	92	96	120	128	132	121	0	0	0	0	0	0	0	0	0	0	0	0	192	159	236	231	38
AP5B1	9	6	14	0	11	4	18	13	80	94	79	79	59	66	51	58	324	322	290	264	530	576	545	524	35	56	33	40	77	88	103	73	0	0	0	0	0	0	0	0	0	0	0	0	120	89	86	137	20
AP5M1	6	7	5	5	14	14	4	13	54	28	45	40	74	82	85	66	305	267	260	213	200	171	205	193	76	54	104	74	104	120	103	80	0	0	0	0	0	0	2	0	0	5	0	0	120	136	170	166	90
APAF1	53	42	24	36	72	59	47	54	77	83	75	85	158	133	120	143	725	636	653	591	628	537	417	593	211	203	207	175	359	377	311	347	0	0	0	0	0	0	0	0	0	0	0	0	419	464	417	503	122
APBA1	0	0	0	0	0	2	3	0	0	0	0	0	14	6	2	0	13	0	18	14	0	0	0	0	0	0	0	0	0	0	4	0	0	0	0	0	0	0	0	0	0	0	0	0	0	0	0	0	11
APBA2	0	0	0	3	0	3	5	11	19	15	20	19	36	47	37	40	100	128	112	78	154	162	142	151	0	0	0	0	0	0	0	0	0	0	0	0	0	0	0	0	0	0	0	0	0	0	0	0	3
APBA3	7	9	11	10	14	10	11	14	34	11	23	14	33	18	31	23	172	181	155	140	88	81	90	97	106	95	88	90	86	87	126	107	0	0	0	0	0	0	0	0	0	0	0	0	197	203	210	248	18
APBB1	7	17	0	3	13	13	10	6	16	13	10	16	17	16	25	21	433	351	391	342	80	78	73	75	49	59	55	61	129	116	115	93	0	0	0	0	0	0	0	0	0	3	0	0	148	177	155	183	18
APBB1IP	3	4	2	1	0	5	8	3	0	4	3	2	14	2	4	6	0	5	0	0	34	26	37	70	0	0	0	0	0	7	9	8	0	0	0	0	0	0	0	0	0	0	0	0	0	0	0	0	0
APBB2	30	19	38	33	25	30	19	22	35	44	53	36	58	32	54	39	208	227	199	166	214	191	203	214	673	674	608	654	727	787	657	764	0	0	0	0	0	0	0	0	0	0	4	0	1120	1095	982	1065	35
APBB3	13	23	17	16	38	35	28	26	36	11	27	21	58	34	44	35	222	214	193	166	92	103	103	70	67	65	55	45	91	112	93	105	0	0	0	0	9	5	9	4	6	0	0	0	93	148	105	110	20
APC	101	75	91	87	109	112	106	106	192	162	148	176	110	148	119	121	944	810	916	808	1163	1031	1118	1080	1192	1273	1220	1303	1453	1323	1360	1408	11	7	0	0	14	21	13	14	40	24	33	31	2133	2276	2224	2175	90
APC2	27	23	15	30	36	36	23	50	71	37	54	39	70	54	58	54	367	328	368	344	203	263	209	249	12	11	13	17	65	78	72	77	0	0	0	0	0	0	0	0	0	0	0	0	28	27	35	25	196
APCDD1	0	0	0	0	0	0	0	0	0	0	0	0	0	0	0	0	10	14	0	8	0	0	0	0	2	4	5	6	24	27	13	18	0	0	0	0	0	0	0	0	0	0	0	0	5	12	0	4	0
APCDD1L	6	5	2	5	6	0	4	6	0	0	0	0	17	16	9	19	24	14	27	18	2	0	0	0	0	0	0	0	2	0	7	0	0	0	0	0	0	0	0	0	0	0	0	0	0	0	0	0	10
APEH	5	8	12	6	16	24	9	9	60	33	60	46	46	59	55	40	624	491	561	520	240	290	258	256	329	335	324	345	363	405	374	361	0	0	0	0	0	0	0	0	0	0	0	0	676	643	640	667	32
APEX2	0	0	0	0	3	5	0	2	22	30	17	24	33	41	34	13	234	229	207	158	173	199	206	235	26	38	24	30	29	40	41	42	0	0	0	0	0	0	0	0	0	0	0	0	46	39	45	52	67
APH1A	52	62	57	40	63	51	65	47	101	98	89	114	67	90	90	72	675	565	558	532	239	301	243	248	242	257	225	230	332	350	317	333	6	0	0	0	9	5	16	17	33	32	24	35	568	528	553	595	54
APH1B	5	4	18	13	12	8	0	13	35	23	21	14	45	42	44	39	54	29	45	50	105	106	115	98	7	9	6	9	22	16	19	15	0	0	0	0	0	0	0	0	0	0	0	0	9	14	15	16	26
API5	15	21	30	25	28	43	45	29	104	116	116	120	193	185	199	184	1296	1015	1155	1028	723	717	666	680	135	134	159	126	170	173	155	180	0	4	3	0	11	13	0	0	21	27	28	21	234	275	218	256	116
APLF	0	4	0	0	0	0	6	4	0	5	0	8	12	8	12	14	47	38	42	45	16	21	16	11	18	27	14	22	19	19	29	48	0	0	0	0	0	0	0	0	0	0	0	0	36	54	27	47	34
APLP1	9	12	10	0	17	20	8	5	22	9	4	20	36	35	44	22	138	118	122	120	94	72	119	95	0	0	0	0	0	0	0	0	0	0	0	0	0	0	0	0	0	0	0	0	0	0	0	0	39
APLP2	58	81	69	68	100	76	78	80	103	107	104	76	150	138	131	143	1813	1648	1935	1689	824	860	823	809	5127	5287	5176	5182	8077	8222	8175	8337	0	0	0	0	0	0	0	0	0	0	0	0	9073	9515	9186	9381	41
APOA1	0	0	0	0	0	0	0	0	0	0	0	0	0	4	0	0	0	0	0	0	0	0	0	0	0	0	0	0	0	0	3	0	0	0	0	0	0	0	0	0	0	0	0	0	0	0	0	0	5
APOA2	2	0	5	0	0	3	4	0	0	0	0	0	4	4	0	6	0	0	0	0	0	0	0	0	0	0	0	0	0	0	0	3	0	0	0	0	0	0	0	0	0	0	0	0	0	0	0	0	12
APOA4	0	0	0	0	0	0	0	2	0	0	0	0	0	0	0	0	0	0	0	0	0	0	0	0	0	0	0	0	0	0	2	0	0	0	0	0	0	0	0	0	0	0	0	0	0	0	2	0	7
APOA5	0	0	0	2	0	0	0	0	0	0	0	0	3	0	5	0	0	0	0	2	0	0	0	2	0	0	0	0	2	0	0	0	0	0	0	0	0	0	0	0	0	0	0	0	0	0	0	0	5
APOB	0	0	0	0	0	0	0	0	0	0	0	0	0	0	0	0	0	0	0	0	0	0	0	0	0	0	0	0	0	0	0	0	0	0	0	0	0	0	0	0	0	0	0	0	0	0	0	0	8
APOBEC1	0	0	0	0	0	0	0	0	0	0	0	0	0	0	0	0	0	0	0	0	0	0	0	0	0	0	0	0	0	0	0	0	0	0	0	0	0	0	0	0	0	0	0	0	0	0	0	0	0
APOBEC2	0	0	0	0	0	0	0	0	0	2	3	0	0	2	0	0	21	17	13	22	9	5	7	5	0	4	3	0	3	7	0	6	0	0	0	0	0	0	0	0	0	0	0	0	2	3	0	6	7
APOBEC4	0	5	0	4	6	0	0	0	0	0	0	0	0	0	6	2	28	12	13	23	7	0	4	2	0	0	0	0	2	2	3	2	0	0	0	0	0	0	0	0	0	0	0	0	1	2	9	0	4
APOC2	2	3	4	0	3	3	0	4	0	0	0	0	2	2	0	3	0	0	0	0	0	0	2	0	0	0	0	0	4	0	0	2	0	0	0	0	0	0	0	0	0	0	0	0	0	0	0	0	14
APOC3	0	0	0	0	0	0	0	0	0	0	0	0	0	0	0	0	0	0	0	0	0	0	0	0	0	0	0	0	0	0	0	0	0	0	0	0	0	0	0	0	0	0	0	0	0	2	0	0	0
APOD	0	0	3	0	0	0	0	0	0	0	0	0	0	0	0	0	0	0	0	2	6	2	5	0	0	0	0	0	0	0	0	0	0	0	0	0	0	0	0	0	0	0	0	0	0	0	0	0	0
APOE	4	0	7	9	7	8	16	13	6	0	0	0	4	14	13	10	12	38	29	17	41	28	47	39	0	0	0	0	7	8	0	0	0	0	0	0	0	0	0	0	0	0	0	0	2	2	0	0	18
APOF	5	0	6	0	4	4	9	6	0	0	0	0	0	2	0	2	0	4	2	0	2	0	0	3	0	0	0	0	13	6	10	11	0	0	0	0	0	0	0	0	0	0	0	0	0	0	0	0	21
APOH	0	0	0	0	0	0	0	0	0	0	0	0	0	0	0	7	0	0	0	0	15	13	10	8	0	0	0	0	0	0	0	0	0	0	0	0	0	0	0	0	0	0	0	0	0	0	0	0	0
APOLD1	34	36	28	30	44	32	52	34	8	29	37	13	34	38	9	14	66	88	155	58	12	11	4	4	32	24	31	18	28	35	17	15	0	0	0	0	0	0	0	0	1	0	0	0	46	36	40	38	12
APP	76	73	72	55	102	76	66	88	906	876	954	906	411	466	483	450	1238	966	1142	1074	8478	8253	8325	8343	2153	2139	2131	2104	2344	2191	2316	2207	8	5	9	7	3	4	0	2	89	61	90	73	4049	4240	4295	4110	7
APPBP2	72	79	61	77	117	106	104	96	102	94	86	96	183	193	209	154	739	722	752	666	366	365	319	373	212	178	189	195	269	239	290	248	0	9	12	9	25	44	31	49	34	43	36	25	315	339	303	295	191
APPL1	34	26	31	24	39	27	37	37	77	42	73	69	127	119	121	83	866	874	909	804	389	428	372	407	221	225	222	191	315	301	299	320	0	0	0	0	0	0	0	0	0	0	16	18	369	409	386	382	52
APPL2	11	12	7	8	18	21	17	23	29	32	45	35	89	85	87	91	216	230	234	207	304	301	299	285	156	155	181	162	273	278	289	254	0	0	0	0	0	0	0	0	0	0	0	0	283	283	353	280	25
APTX	5	12	2	2	12	14	19	5	17	22	15	17	34	45	39	30	235	173	202	177	119	109	118	102	23	23	30	33	66	44	47	46	0	0	0	0	0	0	0	0	0	0	0	0	44	50	48	41	24
AQP1	0	0	0	0	0	0	0	0	0	0	0	0	6	0	0	3	12	13	27	11	0	0	2	0	112	97	88	113	82	85	105	82	0	0	0	0	0	0	0	0	0	0	0	0	351	418	374	383	0
AQP10	0	4	6	7	12	0	11	11	0	0	0	0	0	0	0	0	0	2	0	4	0	0	0	0	0	0	0	0	0	12	17	13	0	0	0	0	0	0	0	0	0	0	0	0	0	0	0	0	33
AQP11	5	5	0	9	0	5	3	0	0	8	0	3	15	21	0	12	61	72	39	47	31	25	17	13	0	0	0	0	7	5	0	0	0	0	0	0	0	0	0	0	0	0	0	0	3	0	0	9	26
AQP2	12	5	8	8	20	14	18	15	3	6	2	0	12	15	28	13	5	0	0	0	0	4	0	4	0	0	0	0	0	0	0	0	0	0	0	0	0	0	0	0	0	0	0	0	0	0	0	0	19
AQP3	4	9	4	4	11	4	6	10	26	22	23	16	14	3	12	12	19	9	11	22	129	124	119	153	0	0	0	0	0	0	3	2	0	0	0	0	0	0	0	0	0	0	0	0	0	0	0	0	11
AQP4	0	0	0	0	0	0	0	0	0	0	0	0	0	0	0	0	3	8	6	4	0	0	0	0	0	0	0	0	0	0	0	0	0	0	0	0	0	0	0	0	0	0	0	0	0	0	0	0	0
AQP6	12	11	13	8	16	28	16	22	0	6	3	2	37	25	19	30	19	20	11	17	6	8	13	11	0	0	0	0	0	4	2	0	0	0	0	0	0	0	0	0	0	0	0	0	0	0	2	0	2
AQP8	0	0	0	0	0	0	0	0	0	2	0	0	0	0	0	0	0	0	2	0	0	0	0	0	0	0	0	0	0	0	0	4	0	0	0	0	0	0	0	0	0	0	0	0	0	0	0	0	0
AQP9	0	3	0	2	0	0	0	2	0	0	0	0	2	1	0	1	2	0	0	0	0	0	0	0	0	0	0	0	0	0	0	0	0	0	0	0	0	0	0	0	0	0	0	0	0	0	0	0	1
AQR	63	54	53	57	89	66	72	67	109	127	126	124	256	265	227	261	484	402	485	382	872	892	863	860	272	260	297	313	362	352	344	390	7	0	0	0	0	0	30	22	42	39	36	0	546	556	560	573	75
AR	1	0	0	0	0	0	0	0	23	53	34	31	88	97	108	89	0	0	0	0	289	269	284	299	0	0	0	0	0	0	0	0	0	0	0	0	0	0	0	0	0	0	0	8	0	0	0	0	0
ARAF	13	0	0	10	13	16	0	0	23	41	22	42	50	68	65	53	417	304	383	385	193	173	169	204	146	158	167	142	207	181	174	161	0	0	0	0	0	0	0	0	0	0	0	14	239	243	217	262	18
ARAP1	0	8	0	0	9	0	10	6	97	93	93	68	117	91	120	108	504	387	478	452	584	587	597	629	86	115	112	99	152	146	173	134	0	0	0	0	0	0	0	0	0	0	0	0	237	261	185	249	18
ARAP2	0	0	0	0	0	4	4	0	21	25	15	15	19	18	10	14	122	143	148	130	112	127	103	84	42	43	56	43	86	121	78	93	0	0	0	0	0	0	0	0	0	0	0	0	127	113	122	104	29
ARAP3	6	3	0	0	9	14	12	14	26	20	23	17	27	29	37	43	39	25	43	40	143	140	164	147	0	0	0	0	0	0	0	0	0	0	0	0	0	0	0	0	0	0	0	0	0	0	0	0	28
ARC	3	6	4	0	0	0	0	0	2	0	0	5	7	7	4	8	17	7	15	10	8	10	6	12	10	5	2	3	5	17	5	4	0	0	0	0	2	1	0	2	0	0	0	1	21	12	19	27	12
ARCN1	30	42	49	32	43	39	43	41	141	137	122	139	189	203	205	160	1514	1300	1632	1381	606	576	656	700	462	522	529	521	552	640	599	623	0	0	0	0	0	0	0	0	0	21	0	12	996	1001	992	985	98
AREG	0	0	0	0	0	0	0	0	5	5	0	5	18	16	15	18	0	0	0	0	41	43	41	34	13	18	0	10	6	0	11	16	0	0	0	0	0	0	0	0	0	0	0	0	19	23	23	34	0
AREL1	22	18	23	21	30	26	31	11	53	62	44	62	99	52	69	84	546	516	662	471	396	369	237	330	184	138	182	190	254	200	201	221	0	0	0	0	6	0	7	10	16	0	13	10	324	351	305	304	27
ARF1	56	58	53	51	59	47	49	53	146	121	178	123	231	230	240	231	2701	2459	2678	2343	838	780	889	878	512	545	468	496	786	833	731	760	4	7	4	7	6	9	6	0	46	35	43	32	1210	1322	1236	1287	71
ARF4	30	23	54	52	59	57	63	43	119	116	134	128	204	127	175	156	774	700	737	705	419	389	394	403	266	304	308	233	312	321	278	302	0	0	0	0	0	0	0	0	0	0	0	0	664	756	735	687	154
ARF5	0	0	0	0	5	7	0	9	41	42	38	51	59	41	51	44	372	324	326	307	172	170	120	160	25	21	20	30	33	24	32	26	0	0	0	0	0	0	0	0	0	0	0	0	42	46	70	79	11
ARF6	155	136	113	117	138	135	127	130	178	170	169	184	123	95	112	96	251	248	272	233	303	324	331	396	353	391	403	365	373	348	377	402	7	11	12	12	48	53	51	43	71	62	64	54	435	420	380	458	213
ARFGAP2	16	13	14	13	17	28	16	24	26	22	33	24	51	40	53	40	504	426	486	387	230	193	217	205	76	79	75	81	138	137	168	132	0	0	0	0	0	0	0	0	0	0	0	0	331	240	232	238	44
ARFGAP3	0	0	0	0	5	4	7	0	15	18	23	16	43	34	44	37	238	238	219	211	111	106	117	129	368	342	323	309	357	344	350	327	0	0	0	0	0	0	0	0	0	0	0	0	600	516	489	571	21
ARFGEF2	26	46	29	33	42	39	53	47	140	133	144	127	191	214	192	223	1035	897	965	792	922	932	949	922	424	415	414	411	601	681	607	674	0	0	0	0	0	0	0	0	0	0	0	0	943	954	903	893	108
ARFIP1	11	15	7	13	11	15	16	9	31	22	30	14	40	40	31	38	277	234	289	241	100	114	142	122	125	127	118	111	168	178	219	155	0	0	0	0	0	0	0	0	12	18	10	8	261	285	259	268	22
ARFIP2	33	25	24	25	33	29	37	28	59	56	56	47	59	54	64	73	492	504	449	349	249	269	225	267	197	211	214	209	235	232	221	188	0	0	0	0	0	0	0	7	26	41	38	0	292	261	315	298	25
ARFRP1	2	0	4	2	5	4	6	17	52	55	67	44	43	34	49	35	251	206	287	214	232	236	258	283	66	74	78	94	115	100	104	116	0	0	0	0	0	0	0	0	0	0	0	0	197	207	241	205	63
ARG2	0	4	8	0	13	4	5	2	10	18	16	10	10	11	9	7	182	151	175	128	51	64	66	73	721	734	799	750	82	89	77	63	0	0	0	0	0	0	0	0	0	0	0	0	1157	1192	1248	1161	26
ARHGAP1	12	10	11	11	12	13	22	24	30	37	32	23	83	67	78	86	241	236	223	192	209	197	190	166	248	293	247	241	356	395	375	334	0	0	0	0	0	0	0	0	0	0	0	0	640	589	617	596	36
ARHGAP10	6	5	16	4	7	17	9	4	22	13	25	20	14	20	35	34	102	105	108	88	80	64	80	89	99	101	88	61	142	117	140	122	0	1	0	1	0	0	2	1	4	3	6	4	148	186	145	143	21
ARHGAP12	33	19	35	22	34	47	37	57	117	93	111	90	200	211	233	211	273	182	222	200	675	762	672	734	406	427	444	397	363	453	434	423	0	0	0	0	0	0	0	0	0	0	0	0	829	772	837	744	110
ARHGAP15	0	2	2	0	2	1	0	0	1	2	2	4	1	19	14	11	0	0	0	0	2	1	0	2	0	0	0	0	0	0	0	0	0	0	0	0	0	0	0	0	0	0	0	0	0	0	0	0	0
ARHGAP17	25	24	25	34	32	26	40	37	50	67	42	71	87	78	61	85	454	408	391	432	393	443	443	406	280	241	262	289	418	390	413	405	0	0	0	0	0	0	0	0	0	0	0	0	425	436	334	400	29
ARHGAP18	0	0	0	0	10	0	0	18	31	49	48	45	129	113	94	115	108	98	104	82	278	255	239	269	504	527	484	505	378	398	389	368	0	0	0	0	0	0	0	0	15	0	0	0	755	834	794	789	8
ARHGAP20	0	0	0	0	4	0	0	0	0	0	0	0	7	6	0	0	19	26	20	22	0	2	2	0	0	0	0	0	0	4	6	8	0	0	0	0	0	0	0	0	0	0	0	0	0	2	0	0	8
ARHGAP21	26	26	22	30	38	27	30	38	112	128	109	98	157	162	174	184	647	536	597	523	754	799	801	835	539	641	578	542	782	795	807	766	0	0	0	0	0	0	0	0	0	0	0	0	837	920	866	959	104
ARHGAP22	0	0	0	0	0	0	0	6	0	5	0	3	6	4	11	11	52	56	81	41	10	9	19	17	51	41	39	41	79	87	81	78	0	0	0	0	0	0	0	0	0	0	0	0	103	92	81	97	14
ARHGAP23	23	18	21	13	26	17	25	22	51	38	37	38	60	55	46	47	11	14	19	26	267	235	308	258	123	85	113	109	151	149	157	145	0	0	0	0	5	0	0	6	0	8	14	6	295	249	231	241	123
ARHGAP25	0	0	0	0	0	2	0	0	0	0	0	0	1	3	0	0	0	0	0	2	0	0	0	0	0	0	0	0	0	0	0	0	0	0	0	0	0	0	0	0	0	0	0	0	0	0	0	0	10
ARHGAP26	22	26	28	16	32	36	34	38	76	72	94	61	142	178	133	180	154	126	160	120	576	643	658	627	193	208	197	187	279	307	291	247	0	0	9	0	0	0	0	0	49	40	36	38	349	298	284	310	20
ARHGAP28	0	0	0	0	0	0	0	0	0	0	0	0	0	0	0	0	67	43	70	60	0	2	0	0	162	168	166	171	128	106	106	125	0	0	0	0	0	0	0	0	0	0	0	0	307	374	300	313	0
ARHGAP29	7	4	8	7	14	8	10	11	116	111	102	106	180	133	130	143	230	218	280	240	490	498	459	501	1035	1013	1008	1071	914	877	931	932	0	0	0	0	0	0	0	0	0	0	0	0	1838	1892	1992	1970	111
ARHGAP30	10	20	18	14	28	23	18	13	0	0	0	0	35	39	37	37	19	12	20	17	7	3	3	5	0	0	0	0	0	7	18	15	0	0	0	0	0	3	0	0	0	0	0	0	0	0	0	10	102
ARHGAP32	6	15	9	7	9	8	6	7	80	78	67	76	64	112	71	49	323	331	385	276	554	559	540	587	317	311	309	293	364	372	313	331	0	0	0	0	0	0	0	0	0	0	0	0	560	642	598	594	38
ARHGAP33	33	32	29	18	30	50	60	61	0	0	0	2	25	17	22	22	166	160	156	105	24	16	19	18	15	9	13	10	29	25	24	31	0	0	0	0	0	0	0	0	0	0	0	0	12	0	0	16	56
ARHGAP35	40	54	67	32	66	81	69	74	414	392	432	372	387	365	370	378	1760	1546	1768	1522	3378	3542	3436	3354	1060	1041	1006	1017	1137	1095	1165	1072	4	0	5	3	8	6	5	5	33	27	31	25	1884	1985	1886	1986	161
ARHGAP36	0	0	0	0	0	0	0	0	0	0	0	0	0	0	0	0	0	0	0	0	0	0	0	0	0	0	0	0	0	0	0	0	0	0	0	0	0	0	0	0	0	0	0	0	0	0	0	0	0
ARHGAP39	8	12	12	13	4	13	12	8	30	34	33	25	43	34	29	33	230	229	263	212	185	167	192	157	83	75	86	78	150	133	138	127	0	1	0	0	0	2	0	1	4	4	5	6	237	236	245	249	35
ARHGAP4	0	5	0	8	9	12	0	8	0	0	5	12	16	17	11	29	54	50	32	32	67	59	56	61	0	0	0	0	21	18	14	13	0	0	0	0	0	0	0	0	0	0	0	0	0	4	0	0	12
ARHGAP44	8	6	4	13	4	8	16	14	11	9	0	6	38	23	32	25	151	110	135	111	29	28	25	58	0	4	0	5	0	0	0	0	0	0	0	0	0	0	0	0	0	0	0	0	0	7	0	9	2
ARHGAP5	204	185	154	175	224	206	242	205	974	976	901	954	684	745	717	744	1610	1385	1559	1346	5356	5253	5179	5314	861	769	830	860	761	723	740	682	48	63	59	51	61	61	68	63	318	306	235	247	1556	1608	1575	1472	356
ARHGAP6	6	5	0	0	7	0	8	11	0	2	0	1	8	16	14	10	4	2	4	6	0	0	2	0	13	0	15	8	23	12	21	11	0	0	0	0	0	0	0	0	0	0	0	0	27	10	25	26	6
ARHGDIB	0	2	0	0	2	0	0	0	0	0	0	0	2	0	3	0	0	4	0	0	0	0	0	0	423	443	420	390	325	300	325	273	0	0	0	0	0	0	0	0	0	0	0	0	404	408	436	506	3
ARHGEF1	58	41	33	40	67	56	51	69	159	156	101	150	164	176	189	196	77	66	102	82	1018	939	923	1007	240	240	258	259	204	196	227	190	0	0	0	0	0	0	0	0	0	0	0	0	564	631	622	584	71
ARHGEF10L	0	0	0	0	0	11	10	0	0	0	9	0	27	7	2	18	53	61	37	32	74	73	75	73	185	163	177	184	446	398	427	380	0	0	0	0	0	0	0	0	0	0	0	0	573	563	556	546	2
ARHGEF11	24	18	11	17	25	21	26	31	160	119	145	155	136	124	136	123	479	354	463	395	1166	1146	1102	1099	339	337	321	349	337	378	399	380	0	0	0	0	0	0	0	0	0	0	0	0	666	657	677	654	42
ARHGEF12	154	155	135	156	194	163	160	155	190	198	223	192	304	278	258	227	1731	1479	1625	1252	1405	1346	1340	1264	1881	1839	1742	1851	2746	2526	2611	2568	0	0	0	0	0	0	6	0	38	31	46	37	3751	3847	3562	3626	39
ARHGEF15	14	20	20	16	18	17	24	26	0	0	0	0	10	10	6	10	0	0	0	0	0	0	2	0	0	0	0	0	0	0	0	0	0	0	0	0	0	0	0	0	0	0	0	0	0	0	0	0	58
ARHGEF17	13	7	9	16	18	15	24	16	33	27	34	21	59	50	44	43	161	154	160	96	154	184	157	136	404	397	432	374	441	524	492	479	0	0	0	0	0	0	0	0	0	0	0	6	1074	1164	1061	1114	45
ARHGEF19	0	0	0	0	0	0	4	0	11	0	7	0	0	8	9	4	14	8	6	18	15	36	20	21	0	0	0	2	16	0	9	7	0	0	0	0	0	0	0	0	0	0	0	0	7	10	6	0	19
ARHGEF2	30	38	30	26	54	43	43	55	72	78	77	92	152	145	179	167	300	302	376	349	594	583	618	631	498	557	549	498	632	743	716	749	0	0	0	0	0	0	0	0	15	14	0	10	1157	1170	1248	1064	55
ARHGEF26	4	6	3	7	6	10	9	9	17	18	14	34	37	55	51	45	419	361	385	375	167	90	122	147	7	5	0	6	20	11	0	0	0	0	0	0	0	0	0	0	0	0	0	0	10	10	19	13	45
ARHGEF3	0	0	3	0	4	0	0	4	12	16	14	11	22	21	18	22	122	86	95	79	79	67	81	83	47	48	27	39	82	111	101	93	0	0	0	0	0	0	0	0	0	0	0	0	98	85	98	89	17
ARHGEF37	0	4	0	6	2	3	0	0	0	2	2	2	3	8	10	8	15	16	21	2	0	22	10	8	26	27	18	14	68	48	39	53	0	0	0	0	0	0	0	0	0	0	0	0	46	39	37	59	15
ARHGEF39	7	11	10	9	32	30	32	32	13	20	20	9	40	49	52	39	277	240	209	203	92	118	61	84	33	26	25	26	48	45	46	33	0	0	0	0	0	0	0	0	0	0	0	0	49	67	33	53	13
ARHGEF40	52	71	67	60	78	83	73	86	37	25	29	30	98	128	143	122	118	117	117	77	187	205	181	209	990	1028	1028	1039	906	862	835	809	0	0	0	0	0	0	0	0	0	0	0	2	2174	2344	2163	2135	49
ARHGEF5	0	0	0	0	0	0	0	0	7	6	7	9	3	6	7	3	0	0	0	0	63	84	57	85	1285	1252	1370	1330	1136	1111	1089	1110	0	0	0	0	0	0	0	0	0	0	0	0	2411	2491	2456	2464	62
ARHGEF6	17	19	21	18	0	25	28	23	0	0	5	0	51	26	42	21	94	69	72	56	5	0	0	0	50	37	38	55	81	60	61	78	0	0	0	0	0	0	0	0	0	0	0	0	87	93	96	107	24
ARHGEF7	0	0	6	0	0	8	0	8	67	59	38	52	93	81	75	54	474	395	472	422	418	410	406	431	124	142	138	158	144	147	195	158	0	0	0	0	0	0	0	0	0	0	0	0	199	232	230	222	35
ARHGEF9	6	12	0	17	0	0	7	23	10	4	0	5	39	39	47	36	114	136	121	119	27	24	23	22	107	117	99	104	132	129	112	101	0	0	0	1	2	2	1	0	5	10	4	9	155	143	151	167	7
ARID1A	229	215	229	199	267	224	232	232	224	219	225	200	319	244	261	250	1022	795	971	843	1073	1136	1086	1091	931	993	965	911	1129	1060	1002	1052	11	16	12	28	50	42	32	54	93	82	93	73	1571	1630	1550	1583	331
ARID1B	58	55	57	43	59	63	64	57	113	128	143	101	125	100	117	101	588	621	634	558	871	963	943	820	501	514	502	550	715	702	798	714	0	0	0	0	0	0	0	0	18	18	11	14	932	985	1148	971	48
ARID2	169	173	186	137	225	207	219	219	238	238	271	232	348	355	302	326	543	440	462	367	1524	1619	1631	1580	791	717	733	831	729	703	711	673	17	25	32	17	55	58	48	44	114	95	113	94	1142	1208	1105	1108	72
ARID3A	5	6	5	5	9	8	10	14	33	24	39	27	43	28	21	17	650	544	650	489	187	207	218	190	82	97	89	93	128	100	122	112	0	0	0	0	0	0	0	0	0	0	0	0	198	188	159	173	20
ARID3B	0	6	3	1	17	11	14	7	41	44	47	22	20	15	17	16	433	368	423	376	186	172	193	196	0	0	0	9	13	6	7	12	0	0	0	0	0	0	0	0	0	0	0	0	25	20	20	17	51
ARID3C	2	0	0	0	0	0	0	4	0	0	0	0	0	0	0	0	0	0	2	0	0	0	0	0	0	0	0	0	0	3	10	0	0	0	0	0	0	0	0	0	0	0	0	0	5	0	0	0	9
ARID4A	71	62	71	77	117	113	131	109	45	37	53	41	117	92	111	99	202	185	206	170	191	160	155	141	232	246	232	237	192	213	245	223	0	0	0	0	62	72	60	66	12	20	11	12	264	258	258	260	130
ARID4B	154	167	146	177	213	193	182	162	151	140	131	145	235	236	237	257	779	672	810	641	419	425	448	416	718	699	766	721	453	447	472	438	0	0	0	0	88	82	78	79	0	0	0	23	908	908	870	826	166
ARID5A	0	0	0	0	0	0	0	0	3	6	4	7	8	4	10	8	46	39	47	63	40	19	34	30	45	33	35	42	83	61	58	58	0	0	0	0	0	0	0	0	0	0	0	0	131	110	97	103	10
ARID5B	155	136	138	131	147	150	144	137	177	141	157	160	32	29	40	29	333	236	257	264	40	31	33	40	579	560	550	600	1205	1192	1083	1193	0	0	0	0	0	0	0	0	0	0	0	0	968	1000	928	886	57
ARIH1	188	152	152	169	189	183	209	191	285	228	283	213	379	403	396	357	1006	757	917	825	1335	1309	1270	1353	443	455	495	480	469	523	483	399	21	22	18	30	70	54	55	84	167	150	135	156	886	878	855	882	104
ARIH2	26	35	39	26	56	52	45	40	87	80	107	71	116	107	109	118	1693	1523	1735	1409	452	467	461	408	191	196	264	254	190	210	206	226	4	0	0	0	0	0	4	0	0	10	0	12	395	402	366	430	91
ARL1	18	42	20	24	24	32	35	22	56	30	53	51	159	123	149	137	203	169	189	128	379	346	352	347	209	201	195	184	255	222	240	248	3	0	0	0	0	0	0	0	22	19	24	22	281	298	287	262	98
ARL10	39	53	53	34	87	55	70	79	11	4	7	8	99	124	95	67	540	472	521	451	24	14	18	24	22	19	15	13	17	12	7	16	1	0	0	0	2	0	0	2	0	0	0	0	36	34	24	22	44
ARL13B	0	7	10	8	0	11	11	14	18	28	24	32	25	34	32	24	229	187	234	177	117	77	96	74	63	81	53	64	58	63	76	69	0	0	0	0	0	0	0	0	0	0	0	0	69	95	78	61	48
ARL14	0	1	0	2	0	2	2	0	0	0	0	1	5	0	2	6	0	0	0	0	0	0	2	0	0	0	0	0	0	2	0	0	0	0	0	0	0	0	0	0	0	0	0	0	0	0	2	0	1
ARL14EP	11	12	18	16	22	20	17	16	14	23	21	31	60	84	60	57	68	67	109	72	127	119	114	107	132	150	150	133	151	153	160	132	0	0	0	0	0	0	0	0	0	0	0	0	169	208	177	154	36
ARL15	5	2	4	3	2	3	0	0	13	37	17	27	17	24	19	30	218	160	181	182	54	64	71	67	10	16	4	9	8	8	0	15	0	0	0	0	0	0	0	0	0	0	4	0	10	12	20	9	13
ARL2BP	4	17	7	13	23	17	20	8	38	18	15	28	79	74	69	63	403	348	424	343	178	188	181	219	92	86	85	87	107	110	101	115	0	0	0	0	0	0	0	0	0	0	0	0	153	187	143	145	187
ARL3	26	28	24	0	22	21	24	21	24	31	35	31	42	49	36	50	175	167	230	171	80	75	103	92	78	85	85	80	99	79	97	80	0	0	0	0	0	0	0	0	0	0	8	0	59	59	70	55	27
ARL4C	15	8	13	10	14	25	8	12	234	176	209	181	216	198	238	215	146	122	141	111	1206	1253	1202	1179	10	10	7	10	11	14	12	13	9	6	3	6	0	0	0	0	58	67	70	86	37	30	37	25	0
ARL4D	0	0	3	8	0	4	7	0	2	7	0	0	5	16	10	5	43	40	41	48	34	24	24	17	46	42	49	57	47	48	36	31	0	0	0	0	0	0	0	0	0	0	0	0	113	103	103	102	28
ARL5B	35	44	38	31	59	63	65	62	122	104	87	97	271	277	284	297	1172	1032	1220	970	503	500	519	549	28	29	23	36	29	42	21	28	0	0	0	0	14	10	9	6	15	9	13	10	54	30	47	52	122
ARL6	0	0	0	0	2	0	0	0	23	30	18	7	5	9	5	15	71	48	50	51	39	50	46	24	63	56	60	76	71	93	83	76	0	0	0	0	0	0	0	0	0	0	0	0	106	94	97	104	75
ARL6IP4	7	10	10	0	0	5	10	1	13	24	12	8	38	6	16	28	132	43	59	26	99	54	92	114	56	48	42	52	40	54	21	19	0	0	0	0	0	3	0	0	0	0	0	0	60	67	39	44	15
ARL6IP5	3	10	0	9	15	5	8	7	29	18	25	15	80	63	85	63	266	247	277	253	166	145	155	148	168	176	163	173	177	173	194	190	0	0	0	0	0	0	0	0	0	0	0	0	308	314	314	263	60
ARL8A	12	24	18	22	20	19	22	17	48	47	60	39	38	56	59	49	156	133	126	122	250	259	252	241	61	53	47	58	89	115	97	99	0	0	0	0	0	0	0	0	0	0	0	0	122	109	109	95	16
ARL8B	17	24	34	22	42	54	34	37	157	161	131	126	193	164	131	183	434	384	439	333	783	759	829	777	51	29	51	35	76	101	125	111	0	0	0	0	0	8	8	0	38	28	33	19	117	129	123	141	45
ARMC1	11	6	8	0	16	13	6	12	46	42	33	39	86	72	102	65	388	347	366	308	233	197	232	201	208	192	201	237	229	241	203	247	0	0	0	0	0	0	0	0	0	0	0	0	376	384	359	329	22
ARMC10	0	6	0	9	9	4	7	4	60	44	49	36	54	54	68	48	159	134	161	129	370	355	341	355	93	98	101	112	164	182	178	177	0	0	0	0	0	0	0	0	0	0	0	0	223	231	239	261	21
ARMC12	0	0	0	0	0	2	0	0	0	0	0	0	3	4	0	6	0	0	4	6	6	5	11	13	0	0	0	4	4	0	0	0	0	0	0	0	0	0	0	0	0	0	0	0	7	4	0	2	0
ARMC2	0	0	0	0	0	0	0	0	7	2	0	0	0	0	10	6	49	25	35	37	3	4	9	9	22	16	25	25	56	53	45	35	0	0	0	0	0	0	0	0	0	0	0	0	37	40	31	41	8
ARMC3	0	0	0	0	0	0	0	0	0	0	0	0	0	0	0	0	9	3	4	13	0	1	0	0	0	0	0	0	0	0	0	0	0	0	0	0	0	0	0	0	0	0	0	0	0	0	0	0	0
ARMC5	6	0	0	11	9	7	6	14	8	18	14	15	21	20	19	0	125	125	97	98	90	78	96	93	20	22	28	26	46	48	28	44	0	0	0	0	0	0	0	0	0	0	0	0	84	75	86	59	37
ARMC7	18	19	26	16	19	12	23	20	26	26	28	13	77	59	77	69	180	162	146	132	204	238	233	210	50	83	56	75	115	126	111	127	0	0	0	0	0	0	0	0	0	0	0	0	240	242	230	206	70
ARMC8	15	15	27	25	29	34	18	24	38	20	38	46	70	60	69	62	383	321	339	354	246	211	215	274	56	62	100	57	81	94	66	74	0	0	0	0	0	8	0	0	23	26	19	19	136	161	136	146	18
ARMC9	17	16	10	17	19	17	24	18	19	26	20	12	36	51	46	41	93	104	94	101	119	132	127	133	58	47	41	51	58	58	56	60	0	0	0	0	0	0	3	0	2	4	2	2	75	100	96	94	33
ARMCX1	0	0	0	0	6	4	0	4	2	0	0	0	10	13	6	11	0	0	0	0	0	2	4	7	0	0	0	0	0	0	4	2	0	0	0	0	1	2	0	2	2	0	0	0	0	0	0	0	4
ARMCX2	3	0	0	3	0	0	6	6	0	0	0	0	0	9	12	10	9	8	8	6	0	0	0	0	0	0	0	2	5	8	9	8	0	0	0	0	0	0	2	0	0	0	0	0	8	4	10	5	0
ARMCX3	8	8	9	7	14	10	11	17	41	21	12	39	103	120	79	72	427	280	410	330	183	175	201	151	118	132	143	111	248	224	225	254	0	0	0	0	4	3	3	5	13	14	11	11	194	211	205	216	11
ARMCX5	4	5	2	5	14	7	20	13	8	6	3	11	21	25	14	19	79	71	99	69	56	55	65	73	19	26	20	16	42	26	22	32	0	0	0	0	0	0	0	0	0	0	0	0	48	56	57	35	0
ARNT	46	45	42	54	62	56	57	58	57	76	58	59	79	89	86	79	563	535	611	511	458	491	465	506	349	366	351	366	359	345	326	385	0	8	6	0	0	0	0	0	0	22	17	18	625	665	632	630	45
ARNT2	18	20	9	11	15	24	19	19	46	31	26	39	53	34	61	42	256	229	206	190	234	213	186	197	306	363	326	359	707	705	724	688	0	0	0	0	0	0	0	0	0	0	0	0	791	830	738	758	14
ARPC1B	20	15	17	11	17	17	23	21	50	38	68	59	74	81	94	71	197	181	165	133	385	413	412	438	236	248	227	249	487	434	449	422	0	0	0	0	0	0	0	0	16	0	18	10	435	482	368	420	37
ARPC4	26	32	18	24	22	31	21	17	134	110	123	105	99	110	102	76	488	414	412	349	377	445	462	427	123	143	117	96	136	145	133	183	0	0	0	0	0	0	0	0	0	0	0	0	258	214	263	264	50
ARPC5	13	12	17	7	23	19	24	28	142	92	111	105	131	168	164	135	597	482	578	465	764	661	731	708	511	552	509	528	603	623	631	586	0	0	0	0	0	0	0	0	0	0	0	0	696	705	735	671	65
ARPC5L	15	18	27	21	21	39	20	11	35	25	18	30	47	49	54	42	332	255	257	225	202	147	190	175	51	38	57	59	85	75	66	78	0	0	0	0	0	0	0	0	0	0	0	0	76	99	98	110	6
ARPP19	53	59	52	55	92	64	79	97	254	282	307	271	543	518	514	523	1275	1098	1317	1061	1413	1498	1366	1450	260	288	250	265	304	268	266	250	3	0	3	6	0	4	7	6	40	22	35	26	439	445	431	396	143
ARPP21	0	0	1	0	0	0	0	0	0	0	0	0	0	0	0	0	0	0	0	0	0	0	0	0	3	0	0	0	0	1	0	0	0	0	0	0	0	0	0	0	0	0	0	0	4	4	0	0	0
ARR3	0	0	0	0	4	0	0	2	0	0	0	0	4	2	4	4	21	11	6	0	0	0	0	0	0	0	0	5	0	0	6	0	0	0	0	0	0	0	0	0	0	0	0	0	0	0	0	0	8
ARRB1	1	0	5	4	0	0	1	6	68	78	60	58	46	38	32	24	126	98	133	117	501	512	488	327	28	43	23	42	31	15	14	14	0	0	0	0	0	0	0	0	0	0	0	0	69	86	79	81	12
ARRB2	10	5	11	9	0	0	2	8	21	19	31	27	40	19	49	28	569	516	540	452	191	184	206	199	21	30	25	16	24	24	24	29	0	0	0	0	0	0	0	0	8	0	0	0	31	37	22	55	16
ARRDC1	12	9	0	10	21	7	13	16	70	60	48	60	68	56	9	50	474	404	473	390	415	426	385	452	122	130	117	136	256	313	275	318	0	0	0	0	0	0	0	0	0	0	0	0	247	249	261	248	44
ARRDC2	12	0	6	4	6	6	10	2	50	30	43	45	26	39	34	46	97	112	97	54	216	292	237	218	215	165	184	209	191	181	192	170	0	0	0	0	0	0	0	0	0	0	0	0	276	292	311	305	23
ARRDC3	55	60	73	46	64	89	70	73	97	117	104	112	115	137	126	122	61	56	56	49	258	310	332	245	37	55	55	49	121	91	103	108	8	8	15	14	34	53	30	47	21	32	40	33	85	75	81	101	120
ARSA	0	2	0	2	0	1	7	6	23	18	27	16	6	7	7	14	163	130	160	126	56	59	73	52	35	23	31	34	98	115	100	112	0	0	0	0	0	0	0	0	0	0	0	0	62	86	44	73	33
ARSB	0	0	3	0	0	8	0	5	33	39	49	53	35	48	44	46	189	128	187	99	240	269	269	263	331	330	310	358	610	632	674	669	0	0	0	0	0	0	0	0	0	0	0	0	676	600	660	657	13
ARSG	10	15	5	2	13	10	12	22	3	0	6	4	15	25	9	23	49	20	28	31	19	29	20	13	32	37	32	14	50	55	68	44	0	0	0	0	0	0	0	0	0	0	0	0	77	71	68	88	11
ARSH	0	0	0	0	0	0	0	0	0	0	0	0	0	0	0	0	0	0	0	0	0	0	0	0	0	0	0	0	0	14	6	0	0	0	0	0	0	0	0	0	0	0	0	0	19	14	8	20	0
ARSJ	12	7	7	13	16	7	12	12	14	8	6	8	34	18	15	19	12	8	17	2	45	45	46	56	208	231	235	222	171	188	154	184	0	0	0	0	0	0	0	0	0	0	0	1	371	353	349	389	8
ARSK	7	4	0	2	5	0	0	7	0	11	7	11	19	10	17	10	159	140	163	133	53	57	48	61	0	0	9	6	21	15	15	12	0	0	0	0	0	0	0	0	0	0	0	0	11	3	10	2	11
ART1	4	4	0	0	12	5	0	3	0	0	0	2	13	12	13	3	0	0	0	0	0	0	0	0	0	0	0	0	0	0	0	0	0	0	0	0	0	0	0	0	0	0	0	0	0	0	0	0	0
ART3	3	7	2	3	7	9	5	15	0	0	0	0	1	7	8	6	1	5	3	1	0	0	2	2	0	0	0	0	0	6	0	0	0	0	0	0	0	0	0	0	0	0	0	0	0	0	0	1	39
ART4	8	14	16	12	32	16	25	18	0	0	6	4	46	35	23	28	11	19	16	7	2	0	0	0	0	0	0	0	2	0	0	0	0	0	0	0	0	0	0	0	0	0	0	0	0	0	0	0	17
ARV1	5	5	10	0	4	0	8	3	22	14	13	23	34	23	42	33	228	201	236	231	94	85	56	58	29	16	35	24	34	34	32	35	0	0	0	0	0	0	0	0	0	0	0	0	51	70	68	54	17
ARVCF	0	0	0	0	0	0	0	0	4	0	0	2	12	15	9	15	196	165	150	132	8	5	10	19	64	79	63	47	223	230	214	232	0	0	0	0	0	0	0	0	0	0	0	0	157	179	139	139	17
ASAH1	11	9	8	17	17	29	19	20	67	73	76	77	213	192	193	197	206	184	203	142	458	463	412	443	557	623	604	560	692	623	648	694	0	0	0	0	0	0	0	0	0	0	0	0	863	846	810	947	38
ASAP1	43	40	49	52	58	53	54	81	270	293	255	268	361	323	369	322	435	392	428	332	1890	1942	1898	1965	676	736	730	668	673	647	635	661	0	0	0	0	0	0	0	0	0	0	0	0	1033	1076	1050	1004	49
ASAP2	2	0	8	9	19	17	18	14	73	83	61	87	96	71	95	88	173	151	151	151	631	632	634	650	180	196	198	238	316	287	252	273	0	0	0	0	0	0	0	0	0	0	0	0	375	381	327	363	42
ASAP3	0	0	2	0	0	0	0	0	6	0	3	7	14	12	16	8	134	85	106	83	32	43	44	29	0	0	0	0	0	12	0	13	0	0	0	0	0	0	0	0	0	0	0	0	0	4	0	0	17
ASB1	5	9	2	2	0	11	9	11	50	53	49	54	76	84	85	81	328	354	329	313	408	395	411	384	17	12	10	7	13	21	14	11	0	0	0	0	0	0	0	0	0	0	0	0	21	34	24	27	13
ASB10	0	2	0	0	0	2	6	0	0	0	0	0	0	12	0	7	4	0	5	0	0	0	0	0	0	0	0	0	0	0	0	0	0	0	0	0	0	0	0	0	0	0	0	0	0	0	0	0	17
ASB11	0	0	4	0	0	6	9	0	0	0	0	0	0	7	10	7	4	0	2	0	0	0	0	0	13	0	14	13	27	17	28	21	0	0	0	0	0	0	0	0	0	0	0	0	27	28	18	32	25
ASB12	0	0	0	0	0	0	0	2	0	0	0	0	0	0	0	0	6	0	0	6	0	0	0	0	0	4	0	0	0	6	6	0	0	0	0	0	0	0	0	0	0	0	0	0	0	0	3	10	0
ASB16	0	5	2	0	5	12	6	7	9	0	7	7	7	18	7	7	33	36	44	33	45	42	37	54	0	0	0	0	16	17	10	4	0	0	0	0	0	0	0	0	0	0	0	0	0	2	0	0	24
ASB17	0	0	0	0	0	0	0	4	0	0	0	0	7	8	5	5	0	0	0	0	0	0	0	0	2	0	0	0	12	8	0	3	0	0	0	0	0	0	0	0	0	0	0	0	0	0	0	0	6
ASB2	0	2	0	9	4	8	9	2	0	0	0	0	7	2	2	2	0	0	0	0	0	0	0	0	0	0	0	0	0	0	0	0	0	0	0	0	0	0	0	0	0	0	0	0	0	0	0	0	15
ASB4	3	0	0	0	0	10	3	0	0	0	4	0	26	37	22	27	0	0	0	0	0	6	4	2	0	0	0	0	0	0	0	0	0	0	0	0	0	0	0	0	0	0	0	0	0	0	0	0	21
ASB5	0	0	0	0	0	0	0	0	0	0	0	0	0	0	0	0	0	4	0	0	0	2	0	0	0	0	0	0	0	0	0	0	0	0	0	0	0	0	0	0	0	0	0	0	0	0	0	0	0
ASB6	7	0	0	0	7	3	0	4	27	10	21	31	22	17	22	15	369	289	331	280	108	120	137	125	40	54	63	41	61	95	73	73	0	0	0	0	0	0	0	0	0	0	0	0	144	148	163	128	37
ASB7	13	15	20	20	31	24	35	28	50	36	42	37	49	73	64	72	249	241	224	190	208	277	232	216	67	86	88	67	71	70	61	70	0	0	0	0	0	0	8	0	7	4	0	5	132	138	121	112	41
ASB8	11	3	5	7	11	11	17	6	9	15	11	17	52	38	27	38	198	166	196	180	76	77	65	88	66	69	43	50	90	95	81	128	0	0	0	0	0	0	3	0	5	0	0	2	98	127	116	113	24
ASB9	4	0	0	0	0	0	6	6	0	15	16	7	20	26	26	29	0	0	0	0	108	103	78	101	0	0	0	4	6	0	9	8	0	0	0	0	0	0	0	0	0	0	0	0	0	0	2	0	18
ASCC1	0	9	17	0	22	0	7	8	38	21	32	34	59	59	69	85	278	279	306	231	267	256	253	295	109	117	86	102	152	147	173	163	0	1	1	0	0	0	1	0	9	8	12	8	143	178	154	192	8
ASCC2	0	18	0	3	23	3	7	11	19	24	21	28	26	29	34	25	425	342	436	333	111	158	160	160	158	119	154	151	163	180	135	172	0	0	0	0	0	0	0	0	0	0	0	0	310	336	316	283	53
ASCC3	35	32	33	4	32	44	38	32	55	74	74	70	132	117	134	116	1431	1311	1560	1235	442	413	442	446	428	401	385	420	417	437	428	489	0	0	0	0	0	0	0	0	35	27	0	39	898	905	902	927	66
ASCL2	0	0	0	0	0	0	0	0	0	0	0	0	0	0	0	0	0	0	0	0	0	0	0	0	0	0	0	0	0	0	0	0	0	0	0	0	0	0	0	0	0	0	0	0	0	0	0	0	0
ASF1A	9	20	0	15	16	23	16	15	37	12	29	17	49	48	48	41	144	126	148	141	93	91	77	102	57	55	47	36	56	47	29	54	0	0	0	0	0	8	0	6	18	9	9	10	62	59	57	82	26
ASF1B	4	0	0	0	0	9	0	0	10	14	8	7	15	11	15	7	374	334	393	338	24	40	21	27	26	18	9	23	15	24	16	10	0	0	0	0	0	0	0	0	0	0	0	0	27	39	22	43	0
ASGR1	14	22	20	15	28	25	19	27	3	4	4	4	39	27	46	18	14	14	18	12	12	14	16	22	30	37	31	21	47	38	45	49	0	0	0	0	0	0	0	0	0	0	0	0	42	42	23	52	18
ASGR2	0	0	5	5	0	11	9	14	0	2	0	0	7	9	0	11	0	0	0	0	0	0	0	0	70	70	75	46	102	110	113	105	0	0	0	0	0	0	0	0	0	0	0	0	111	95	105	98	0
ASH1L	355	339	380	341	426	424	435	432	239	243	201	211	482	467	448	477	2120	1695	2063	1673	1586	1700	1714	1705	2393	2431	2374	2341	2215	2316	2244	2188	21	36	45	42	252	223	251	251	131	125	109	124	3697	3882	3640	3766	358
ASH2L	22	26	29	23	33	23	32	29	34	17	14	27	42	49	47	45	383	347	378	315	111	105	88	94	81	55	69	73	98	116	96	88	0	0	0	0	0	0	0	0	0	0	0	0	100	106	128	142	41
ASIC1	0	0	2	4	5	5	0	0	6	16	0	8	17	36	21	19	259	260	261	237	34	38	26	58	0	0	0	0	6	0	0	3	0	0	0	0	0	0	0	0	6	3	12	0	0	0	0	0	16
ASIC4	0	8	0	0	0	0	5	2	5	4	6	2	9	14	4	11	16	8	14	12	6	10	3	9	0	6	0	0	2	7	4	0	0	0	0	0	0	0	0	0	0	0	0	0	0	4	0	0	7
ASIC5	0	0	0	0	0	0	0	0	0	0	0	0	0	0	0	0	0	0	0	0	3	0	0	0	0	0	0	0	0	0	0	0	0	0	0	0	0	0	0	0	0	0	0	0	0	0	0	0	0
ASIP	0	0	0	0	0	2	0	2	2	1	0	3	4	4	0	3	10	8	5	6	6	6	12	9	40	31	28	37	39	59	64	68	0	0	0	0	0	0	0	0	0	0	0	0	52	72	45	57	0
ASNS	0	0	0	0	0	4	0	5	19	29	29	31	59	79	103	81	1869	1667	1789	1502	193	187	212	181	126	179	127	163	110	143	107	86	0	0	0	0	0	0	0	0	0	0	16	0	156	142	132	138	32
ASNSD1	8	0	10	8	15	9	8	15	24	31	36	34	57	74	35	56	717	596	671	529	180	216	257	166	103	117	109	107	180	201	203	206	0	0	0	0	0	0	0	0	0	0	0	0	238	214	216	238	90
ASPDH	0	0	0	0	0	0	0	0	0	3	0	0	7	3	2	0	27	21	32	38	6	7	5	11	0	0	0	0	0	0	0	0	0	0	0	0	0	0	0	0	0	0	0	0	0	0	0	0	0
ASPH	44	37	34	28	51	67	61	63	712	764	745	693	1650	1666	1654	1672	659	568	645	596	5403	5328	5331	5606	308	310	320	289	268	255	285	254	0	0	0	0	0	0	0	0	0	0	35	0	550	585	540	558	19
ASPHD1	0	2	0	0	0	5	6	7	3	0	0	4	6	10	0	13	48	47	55	28	28	23	13	12	0	3	0	0	6	0	5	6	0	0	0	0	0	0	0	0	0	0	0	0	0	0	0	0	47
ASPHD2	0	4	0	0	0	13	12	6	12	19	7	7	12	8	8	12	66	39	60	39	67	52	68	62	0	0	0	0	0	0	0	5	0	0	0	0	0	0	0	0	0	0	0	0	0	0	0	0	17
ASPM	52	57	47	53	70	102	117	80	169	185	159	129	259	248	248	223	3201	2822	3194	2694	1365	1386	1500	1325	328	325	316	327	261	268	260	276	0	0	0	0	0	0	0	0	0	0	0	0	555	591	549	565	107
ASPN	5	0	0	0	7	6	7	7	0	0	0	0	12	9	0	25	68	69	57	46	17	12	8	19	0	9	0	0	7	13	9	19	0	0	0	0	0	0	0	0	0	0	0	0	12	8	9	9	16
ASRGL1	11	8	14	9	22	15	11	14	2	1	0	0	14	16	21	23	119	100	121	115	23	23	25	22	193	235	199	198	272	286	292	286	0	0	0	0	0	0	0	0	0	0	0	0	351	396	347	360	49
ASTE1	0	14	0	0	0	0	5	7	0	4	1	0	14	16	22	20	72	48	71	52	19	26	30	23	41	37	32	16	49	39	56	53	0	0	0	0	0	0	0	0	0	0	0	0	96	89	72	93	4
ASTN1	0	0	0	0	0	0	0	0	0	0	0	0	0	0	0	0	0	0	2	0	0	0	0	0	0	0	0	0	0	0	0	0	0	0	0	0	0	0	0	0	0	0	0	0	0	0	0	0	0
ASXL1	41	63	55	60	79	69	80	69	117	117	137	131	162	157	154	179	1038	893	948	832	954	915	1003	979	378	448	450	412	571	559	542	503	5	6	0	0	18	24	0	5	26	34	18	26	866	864	888	857	71
ASXL2	56	73	69	59	101	104	117	106	239	234	250	197	403	422	372	389	1190	987	1099	880	1590	1723	1648	1638	396	356	384	418	608	630	726	654	0	10	6	0	0	7	10	12	10	16	20	21	761	735	697	798	119
ASZ1	0	0	4	0	0	0	0	0	0	0	0	0	0	5	5	3	0	0	0	0	0	0	0	0	0	0	0	0	5	6	0	0	0	0	0	0	0	0	0	0	0	0	0	0	0	0	0	0	0
ATAD2	15	28	35	42	61	49	51	64	61	51	86	52	97	110	152	109	888	760	860	677	323	322	308	347	346	348	344	358	202	168	245	202	0	0	0	0	14	0	12	7	22	11	0	14	523	574	566	496	144
ATAD2B	45	40	36	42	60	47	35	55	122	96	92	110	164	199	172	194	364	260	329	276	540	548	513	547	148	162	187	130	214	189	197	225	0	12	0	6	16	0	0	27	51	34	39	30	285	322	341	347	77
ATAD5	81	41	66	63	109	85	97	107	52	50	43	37	126	110	135	119	831	799	840	710	317	323	331	302	72	62	67	54	53	31	54	38	0	0	0	0	0	0	0	0	0	0	0	0	104	100	105	72	153
ATCAY	17	13	11	19	30	9	22	21	4	0	3	0	15	5	15	8	0	0	5	2	11	16	11	11	6	7	0	0	9	6	0	15	0	0	0	0	0	0	0	0	0	0	0	0	6	8	0	9	97
ATE1	0	0	0	6	8	14	14	15	81	80	71	66	147	185	142	161	306	222	302	262	532	586	548	543	69	104	75	82	118	112	125	110	0	0	0	0	0	0	0	0	0	0	7	0	225	219	217	199	39
ATF1	19	10	18	13	22	29	39	30	69	48	74	44	94	85	101	114	266	218	270	227	307	318	320	325	329	332	328	299	316	387	365	393	3	0	0	0	6	0	0	0	4	0	6	0	425	542	477	509	135
ATF2	82	85	74	77	111	104	90	113	128	132	105	103	182	190	160	218	603	636	715	530	686	663	644	717	202	224	222	239	265	261	284	304	10	12	9	11	27	36	32	41	52	46	49	53	400	369	380	346	92
ATF3	16	5	17	10	27	11	27	5	21	15	25	27	15	28	25	25	153	124	115	110	124	146	138	141	318	310	370	344	609	570	638	590	0	0	0	0	0	0	0	0	0	0	0	0	642	685	649	592	39
ATF5	5	0	13	7	10	11	7	15	16	0	10	15	25	15	28	40	33	31	38	29	88	95	68	76	41	35	34	34	31	25	29	35	0	0	0	0	0	0	0	0	0	0	0	0	53	67	56	82	14
ATF6	12	17	12	27	20	22	35	26	59	34	62	46	132	127	100	102	299	261	290	254	331	375	288	300	291	349	272	277	263	270	267	269	0	0	0	0	0	0	0	0	0	0	0	0	484	517	533	461	115
ATF6B	0	0	0	0	0	0	0	0	0	0	0	0	0	0	0	0	0	0	0	0	0	0	0	0	354	412	374	395	316	337	361	411	0	0	0	0	0	0	0	0	0	0	0	0	628	694	647	666	79
ATF7IP	26	32	20	24	32	39	38	31	34	24	37	26	75	43	48	68	446	426	516	376	215	229	234	193	348	370	345	374	505	446	489	443	0	0	1	0	5	4	8	3	9	6	7	4	652	705	691	720	67
ATF7IP2	13	10	14	7	25	23	13	26	19	19	18	17	48	34	41	56	69	51	63	60	114	81	114	112	0	0	0	0	0	2	0	0	0	0	0	0	0	0	0	0	0	0	0	0	0	0	0	0	0
ATG12	22	51	14	26	37	46	38	42	63	54	76	43	168	143	142	156	494	385	456	370	398	417	339	305	87	88	87	94	117	129	103	116	0	0	0	0	0	0	0	0	0	0	0	0	155	144	148	169	17
ATG13	16	16	21	17	28	42	19	23	98	69	115	81	189	219	176	198	600	595	631	603	491	503	479	468	133	135	150	135	195	197	183	203	0	0	0	0	0	0	0	0	0	0	0	0	360	340	342	371	57
ATG14	8	5	9	5	16	21	11	4	32	26	32	36	49	46	60	50	191	165	165	162	180	187	150	200	61	81	68	48	148	137	164	156	0	0	0	0	0	0	0	0	0	0	0	0	123	123	145	149	54
ATG16L1	12	10	9	15	27	12	31	12	51	52	38	37	64	72	83	82	332	318	330	306	339	408	365	366	95	94	91	110	100	83	86	80	0	0	3	0	0	0	4	4	0	2	7	4	240	217	228	211	32
ATG16L2	2	0	0	0	4	6	2	0	9	4	15	9	28	38	31	39	323	237	263	185	58	69	40	61	61	74	85	84	78	98	69	91	0	0	0	0	0	0	0	0	0	0	0	0	174	164	150	147	9
ATG2A	0	6	5	0	0	12	0	8	31	22	30	19	30	35	40	54	592	547	630	516	218	157	186	205	21	27	33	33	44	49	50	62	0	0	0	0	0	0	0	0	0	0	0	0	67	94	72	76	50
ATG2B	27	37	27	39	52	48	42	57	39	55	51	56	109	109	104	128	1146	986	1127	970	389	367	352	340	293	261	294	285	384	369	333	325	0	0	0	0	0	0	0	0	4	0	0	0	637	688	645	631	136
ATG4A	0	0	0	9	0	7	0	0	5	0	8	5	14	11	0	14	215	191	190	161	41	44	38	38	41	33	25	27	222	222	187	192	0	0	0	0	0	0	0	0	0	0	0	0	48	61	56	62	0
ATG4B	11	21	13	8	9	14	13	15	53	60	98	46	64	33	43	57	438	419	478	416	331	397	422	379	46	46	37	42	74	61	62	67	0	0	0	0	0	0	0	0	0	0	0	0	164	170	171	150	28
ATG4C	6	0	0	0	0	7	12	0	11	7	8	5	8	22	19	42	214	160	195	151	19	39	39	53	68	60	67	49	77	83	85	94	0	0	0	0	0	0	0	0	0	0	0	0	102	97	125	70	16
ATG4D	9	6	3	5	3	2	7	13	13	12	24	13	9	10	11	18	230	220	270	233	61	40	77	67	32	23	17	27	50	66	29	48	0	0	0	0	0	0	0	0	0	0	0	0	86	78	93	91	25
ATG5	16	15	13	18	22	17	16	15	42	39	37	55	52	57	61	31	234	223	267	218	166	155	174	179	34	36	30	43	37	31	29	32	0	0	0	0	0	0	0	0	8	8	0	8	91	87	73	69	29
ATG7	4	0	11	14	4	5	0	3	35	23	27	12	48	51	48	57	439	340	441	335	149	151	158	203	26	37	40	35	69	68	67	54	0	0	0	0	0	0	0	0	0	0	0	0	96	88	69	84	24
ATG9A	24	16	28	41	40	46	44	42	183	180	192	151	116	140	84	130	724	595	749	618	1191	1236	1136	1179	154	187	142	164	244	236	222	206	0	3	6	0	0	0	6	15	39	31	26	36	347	355	326	314	67
ATL1	0	8	6	8	14	16	20	5	7	10	15	0	14	20	20	20	37	48	31	39	13	0	29	20	11	4	12	6	18	21	21	23	0	0	0	0	0	6	0	0	0	0	6	0	29	14	12	8	69
ATL2	37	32	33	28	36	40	34	36	120	114	123	140	165	158	141	146	536	480	495	431	651	724	648	662	56	75	71	74	111	120	113	146	0	6	0	0	11	16	0	0	61	53	55	42	172	139	158	142	61
ATL3	0	20	16	21	28	20	0	25	140	168	152	151	247	303	230	283	280	196	255	203	1002	1142	998	971	483	515	495	579	623	648	651	625	0	0	0	0	0	0	0	0	0	0	9	0	910	850	896	941	40
ATM	38	57	40	24	53	43	65	60	232	206	214	191	306	331	331	316	2545	2083	2393	2084	1287	1285	1358	1371	357	351	383	396	551	576	501	481	0	0	0	0	14	0	0	0	25	25	24	32	942	930	941	958	117
ATMIN	27	25	32	44	55	46	37	45	74	95	84	71	157	200	179	174	370	328	361	320	620	643	624	646	184	221	211	159	194	222	245	256	0	0	0	0	0	0	0	0	0	0	0	0	300	304	315	292	57
ATN1	60	96	58	66	108	111	110	94	305	320	354	289	203	238	271	245	648	528	705	558	1629	1750	1687	1734	1723	1699	1635	1689	1617	1660	1579	1578	17	11	5	7	10	16	11	10	43	46	46	42	1676	1653	1574	1579	150
ATOH1	0	0	0	0	0	0	0	0	0	0	0	0	0	0	0	0	2	3	2	8	0	0	0	0	0	0	0	0	0	0	0	0	0	0	0	0	0	0	0	0	0	0	0	0	0	0	0	0	0
ATOH7	2	2	0	1	0	0	3	0	0	0	0	0	0	1	0	3	0	0	0	0	0	0	0	0	2	1	0	0	2	2	4	2	0	0	0	0	0	0	0	0	0	0	0	0	0	2	1	1	3
ATOH8	7	8	0	0	6	10	12	6	6	4	5	2	11	15	20	21	4	3	4	0	23	24	10	10	0	0	0	0	0	0	0	0	0	0	0	0	0	0	0	0	0	0	0	0	0	0	0	0	0
ATP10A	0	1	0	0	0	1	0	0	0	0	2	2	7	8	8	19	0	0	0	0	16	22	12	24	224	240	249	257	285	277	227	252	0	0	0	0	0	0	0	0	0	0	0	0	613	696	606	598	0
ATP10D	0	0	0	0	0	0	0	0	0	6	11	12	22	30	17	32	155	120	152	86	31	27	42	25	0	0	4	0	0	0	0	0	0	0	0	0	0	0	0	0	0	0	0	0	0	0	0	0	20
ATP11A	0	0	0	10	2	3	11	8	72	62	63	62	63	63	70	100	453	435	442	392	602	545	614	561	682	687	607	681	1129	1233	1194	1106	0	0	0	0	0	0	0	0	0	0	0	0	1298	1242	1294	1282	37
ATP11C	0	0	13	0	20	8	0	12	135	91	102	87	58	52	45	51	1070	990	997	948	371	376	339	312	143	128	118	120	175	183	190	178	0	0	0	0	0	0	0	0	0	0	0	13	292	280	271	233	53
ATP12A	0	0	0	0	3	0	0	0	0	0	0	0	0	0	0	0	2	0	0	0	0	0	0	0	0	0	0	0	0	0	0	0	0	0	0	0	0	0	0	0	0	0	0	0	0	0	0	2	0
ATP13A1	16	0	0	11	11	17	0	0	35	43	65	69	31	42	60	46	748	645	710	659	312	307	337	349	132	135	131	150	152	134	135	171	0	0	0	0	0	0	0	0	0	0	0	0	330	307	342	335	63
ATP13A2	0	0	0	5	0	0	0	7	22	14	14	22	26	17	21	16	437	349	412	372	98	69	88	72	95	78	77	82	111	94	97	93	0	0	0	0	0	0	0	0	0	0	0	0	256	270	267	287	27
ATP13A3	52	70	66	61	92	86	99	80	135	179	168	153	234	258	205	233	1306	1184	1364	1134	943	926	931	967	508	532	454	529	1049	1062	1088	1134	0	0	0	0	0	0	14	0	31	31	0	17	1147	1238	1220	1200	86
ATP13A4	0	0	0	0	0	0	0	0	0	0	0	0	0	0	0	0	0	0	0	0	0	0	0	0	16	0	12	16	29	56	39	39	0	0	0	0	0	0	0	0	0	0	0	0	14	27	17	16	0
ATP1A1	55	0	44	33	48	59	44	57	216	209	266	244	80	92	77	110	4083	3448	3717	3154	1883	1999	2024	1848	2245	2276	2287	2150	1544	1549	1679	1681	0	0	0	0	0	0	0	0	0	0	0	0	5029	5275	5150	5201	121
ATP1A3	15	15	15	15	25	30	13	0	5	0	16	6	11	8	9	0	250	272	309	239	21	20	20	18	0	0	0	7	15	11	0	12	0	0	0	0	0	0	0	0	0	0	0	0	0	2	0	0	27
ATP1A4	14	6	0	0	12	10	16	16	0	0	0	0	22	23	18	21	0	0	0	0	0	0	0	0	0	0	0	0	16	9	23	16	0	0	0	0	1	1	0	2	0	0	0	0	0	0	0	0	48
ATP1B1	164	140	123	130	161	165	138	165	726	696	740	644	306	301	291	297	118	102	123	126	5690	5812	5561	5710	748	797	791	718	1045	1087	1045	1026	14	23	23	19	2	3	4	0	75	60	70	65	1403	1360	1279	1410	31
ATP1B2	17	24	32	23	36	45	33	28	4	0	0	5	6	8	7	14	51	45	59	43	0	4	8	9	0	0	0	0	0	5	0	0	0	0	0	0	0	0	0	0	0	0	0	0	0	0	0	0	106
ATP1B3	15	7	17	14	23	26	21	23	208	206	212	145	123	140	128	122	837	706	860	628	1633	1680	1699	1615	201	203	189	158	120	91	107	95	0	0	0	0	0	0	0	0	0	0	0	0	362	332	330	355	38
ATP1B4	2	7	5	14	6	11	13	11	0	0	0	0	6	13	12	16	0	0	0	0	0	0	2	0	0	0	0	0	11	9	15	19	0	0	0	0	0	0	0	0	0	0	0	0	0	0	0	0	0
ATP2A1	22	15	22	17	51	39	32	45	5	0	0	9	37	49	19	26	50	41	36	43	38	42	51	39	0	16	25	20	79	70	67	90	0	0	0	0	0	0	0	0	0	0	0	0	41	39	27	25	60
ATP2A2	131	125	126	106	148	158	179	150	470	437	477	422	915	811	839	838	3201	2748	3206	2752	3403	3499	3327	3337	783	770	806	757	687	704	669	703	28	19	34	16	42	37	34	23	334	292	342	257	1584	1795	1733	1722	116
ATP2A3	0	0	0	9	9	12	11	12	7	0	4	3	20	15	25	25	46	48	65	47	41	45	33	25	44	64	33	47	60	58	46	58	0	0	0	0	0	0	0	0	0	0	0	0	102	98	95	112	11
ATP2B1	673	709	658	701	642	754	664	675	258	200	259	226	358	397	385	361	854	737	811	691	1535	1668	1557	1680	4905	5126	4796	5049	2341	2339	2213	2245	23	24	27	16	16	19	17	20	266	212	216	207	7746	8148	7730	7997	55
ATP2B2	11	14	23	12	24	33	25	24	16	11	17	13	19	21	21	23	18	14	6	8	0	8	2	8	42	41	34	48	204	201	228	192	0	0	0	0	0	0	0	0	0	0	0	0	79	81	78	92	18
ATP2B3	0	6	0	0	0	0	0	3	0	0	0	0	8	11	10	13	11	14	8	4	3	0	0	0	0	0	0	0	0	6	7	9	0	0	0	0	0	0	0	0	0	0	0	0	0	0	0	0	6
ATP2B4	8	12	11	3	9	17	11	11	20	22	27	30	61	48	51	46	294	204	274	187	328	291	297	222	502	526	468	500	445	448	434	393	0	0	0	0	0	0	0	0	0	0	0	0	924	931	905	953	40
ATP2C1	65	63	61	54	71	66	91	81	85	81	95	107	108	118	124	116	674	572	748	609	496	454	508	409	592	515	516	464	613	626	600	548	0	0	0	0	9	0	0	0	61	61	45	58	869	920	996	944	40
ATP2C2	0	0	0	0	0	0	0	0	0	10	5	7	2	13	11	15	11	21	9	4	14	18	17	28	6	14	9	3	20	25	13	17	0	0	0	0	0	0	0	0	0	0	0	0	25	18	12	17	0
ATP4A	0	7	0	0	12	3	11	0	0	0	0	0	14	25	14	17	6	7	11	0	5	0	8	8	0	0	0	0	0	0	0	0	0	0	0	0	0	0	0	0	0	0	0	0	3	0	0	0	29
ATP6AP1	16	12	10	9	18	15	9	16	56	45	57	49	102	93	95	72	1026	928	995	874	329	373	373	325	297	343	306	290	492	421	534	493	0	0	0	0	0	0	0	0	0	0	0	0	616	583	599	623	20
ATP6AP2	12	21	25	16	20	18	24	15	53	66	70	55	73	102	70	87	541	418	442	406	368	345	306	366	349	390	386	389	543	542	564	594	0	0	0	0	0	0	0	0	0	0	0	0	694	681	634	667	21
ATP6V0A1	69	55	70	54	100	53	86	86	147	117	144	156	204	177	221	221	1127	976	1052	873	1018	1134	1008	1111	519	304	459	412	726	648	658	686	0	0	0	0	10	14	15	15	31	25	19	27	780	746	789	751	105
ATP6V0A2	37	31	23	38	58	62	50	47	51	52	71	33	111	104	123	106	799	758	825	681	362	356	276	276	247	270	300	270	318	372	388	352	0	0	0	0	0	0	0	0	0	0	7	0	483	553	493	446	124
ATP6V0A4	6	0	0	4	0	0	2	6	0	0	0	0	18	11	12	10	0	0	0	0	9	0	0	0	7	0	0	0	0	0	5	0	0	0	0	0	0	0	0	0	0	0	0	0	6	0	0	2	11
ATP6V0B	6	0	5	18	18	15	17	23	37	30	35	35	40	33	35	39	484	409	471	442	147	199	147	126	212	268	252	245	448	479	452	480	0	0	0	0	0	0	0	0	0	0	0	0	480	534	521	454	25
ATP6V0C	26	0	20	14	17	19	0	0	38	53	78	57	64	101	95	105	665	592	633	526	378	328	334	318	424	441	469	443	787	727	776	760	0	0	0	0	0	0	0	0	0	0	0	0	566	529	522	457	25
ATP6V0D1	28	16	13	25	31	30	42	36	45	43	51	48	45	74	64	45	461	397	444	347	300	274	350	345	273	306	299	324	561	595	657	561	0	0	0	0	0	0	0	0	0	0	0	12	627	644	587	605	13
ATP6V0D2	0	0	0	0	0	0	0	1	0	0	0	0	0	0	0	0	0	0	0	0	0	0	3	0	0	0	0	0	0	0	0	0	0	0	0	0	0	0	0	0	0	0	0	0	0	0	0	0	0
ATP6V1A	34	22	30	25	43	35	31	26	125	105	128	152	153	147	135	140	1873	1683	1889	1629	759	721	727	721	567	548	542	641	688	725	699	733	0	0	0	0	9	0	0	0	13	13	9	16	1297	1266	1228	1338	46
ATP6V1B1	0	6	0	0	0	8	0	13	2	2	0	0	9	16	11	18	23	26	21	21	31	10	15	18	868	924	959	893	1353	1294	1402	1452	0	0	0	0	0	0	0	0	0	0	0	0	1647	1700	1624	1585	41
ATP6V1B2	46	31	36	23	40	52	70	63	60	70	68	57	117	90	90	132	566	426	489	407	372	389	374	432	277	252	264	281	548	550	517	533	0	0	0	4	7	9	0	0	0	0	15	0	483	489	470	459	112
ATP6V1C1	22	44	46	26	45	46	42	60	109	101	118	109	188	197	188	173	834	788	792	664	815	869	825	844	346	341	380	324	485	457	470	461	0	0	0	0	0	0	0	0	0	0	0	23	539	544	556	543	27
ATP6V1C2	0	4	4	1	10	8	0	3	5	4	3	4	14	13	14	19	69	83	70	62	27	16	20	6	0	0	0	0	10	16	4	13	0	0	0	0	0	0	0	0	0	0	0	0	4	0	0	10	0
ATP6V1E2	0	0	0	0	2	0	6	0	5	0	0	3	28	45	21	27	47	45	66	48	25	23	33	25	0	2	4	0	0	2	0	9	0	0	0	0	0	0	0	0	0	0	0	0	5	0	8	6	5
ATP6V1F	6	7	1	4	6	9	9	5	39	36	50	49	53	42	70	53	422	353	454	319	202	160	164	178	91	107	76	89	120	137	141	126	0	0	0	0	0	0	0	0	0	2	1	4	183	174	161	167	44
ATP6V1G1	21	26	17	18	32	30	21	32	53	47	53	48	117	119	94	113	328	256	294	305	267	318	297	258	198	196	205	199	403	431	399	405	0	0	0	0	0	0	0	0	0	0	0	0	199	237	234	249	13
ATP6V1G3	0	0	0	0	0	0	0	0	0	0	0	0	0	0	0	0	0	0	0	0	0	0	0	0	0	0	0	0	0	0	0	0	0	0	0	0	0	0	0	0	0	0	0	0	0	0	0	0	0
ATP6V1H	8	9	10	0	18	3	18	32	38	29	23	31	55	49	38	49	374	358	377	360	224	181	234	212	142	142	167	182	324	280	296	309	0	0	0	0	0	0	0	0	0	0	0	0	364	344	308	304	17
ATP7A	26	28	24	31	50	34	38	45	57	58	82	50	110	133	146	136	282	331	258	220	417	364	404	411	318	295	325	288	340	287	283	328	0	0	0	0	9	9	0	0	23	24	18	20	666	722	707	763	61
ATP7B	0	2	0	0	0	0	0	0	11	9	8	10	11	16	8	18	472	415	454	429	72	60	47	46	127	144	156	157	119	150	113	146	0	0	0	0	0	0	0	0	0	0	0	0	386	343	375	395	0
ATP8A1	39	16	20	19	23	28	10	28	15	13	19	23	8	7	6	4	309	255	316	250	46	39	22	54	178	157	123	140	249	289	237	270	0	0	0	0	0	0	0	0	0	0	0	0	306	290	345	308	11
ATP8A2	4	4	6	4	10	6	8	6	1	1	0	1	3	5	3	2	10	5	9	14	0	1	0	0	0	0	0	0	1	2	4	0	0	0	0	0	0	0	0	0	0	0	0	0	0	0	0	0	9
ATP8B1	0	0	0	0	0	0	0	0	24	22	29	22	62	54	60	67	64	57	78	50	99	88	116	119	214	245	244	186	344	363	359	356	0	0	0	0	0	0	0	0	0	0	0	0	484	473	479	431	54
ATP8B2	69	56	70	60	66	74	80	70	52	68	61	67	113	117	118	113	1418	1165	1333	998	343	362	387	347	576	643	621	622	582	589	637	603	7	0	0	0	17	0	0	10	22	17	29	17	1404	1339	1328	1351	88
ATP8B4	0	8	4	5	0	12	0	14	0	0	0	0	15	32	22	27	0	2	0	7	12	17	15	21	0	0	0	0	4	3	7	0	0	0	0	0	0	0	0	0	0	0	0	0	0	0	0	0	0
ATP9B	10	8	6	4	8	12	6	11	26	30	19	17	70	42	43	23	177	144	233	136	136	127	137	125	83	88	96	104	141	129	140	145	0	0	0	0	0	0	0	0	0	0	0	0	218	159	224	206	26
ATPAF1	0	17	8	9	15	12	16	12	6	9	13	13	45	43	25	23	342	311	339	259	97	98	112	100	56	74	77	45	60	53	49	66	0	0	0	0	2	1	1	0	2	3	4	3	129	129	135	103	39
ATPAF2	13	7	4	0	8	23	12	15	21	10	20	15	30	32	42	46	218	223	231	173	88	93	112	111	21	33	21	20	28	37	16	31	0	0	0	0	0	0	0	0	0	0	0	0	48	72	56	66	16
ATR	0	24	0	32	29	39	18	37	78	63	102	83	203	197	144	185	631	578	631	538	384	486	439	320	254	249	246	215	242	269	256	252	0	0	0	0	0	0	0	0	36	33	33	51	505	555	474	547	114
ATRIP	0	8	10	15	11	15	11	12	2	0	9	0	21	29	29	35	238	167	255	220	18	23	34	29	59	66	57	70	103	86	96	85	0	0	0	0	0	0	0	0	0	0	0	0	139	152	150	138	47
ATRN	75	69	64	68	78	75	100	81	104	119	86	82	155	159	125	137	561	460	473	402	825	869	872	897	504	508	521	573	787	797	830	771	0	0	0	0	0	9	0	0	55	48	38	42	1012	1072	993	936	50
ATRNL1	0	0	0	0	0	0	0	0	29	13	18	13	5	3	0	0	219	185	181	140	14	20	13	18	0	0	0	2	0	0	0	0	0	0	0	0	0	0	0	0	0	0	0	0	0	0	0	0	15
ATRX	63	80	88	97	86	144	117	103	229	199	226	227	325	315	366	304	1535	1302	1469	1364	1651	1756	1658	1635	830	824	829	859	785	792	813	813	0	0	0	25	16	16	17	18	106	88	98	100	1197	1254	1128	1232	50
ATXN1	46	48	45	32	45	55	39	40	62	53	84	61	110	113	109	77	693	618	652	565	414	405	398	441	95	109	97	106	189	159	156	160	0	0	0	0	0	0	0	0	0	0	3	0	235	266	278	270	9
ATXN10	5	0	2	3	1	7	3	5	18	22	32	18	76	73	69	68	565	498	579	444	174	174	187	210	461	461	433	395	481	483	550	524	0	0	0	0	0	0	0	0	0	0	0	0	1037	1034	1024	1015	31
ATXN1L	54	50	51	30	47	75	71	47	111	97	132	93	130	136	119	124	682	603	673	558	778	707	737	782	99	92	106	86	118	121	121	117	1	2	4	0	10	6	7	6	8	5	11	5	169	201	175	179	144
ATXN2	216	213	178	178	247	225	220	236	194	159	196	163	206	248	257	276	939	776	900	753	838	1016	919	951	1092	1072	1126	1088	955	923	902	989	21	29	31	0	79	67	64	89	106	91	90	70	1274	1241	1291	1310	163
ATXN2L	145	149	146	123	173	196	195	176	312	310	311	240	253	291	299	278	1953	1739	1898	1570	1843	1948	1904	1861	800	813	857	820	918	914	829	871	22	22	21	15	42	53	52	53	74	55	73	70	1011	1099	1080	1014	169
ATXN7	49	58	32	30	49	51	62	60	55	66	72	70	109	120	108	121	274	252	296	312	388	394	395	370	152	197	183	212	279	218	218	191	0	0	0	0	0	6	0	0	0	14	0	14	274	276	283	320	124
ATXN7L1	20	18	19	27	37	22	20	24	13	23	25	14	34	29	45	24	132	139	139	113	125	138	104	100	94	72	58	72	152	133	117	138	0	0	0	0	7	11	11	0	20	12	10	8	100	121	102	127	13
ATXN7L2	0	5	0	4	9	8	7	9	3	0	0	4	0	6	4	7	250	173	247	198	11	17	22	14	23	47	37	42	23	32	32	35	0	0	0	0	0	0	0	0	3	0	0	0	55	95	72	88	13
ATXN7L3	69	62	49	55	62	51	67	82	175	150	164	142	87	82	86	110	633	590	727	567	917	840	855	846	292	330	356	322	347	378	323	318	4	20	24	11	20	23	24	22	80	63	63	54	808	904	867	831	21
AUH	0	0	2	0	0	0	0	6	18	10	14	18	38	26	15	26	117	125	112	95	57	71	66	74	13	15	7	14	9	20	19	15	0	0	0	0	0	0	0	0	1	1	8	0	24	10	22	27	0
AUNIP	6	9	0	6	10	6	16	10	0	8	10	6	13	10	20	15	216	194	214	181	62	70	52	46	18	15	9	14	18	24	25	19	0	0	0	0	0	0	0	0	0	0	0	0	11	19	26	38	0
AUP1	15	17	16	20	33	28	25	25	124	124	125	138	110	120	130	102	372	279	344	275	843	884	935	891	148	176	159	142	219	220	245	212	0	0	0	0	0	0	0	0	0	0	0	0	308	251	295	297	74
AURKA	12	11	11	16	30	13	12	15	70	61	69	69	82	78	69	78	431	371	411	371	511	576	631	520	58	49	60	72	66	61	80	43	0	0	0	0	0	0	0	0	0	0	0	0	101	86	104	103	42
AURKAIP1	0	6	0	0	4	9	8	0	14	23	28	20	15	17	18	11	365	316	319	284	115	102	98	109	78	67	62	66	136	92	101	126	0	0	0	0	0	0	0	0	0	0	0	0	84	79	97	74	19
AURKB	18	14	16	8	26	19	13	14	13	30	16	14	39	22	19	22	600	495	575	469	198	182	164	203	64	54	78	49	46	56	60	61	0	0	0	0	0	0	0	0	0	0	0	0	117	120	110	121	11
AUTS2	20	27	22	22	22	37	37	20	11	25	8	18	21	30	16	11	510	444	494	415	110	131	122	113	139	134	107	99	162	180	175	160	0	0	0	0	0	0	0	0	4	0	0	0	136	114	137	148	0
AVIL	23	20	27	18	36	28	38	50	12	13	5	9	86	95	89	85	56	26	50	33	18	33	17	18	0	16	13	13	51	52	44	44	0	0	0	0	0	0	0	0	0	0	0	0	27	28	32	26	58
AVL9	23	22	24	37	41	49	47	30	164	182	173	164	294	272	266	279	639	563	589	536	1201	1198	1218	1146	67	59	41	68	128	100	143	92	0	0	0	0	0	0	0	0	11	0	0	0	122	164	142	126	90
AVP	0	0	0	0	0	0	0	0	0	0	0	0	0	0	0	0	0	0	0	0	0	0	0	0	0	0	0	0	0	0	0	0	0	0	0	0	0	0	0	0	0	0	0	0	0	0	0	0	0
AVPI1	5	5	5	8	10	10	10	8	38	48	40	46	30	29	12	31	70	41	63	51	309	254	269	276	79	86	85	81	205	207	193	181	0	0	0	0	0	0	0	0	0	0	0	0	187	178	191	177	4
AVPR1A	0	0	0	0	0	0	0	0	0	0	0	0	0	0	0	0	0	0	0	0	2	0	2	2	0	0	0	0	0	0	0	0	0	0	0	0	0	0	0	0	0	0	0	0	0	0	0	0	0
AVPR1B	0	0	0	0	0	0	0	0	0	0	0	0	4	0	6	6	0	0	0	0	0	0	0	0	0	0	0	0	0	0	0	0	0	0	0	0	0	0	0	0	0	0	0	0	0	0	0	0	3
AVPR2	0	0	0	0	0	3	0	7	9	4	5	0	15	13	0	15	9	6	6	7	12	12	13	18	0	0	0	0	15	14	10	9	0	0	0	0	0	0	0	0	0	0	0	0	0	0	0	0	7
AWAT1	0	0	0	0	0	0	0	0	0	0	0	0	0	0	3	0	0	0	0	0	0	0	0	0	0	0	0	0	0	0	0	0	0	0	0	0	0	0	0	0	0	0	0	0	0	0	0	0	15
AWAT2	0	0	0	0	0	0	0	0	0	0	0	0	0	0	0	0	0	0	0	4	0	0	0	0	0	0	0	0	0	0	0	0	0	0	0	0	0	0	0	0	0	0	0	0	0	0	0	0	0
AXDND1	0	0	0	0	4	0	0	8	0	0	0	0	8	0	0	0	0	0	0	0	0	0	0	0	0	0	0	0	22	39	24	23	0	0	0	0	0	0	0	0	0	0	0	0	0	0	0	0	39
AXIN1	10	7	4	0	13	18	15	14	71	65	65	51	79	39	86	68	487	371	509	370	490	472	505	462	183	133	174	179	272	267	254	259	0	0	0	0	0	0	0	0	0	0	0	0	422	426	408	376	42
AXIN2	0	0	0	0	0	0	0	0	8	8	5	9	11	11	16	21	73	56	91	71	75	83	75	59	0	0	0	0	4	0	4	0	0	0	0	0	0	0	0	0	0	0	0	0	0	0	0	0	0
AXL	16	12	15	15	14	34	21	16	137	101	119	131	111	83	115	116	9	7	0	6	944	891	978	862	643	607	651	624	477	435	446	431	0	0	0	0	0	0	0	0	0	0	0	0	1423	1364	1326	1415	15
AZGP1	3	0	0	0	0	0	0	0	0	0	2	0	0	0	0	0	0	0	0	0	4	0	0	0	0	0	0	0	0	0	0	0	0	0	0	0	0	0	0	0	0	0	0	0	0	0	0	0	3
AZI2	16	11	0	7	17	28	19	11	21	8	8	11	47	31	42	40	196	204	214	182	96	101	118	110	122	134	156	116	220	182	191	147	0	0	0	0	0	0	0	0	0	0	0	0	206	204	202	213	28
AZIN1	209	178	231	174	209	213	198	220	302	254	281	267	262	281	261	315	1128	955	1130	907	1645	1531	1540	1480	1549	1594	1549	1572	1338	1376	1374	1411	15	21	21	16	44	34	27	27	126	119	143	134	2686	2797	2761	2608	122
B2M	11	13	17	21	53	33	39	29	55	41	48	57	148	202	197	185	433	369	393	351	417	396	379	343	920	896	887	921	1483	1590	1516	1516	0	0	0	0	0	0	0	0	0	0	0	0	1480	1527	1533	1575	8
B3GALNT1	5	5	0	5	9	3	6	9	3	12	10	2	0	4	3	4	4	0	0	0	0	0	0	0	175	160	170	168	135	177	171	161	0	0	0	0	0	1	0	0	0	0	0	0	360	397	351	378	22
B3GALNT2	26	14	13	24	25	30	25	26	21	7	0	10	59	56	49	75	448	384	430	355	115	101	83	87	115	90	84	126	77	111	98	97	0	0	0	0	0	0	0	0	0	0	0	0	179	152	156	187	44
B3GALT2	6	6	5	7	11	10	13	5	10	10	13	20	24	30	36	31	49	41	34	34	32	38	47	35	23	37	19	35	35	23	42	25	0	0	0	0	0	10	0	0	0	0	3	4	34	37	45	30	20
B3GALT5	4	0	0	0	3	0	0	0	0	0	0	0	8	15	13	10	0	0	0	2	7	5	6	5	0	0	0	0	0	0	0	0	0	0	0	0	0	0	0	0	0	0	0	0	0	0	0	0	5
B3GAT1	0	0	0	0	0	0	0	3	0	0	0	0	0	2	2	0	11	2	8	5	0	0	0	0	0	0	0	0	0	0	0	0	0	0	0	0	0	0	0	0	0	0	0	0	0	0	0	0	0
B3GAT2	0	0	0	0	5	0	0	0	18	0	27	5	22	24	13	27	143	48	98	80	84	52	85	44	0	0	0	4	5	9	8	10	0	0	0	0	0	0	0	0	0	0	0	0	0	0	5	0	0
B3GAT3	9	6	9	7	20	20	12	12	15	17	15	11	29	37	50	34	231	220	272	205	88	74	80	85	89	77	100	72	141	127	157	159	0	0	0	0	0	7	0	0	0	7	0	7	228	236	189	181	35
B3GNT2	7	8	5	5	6	9	9	8	48	54	58	69	50	85	88	73	107	84	111	98	335	325	318	315	195	236	209	179	416	371	346	402	0	2	0	0	0	0	0	0	0	3	1	0	393	413	476	386	71
B3GNT3	0	0	0	3	4	0	7	0	0	0	10	4	7	8	11	12	0	0	0	0	33	30	25	25	0	6	4	6	33	30	31	28	0	0	0	0	0	0	0	0	0	0	0	0	23	16	30	21	6
B3GNT4	16	13	8	15	33	27	35	18	5	14	7	17	30	55	21	30	99	93	63	57	69	34	34	37	1	5	3	3	9	11	10	6	0	0	0	0	0	0	0	0	0	0	1	0	3	4	2	4	15
B3GNT7	0	4	6	6	10	8	6	8	10	4	6	4	12	33	19	14	4	5	8	0	48	53	48	55	12	13	10	15	26	21	36	17	0	1	0	0	0	0	0	0	0	0	0	0	24	32	26	24	17
B3GNT8	0	5	15	10	7	10	0	3	0	0	0	3	8	10	11	9	21	9	16	22	10	15	18	10	33	40	53	35	56	64	41	43	0	0	0	0	0	0	0	0	0	0	0	0	170	153	159	145	10
B4GALNT2	9	0	0	0	8	0	8	10	0	0	0	0	0	0	0	2	0	0	0	0	0	0	0	0	0	0	0	0	0	0	0	0	0	0	0	0	0	0	0	0	0	0	0	0	0	0	1	0	21
B4GALNT3	0	0	0	0	0	0	3	0	0	0	0	4	0	5	0	0	223	197	210	170	0	6	3	8	0	0	0	0	0	0	0	0	0	0	0	0	0	0	0	0	0	0	0	0	0	0	0	2	26
B4GALNT4	0	0	0	0	0	0	0	0	0	8	2	7	20	13	18	11	260	209	266	247	38	25	40	40	0	15	6	10	9	11	0	11	0	0	0	0	0	0	0	0	0	0	0	0	28	26	18	23	0
B4GALT1	27	16	16	20	15	30	13	26	308	253	250	230	257	271	250	305	393	317	366	340	1857	1834	1848	1820	385	384	412	395	602	588	610	580	0	0	3	0	0	0	0	0	5	6	0	6	760	802	819	786	98
B4GALT2	24	13	24	16	29	30	22	27	23	28	32	25	24	26	35	28	252	180	248	199	147	139	146	104	404	362	388	347	384	446	431	362	2	0	0	2	3	0	0	0	6	5	7	7	773	770	796	757	63
B4GALT3	6	9	23	4	18	9	21	13	23	32	24	41	29	40	40	42	477	495	489	380	162	179	157	156	34	39	38	46	77	70	46	62	0	0	0	0	0	0	0	0	3	0	4	2	103	116	104	122	80
B4GALT4	5	15	5	9	9	7	18	10	97	101	90	81	177	173	153	168	95	49	75	62	736	669	674	748	73	55	61	59	69	53	46	48	0	0	0	0	0	0	0	0	0	0	0	0	138	106	127	106	31
B4GALT5	13	5	4	6	15	23	11	19	107	118	117	111	165	189	200	146	427	354	405	328	889	823	916	843	266	303	284	267	1223	1255	1269	1193	0	0	0	0	0	0	0	0	0	0	0	0	383	455	485	433	6
B4GALT6	0	14	11	0	11	0	15	10	43	46	31	32	45	46	44	50	433	410	395	382	148	177	148	135	361	345	359	364	339	360	347	404	0	0	0	0	0	0	0	0	0	0	0	0	638	652	640	660	51
B4GALT7	0	5	5	4	17	14	15	9	9	17	12	26	35	35	31	34	122	95	73	147	96	66	93	83	66	65	59	64	68	70	43	65	0	0	0	0	0	0	0	0	0	0	0	0	136	128	103	122	78
B9D1	0	2	0	1	2	7	4	2	6	5	7	9	33	11	33	49	113	69	99	81	25	39	14	48	43	52	60	48	66	64	65	76	0	0	0	0	0	0	0	0	0	0	0	0	110	100	72	91	16
BAAT	5	0	0	9	14	0	9	14	6	0	2	0	37	36	43	38	4	7	4	0	0	0	0	0	2	0	0	0	0	7	13	12	0	0	0	0	0	0	0	0	0	0	0	0	6	0	2	0	13
BABAM1	0	0	2	4	0	0	6	0	15	7	14	24	26	37	29	27	364	298	332	238	116	118	104	101	77	50	86	77	46	98	83	56	0	0	0	0	0	0	0	0	0	0	0	0	133	137	141	134	11
BACE1	14	13	6	0	14	10	17	18	17	15	20	23	82	103	73	62	353	296	306	272	119	128	140	114	50	83	79	94	113	123	116	108	0	0	0	0	0	0	0	0	0	0	0	0	173	180	182	188	33
BACE2	0	0	0	9	0	0	0	6	16	23	36	15	46	27	22	31	120	101	85	81	79	99	105	105	265	230	296	251	1162	1118	1140	1106	0	0	0	0	0	0	0	0	0	0	0	0	497	563	542	522	32
BACH1	12	13	8	13	12	23	10	8	108	93	112	100	81	67	96	89	676	610	697	547	697	744	690	743	140	127	119	116	189	197	209	183	0	0	0	0	0	0	0	0	0	0	0	0	333	385	327	364	65
BACH2	0	0	0	0	0	0	9	5	4	3	6	8	3	5	0	4	132	106	121	80	25	26	25	26	0	0	0	0	0	0	4	0	0	0	0	0	0	0	0	0	0	0	0	0	0	0	0	0	0
BAD	0	0	4	0	0	0	4	0	20	7	21	15	26	33	20	17	104	116	137	109	82	91	83	78	57	74	59	99	126	92	127	128	0	0	0	0	0	0	0	0	0	0	0	0	133	112	145	153	0
BAG2	15	16	28	14	27	36	34	29	41	56	67	54	129	124	122	102	398	361	370	307	314	324	332	307	80	65	70	92	84	103	73	69	0	0	0	0	0	0	0	0	0	0	0	0	83	92	123	109	29
BAG3	18	16	17	17	22	24	32	33	71	42	70	69	97	132	94	125	232	172	213	158	544	608	551	559	589	570	587	622	506	567	494	600	0	0	0	0	0	0	0	0	0	0	0	0	636	724	611	653	20
BAG5	25	20	14	17	38	21	32	29	60	59	79	68	105	122	162	122	257	278	266	233	343	376	320	324	38	41	43	28	53	61	66	49	0	0	0	0	0	0	0	0	0	0	0	4	40	36	50	58	93
BAHCC1	0	0	0	0	0	0	0	0	0	0	0	0	0	0	0	0	0	0	0	0	0	0	0	0	233	302	302	269	250	225	207	199	0	0	0	0	0	0	0	0	0	0	0	0	855	811	819	849	65
BAHD1	20	14	15	19	15	18	16	10	20	24	29	19	25	30	21	21	307	283	261	255	126	131	135	132	146	132	133	154	180	235	205	194	0	0	0	0	0	0	0	0	0	0	0	0	285	312	294	317	38
BAIAP2	0	0	0	13	9	12	16	17	17	23	23	18	23	13	21	16	208	167	185	172	78	116	122	113	133	130	122	123	219	248	235	246	0	0	0	0	0	0	0	0	0	0	0	0	240	283	280	296	18
BAIAP2L1	30	23	17	16	28	22	39	47	134	118	138	114	145	151	183	173	347	315	308	306	975	1030	1033	925	85	85	78	88	201	208	187	212	0	0	0	0	0	0	0	0	0	0	0	0	111	115	110	116	80
BAIAP2L2	0	0	0	0	0	0	0	0	4	3	0	0	6	4	0	9	14	13	12	21	0	15	12	17	21	0	42	28	141	139	138	147	0	0	0	0	0	0	0	0	0	0	0	0	59	48	38	39	0
BAK1	0	0	6	0	9	6	6	0	8	20	10	16	18	11	15	12	173	203	187	166	65	78	67	85	29	40	45	22	60	74	67	52	0	0	0	0	0	0	0	0	0	0	0	0	112	103	94	102	49
BAMBI	5	2	8	6	10	11	0	5	76	73	110	64	45	29	48	43	31	37	41	33	717	640	696	690	0	0	2	0	19	14	14	11	0	0	0	0	0	0	0	0	0	0	0	0	4	0	5	4	22
BANF1	11	15	14	8	11	14	19	21	68	60	63	37	91	98	84	73	506	458	487	458	337	348	414	346	630	659	635	601	682	624	618	688	0	0	0	0	0	0	0	0	0	0	0	0	729	724	706	785	51
BANF2	0	0	0	0	0	0	0	0	0	0	0	0	3	0	0	0	0	0	0	0	0	0	0	0	0	0	0	0	0	0	0	3	0	0	0	0	0	0	0	0	0	0	0	0	0	0	0	0	5
BANK1	1	0	0	0	0	0	0	0	0	0	0	0	4	8	4	2	2	0	4	0	6	7	7	4	0	0	0	1	9	6	3	6	0	0	0	0	0	0	0	0	0	0	0	0	0	0	0	0	0
BANP	3	0	8	11	11	10	6	22	50	30	30	44	59	37	37	50	273	204	237	193	260	286	270	269	49	58	40	54	46	43	36	43	0	0	0	0	0	0	0	0	0	0	0	0	81	81	82	72	34
BARD1	0	0	5	5	5	10	3	0	19	23	29	18	55	45	52	58	479	399	421	343	107	123	93	145	21	9	17	17	10	10	8	17	0	0	0	0	0	0	0	0	0	0	0	0	22	30	12	48	12
BARHL1	0	0	0	2	0	7	0	0	0	0	4	2	2	3	4	0	0	6	7	0	0	0	0	4	0	3	0	0	0	4	6	0	0	0	0	0	0	0	3	0	0	0	0	0	0	0	0	2	0
BARHL2	0	0	0	0	0	0	0	0	0	2	0	0	0	0	2	0	19	9	20	13	0	0	0	0	0	0	0	0	9	5	2	4	0	0	0	0	0	0	0	0	0	0	0	0	0	0	0	0	4
BARX1	0	0	0	0	0	0	0	0	4	4	0	0	0	4	0	0	16	11	18	8	7	16	0	11	0	0	0	0	0	0	0	0	0	0	0	0	0	0	0	0	0	0	0	0	0	0	0	0	0
BARX2	0	0	0	0	0	0	0	0	0	0	0	0	1	0	0	0	73	41	64	49	0	0	0	0	0	0	0	0	0	0	0	0	0	0	0	0	0	0	0	0	0	0	0	0	0	0	0	0	0
BATF2	5	4	2	0	3	8	5	7	2	4	0	2	18	19	14	16	8	4	4	7	2	1	1	0	0	0	0	0	6	0	0	0	0	0	0	0	0	0	0	0	0	0	0	0	0	0	0	0	22
BATF3	0	0	0	6	6	4	0	0	3	2	0	12	8	11	19	16	29	24	28	17	49	25	31	39	4	0	0	4	0	6	0	0	0	0	0	0	0	0	0	0	0	0	0	0	0	0	0	6	10
BAX	32	38	43	28	44	35	42	43	171	123	130	155	114	116	131	131	831	786	941	690	716	799	752	771	203	183	153	176	215	261	219	194	0	0	0	0	0	0	0	0	0	29	21	25	195	199	211	205	39
BAZ1A	45	59	59	62	88	70	77	71	101	87	93	63	133	157	125	101	1003	852	995	869	360	372	376	390	263	255	272	218	203	177	177	135	0	0	0	6	28	34	25	26	19	0	32	25	408	397	419	418	145
BAZ1B	58	64	54	43	71	96	66	92	146	119	150	151	216	225	180	169	1530	1244	1468	1167	1463	1299	1417	1335	535	538	526	546	439	496	487	534	0	0	0	0	14	0	18	12	29	24	24	0	956	934	982	972	180
BAZ2B	127	164	152	123	155	142	158	180	121	82	105	84	210	213	218	200	325	256	339	294	445	474	427	394	680	700	679	687	668	746	678	635	10	0	0	15	45	35	31	41	88	74	70	54	1077	1209	1154	1094	56
BBS12	4	4	3	0	0	3	0	0	5	2	9	8	15	6	16	7	58	58	60	47	48	34	59	40	42	23	35	25	51	30	31	46	0	0	0	0	0	0	0	0	0	2	0	0	81	106	71	81	2
BBS2	24	18	14	11	25	23	30	28	26	30	32	28	63	64	79	55	384	357	424	334	204	149	174	206	122	117	109	115	146	144	173	201	0	0	0	0	0	0	0	0	0	0	0	0	292	258	281	293	21
BBS5	8	10	3	7	0	7	0	8	8	0	0	8	27	9	25	21	49	57	64	42	44	32	39	35	30	30	27	34	79	73	65	65	0	0	0	0	0	0	0	0	0	0	0	0	39	62	42	58	9
BBS7	9	12	24	8	17	5	17	25	9	11	0	6	27	20	32	36	336	321	349	241	64	65	63	47	77	76	78	74	72	82	94	107	0	0	0	0	0	0	0	0	0	0	0	0	116	124	129	126	40
BBS9	2	3	0	3	3	0	4	0	16	8	8	13	18	21	34	22	181	177	201	172	66	92	63	70	16	21	9	30	24	36	42	22	0	0	0	0	0	0	0	1	2	4	0	0	35	48	44	51	88
BBX	71	66	68	68	93	87	80	103	100	99	103	98	137	156	148	122	1271	1118	1280	974	532	623	528	536	519	473	472	488	471	493	508	490	0	0	3	6	0	4	7	9	59	43	68	55	852	896	784	758	12
BCAM	5	0	10	4	5	10	0	8	24	35	43	37	23	19	16	24	46	72	59	64	195	182	194	181	744	806	747	803	1626	1386	1465	1474	0	0	0	0	0	0	0	0	0	0	0	0	1673	1731	1711	1765	77
BCAN	7	5	6	8	7	6	0	12	3	12	19	11	38	51	38	44	3	3	6	0	81	60	71	86	0	0	0	3	19	20	13	16	0	0	0	0	0	0	0	0	0	0	0	0	0	0	0	0	12
BCAP29	7	13	10	6	15	9	16	8	31	32	36	37	69	71	58	81	183	240	197	183	180	178	184	185	105	109	119	113	104	129	121	102	0	0	0	0	0	0	0	0	0	0	0	0	146	114	124	120	38
BCAP31	0	9	0	7	0	9	0	4	95	67	125	82	56	93	71	63	978	715	899	754	523	581	558	548	177	160	135	136	188	171	139	146	0	0	0	0	0	0	0	0	0	0	0	0	344	345	314	399	18
BCAR1	9	13	9	13	20	20	13	19	128	130	136	131	89	91	117	87	343	331	326	298	845	850	926	953	109	140	111	130	220	189	184	188	0	0	0	0	0	0	0	0	0	6	0	0	312	347	336	348	47
BCAR3	0	6	0	0	2	11	0	0	58	74	51	46	24	35	25	22	45	41	26	31	446	434	438	450	212	202	221	231	343	339	387	336	0	0	0	0	0	0	0	0	0	0	0	0	602	595	555	598	14
BCAS1	0	0	0	0	0	0	0	0	0	2	2	4	74	62	64	61	0	0	0	0	26	28	28	23	18	9	19	10	21	31	29	27	0	0	0	0	0	0	0	0	0	0	0	0	25	20	22	17	16
BCAS2	0	0	9	0	0	4	0	14	10	0	0	14	13	22	21	17	311	309	332	242	53	44	42	60	28	36	39	39	66	61	33	58	0	0	0	0	0	0	0	0	0	0	0	0	29	35	26	42	107
BCAT1	13	14	14	14	18	13	18	14	104	100	120	97	97	113	115	116	2075	1783	2008	1645	163	165	192	167	474	462	490	484	372	457	419	443	0	0	0	0	0	0	0	0	0	0	0	0	857	860	847	868	78
BCAT2	8	17	25	10	28	25	33	19	73	54	86	102	107	127	87	111	260	224	240	203	471	506	422	445	5	0	6	0	28	40	23	38	0	0	0	0	0	0	0	0	0	0	0	0	14	23	14	12	28
BCDIN3D	0	4	0	0	0	2	3	8	6	2	4	5	12	16	11	12	63	55	67	69	42	38	40	29	41	52	44	60	53	56	59	89	0	0	0	0	0	0	0	0	1	0	0	0	95	83	82	64	10
BCHE	0	0	0	0	3	0	0	0	0	0	0	0	0	0	2	0	63	60	59	56	0	5	6	2	0	0	0	0	0	0	0	0	0	0	0	0	0	0	0	0	0	0	0	0	0	0	0	0	0
BCKDK	6	12	5	4	11	8	5	3	21	31	23	14	18	20	35	20	189	166	165	155	162	168	166	165	157	175	142	171	204	169	208	243	0	0	1	1	0	0	1	0	0	0	0	2	320	333	334	355	37
BCL10	10	0	8	10	14	7	13	13	33	36	40	22	38	38	32	42	188	193	166	159	139	148	140	151	176	185	153	163	197	225	245	200	0	0	0	0	0	0	0	0	0	0	0	2	263	286	251	283	43
BCL11B	5	5	4	0	0	4	5	8	5	0	8	0	2	12	2	5	52	40	51	23	23	29	15	17	6	10	15	10	8	8	6	0	0	0	0	0	0	0	0	0	3	0	0	0	22	30	20	22	0
BCL2	4	11	6	4	9	7	7	11	0	9	1	2	6	17	6	5	46	23	56	45	13	2	9	6	18	6	10	0	18	28	17	17	0	0	0	0	0	0	0	0	0	0	0	0	11	10	6	11	0
BCL2A1	0	0	0	0	0	0	0	0	0	0	0	0	0	0	2	0	0	0	0	0	0	5	0	2	0	4	0	0	0	0	0	0	0	0	0	0	0	0	0	0	0	0	0	0	0	0	6	2	8
BCL2L1	51	21	36	49	40	42	53	40	219	185	240	198	99	132	145	88	137	124	166	154	1068	1067	1022	1114	440	409	348	417	378	383	329	390	6	7	13	8	0	5	6	3	43	39	42	29	808	894	773	751	98
BCL2L11	4	0	12	0	4	6	7	0	39	51	44	44	31	16	24	34	515	441	458	415	290	296	323	321	30	29	21	27	47	46	39	33	0	0	0	0	0	0	0	0	0	0	0	0	69	74	70	50	60
BCL2L13	10	13	16	13	13	17	14	19	73	64	81	74	108	96	119	103	525	445	491	439	552	446	549	521	495	555	587	529	549	508	471	551	0	0	0	0	0	0	0	0	0	0	0	0	1269	1333	1217	1269	103
BCL2L14	4	3	1	9	14	10	10	8	4	3	7	5	32	57	39	42	14	9	13	9	11	19	16	14	155	163	182	179	227	259	194	238	0	0	0	0	0	0	0	0	0	0	0	0	283	302	274	308	6
BCL2L15	5	4	4	0	0	7	4	3	0	0	0	0	9	9	7	3	14	7	14	0	0	0	0	0	0	0	0	2	0	0	0	4	0	0	0	0	0	0	0	0	0	0	0	0	0	0	0	0	20
BCL3	9	5	5	13	15	6	10	25	57	52	33	56	53	61	60	51	10	8	0	5	304	256	286	294	215	258	236	228	218	259	219	243	0	0	0	0	0	0	0	0	0	6	6	0	189	220	194	241	26
BCL6	42	57	49	33	31	48	51	35	202	280	241	207	55	43	50	52	78	44	69	52	1798	1726	1822	1836	262	253	226	231	270	252	247	239	0	0	10	0	6	0	0	0	7	0	0	0	288	297	285	336	73
BCL6B	16	20	13	18	33	31	15	45	0	0	0	0	20	18	18	17	30	50	55	53	5	0	6	0	0	0	0	0	11	6	6	11	0	0	0	0	0	0	0	0	0	0	0	0	0	0	0	6	49
BCL7A	4	14	12	14	13	9	26	16	28	27	24	15	54	43	57	40	324	277	290	257	194	192	206	181	8	7	3	3	23	25	25	20	0	0	0	1	0	1	0	0	0	2	0	1	9	5	10	4	26
BCL7C	8	14	9	4	24	15	10	9	21	18	21	16	21	13	13	20	191	185	189	145	44	53	64	43	27	0	18	18	26	29	21	30	0	0	0	0	0	0	0	0	0	0	0	0	19	27	32	25	102
BCL9	65	90	77	80	81	103	86	97	91	99	75	73	55	66	57	47	359	338	363	314	132	150	153	138	409	381	449	373	502	547	611	548	0	5	3	0	0	0	0	0	15	18	12	19	549	582	528	531	51
BCL9L	107	92	76	93	98	90	115	104	269	280	268	265	248	239	285	258	168	114	174	165	1829	1947	1881	1944	745	787	713	788	913	842	905	855	14	30	22	17	0	11	5	6	89	96	76	83	1168	1257	1212	1158	139
BCLAF1	162	176	178	146	201	159	198	200	349	282	384	275	385	403	370	351	3236	2885	3164	2724	1151	1114	1120	1075	761	668	718	696	673	709	685	672	25	21	23	28	59	55	65	52	135	123	119	121	1148	1094	1103	1119	164
BCO2	3	6	9	5	13	3	16	13	4	4	0	2	29	15	18	14	37	25	35	23	3	5	3	15	30	41	24	28	59	56	62	70	0	0	0	0	0	0	0	0	0	0	0	0	44	39	40	49	51
BCOR	35	23	28	28	38	55	39	49	59	73	44	61	114	97	101	69	2060	1826	1929	1749	311	343	316	352	176	144	170	170	300	332	307	282	0	0	3	0	6	10	9	9	17	11	0	6	270	288	291	265	100
BCORL1	9	10	12	21	21	16	24	27	26	37	32	30	56	52	51	62	556	463	582	500	233	213	242	215	120	96	81	89	123	135	116	96	0	0	0	0	0	0	0	0	0	0	9	0	177	165	142	155	27
BCS1L	7	17	8	12	10	11	7	15	13	12	9	8	32	13	34	27	94	96	107	87	36	52	47	45	20	25	20	29	67	60	49	63	0	0	0	0	0	0	0	0	0	0	0	0	44	52	52	56	26
BDH1	0	0	0	0	4	0	6	2	0	2	0	0	12	7	8	4	34	23	25	26	2	5	14	11	7	0	9	7	9	24	21	13	0	0	0	0	0	0	0	0	0	0	0	0	24	11	13	30	4
BDH2	0	0	0	0	4	0	0	5	0	0	0	0	13	9	7	6	58	56	37	38	5	6	0	10	95	100	131	96	140	141	167	166	0	0	0	0	0	0	0	0	0	0	0	0	167	188	154	203	12
BDKRB1	0	7	0	0	2	3	4	1	2	0	0	0	2	4	3	6	0	1	0	0	7	0	0	0	0	0	0	0	5	0	4	4	0	0	0	0	0	0	0	0	0	0	0	0	0	0	2	0	11
BDNF	26	32	25	25	32	39	25	25	38	40	51	29	36	12	27	27	0	0	4	2	360	360	324	337	226	249	293	224	78	68	73	84	0	5	0	4	0	0	0	0	9	0	6	11	368	325	388	328	2
BEAN1	0	0	0	0	0	0	0	0	0	0	0	0	9	2	8	10	7	5	5	6	11	11	7	13	0	0	0	0	0	0	7	0	0	0	0	0	0	0	0	0	0	0	0	0	0	5	0	0	6
BEGAIN	3	4	2	3	0	0	4	0	3	0	0	0	6	0	4	8	32	33	29	30	22	10	11	23	0	0	0	0	0	0	4	0	0	0	0	0	0	0	0	0	0	0	0	0	0	0	0	0	3
BEND3	6	3	7	0	14	12	6	4	8	13	8	13	19	10	22	14	232	201	268	183	42	71	46	43	38	31	41	33	73	71	97	72	0	0	0	0	0	0	0	0	2	3	5	5	119	117	112	109	0
BEND4	7	5	5	8	15	13	11	12	0	7	2	4	45	32	33	43	425	370	495	380	0	0	0	4	0	0	0	0	6	0	0	0	0	0	2	0	0	0	0	0	0	0	0	0	0	0	0	0	14
BEND6	0	2	0	1	3	0	4	0	6	8	6	12	12	6	5	10	15	15	12	7	43	29	22	23	54	71	78	82	54	61	78	41	0	0	0	0	0	0	0	0	0	0	0	0	92	105	83	94	15
BEST1	36	30	38	18	49	41	57	41	26	26	29	30	377	358	331	295	35	32	31	30	115	126	127	90	15	6	16	13	71	101	68	59	0	0	0	0	0	0	0	0	0	0	0	0	41	36	39	27	93
BEST3	4	12	13	13	39	26	29	27	5	0	11	8	46	57	73	76	0	0	0	0	4	0	6	0	0	0	0	0	12	8	8	6	0	0	0	0	0	0	0	0	0	0	0	0	0	0	0	0	12
BEST4	0	12	5	8	20	11	16	10	0	0	4	8	20	15	16	24	4	0	0	0	0	0	12	14	0	0	0	0	0	8	4	9	0	0	0	0	0	0	0	0	0	0	0	0	0	0	0	0	56
BET1	8	0	0	5	9	9	6	0	26	14	21	30	100	88	48	78	184	152	160	141	114	124	101	120	71	62	70	86	106	88	97	85	0	0	0	0	0	0	0	0	0	0	0	0	142	108	104	117	20
BFAR	22	13	13	13	13	22	24	21	127	131	104	94	143	121	129	128	313	267	282	211	736	739	757	796	297	388	354	306	417	502	421	453	0	0	0	0	0	0	0	0	0	0	0	0	616	547	574	537	45
BFSP1	2	0	0	0	0	0	0	0	0	0	0	0	12	9	13	0	11	0	16	12	18	15	14	12	0	0	0	0	0	3	0	0	0	0	0	0	0	0	0	0	0	0	0	0	0	0	0	0	0
BFSP2	2	0	0	0	2	1	0	0	0	0	0	0	0	0	0	2	0	0	0	0	0	0	0	0	0	0	0	0	0	0	0	0	0	0	0	0	0	0	0	0	0	0	0	0	0	0	0	0	0
BGLAP	0	0	0	0	0	0	4	0	0	12	5	0	11	20	2	20	22	8	18	14	3	16	19	17	0	2	0	3	5	5	0	0	0	0	0	0	0	0	0	0	0	0	0	0	0	0	0	4	40
BGN	0	0	0	0	0	0	0	0	0	0	0	0	0	0	0	0	0	0	0	0	0	0	0	0	0	0	0	0	7	0	0	0	0	0	0	0	0	0	0	0	0	0	0	0	0	0	0	0	2
BHLHE40	88	69	82	67	103	95	114	94	227	199	259	179	239	271	252	242	77	67	79	52	1559	1507	1510	1502	1481	1481	1580	1574	2408	2436	2339	2347	0	0	0	3	5	0	6	0	45	44	32	37	2432	2540	2397	2425	33
BHMT	0	0	0	0	0	0	0	0	0	0	0	0	0	0	0	0	0	0	0	2	0	0	0	0	0	0	0	0	0	0	0	0	0	0	0	0	0	0	0	0	0	0	0	0	0	0	0	0	3
BICC1	96	90	104	96	102	110	102	88	116	107	91	85	94	92	104	126	128	131	145	104	608	607	564	577	1528	1622	1570	1670	1683	1572	1564	1563	0	0	0	0	0	0	3	0	31	24	0	19	2352	2335	2306	2444	35
BICD1	42	33	30	30	44	43	58	45	73	77	70	53	119	118	88	125	227	205	238	224	572	500	504	548	176	146	149	136	136	137	128	138	0	0	0	0	5	10	3	11	18	13	13	14	257	258	231	230	6
BICD2	16	9	11	16	17	23	25	15	30	28	52	40	60	57	60	58	399	322	397	330	330	348	345	391	94	100	98	88	139	148	125	126	0	0	0	0	0	0	0	0	3	0	0	0	268	210	233	195	30
BIN1	22	20	28	0	19	16	8	27	90	80	84	80	16	20	11	32	110	100	118	72	472	463	473	509	359	321	403	313	656	670	701	616	0	4	0	0	2	0	3	0	0	4	7	1	916	881	874	904	0
BIN3	10	5	9	10	17	18	15	15	11	16	22	14	51	40	39	47	88	64	88	58	104	89	89	98	50	41	45	49	45	72	76	53	0	0	0	0	0	0	0	0	0	0	0	0	85	91	58	84	12
BIRC3	11	7	0	5	21	16	23	8	32	30	25	57	84	87	62	73	8	0	4	4	328	327	315	304	93	81	92	81	100	72	113	106	0	0	0	0	0	0	0	0	0	0	0	0	185	193	160	216	73
BIRC7	0	0	0	0	2	0	3	0	2	0	3	4	11	15	9	11	0	0	0	0	15	13	7	17	0	0	0	0	0	0	0	0	0	0	0	0	0	0	0	0	0	0	0	0	0	0	0	0	0
BLK	0	0	0	0	0	0	0	0	0	0	0	0	0	0	0	0	8	0	0	0	2	0	0	2	0	0	0	0	0	0	0	0	0	0	0	0	0	0	0	0	0	0	0	0	0	0	0	0	6
BLM	16	7	0	0	20	7	18	13	29	34	26	27	61	27	42	50	749	664	734	720	146	196	198	169	63	56	57	77	69	75	83	87	0	0	0	0	0	0	0	0	0	0	0	0	119	103	119	137	28
BLMH	17	10	12	8	12	21	17	20	46	38	40	33	51	66	71	61	261	217	262	261	350	335	344	297	61	68	65	79	87	103	101	76	0	0	0	0	0	0	0	0	0	0	0	11	121	133	96	120	54
BLNK	0	0	5	0	5	3	2	4	0	2	0	2	8	2	4	3	9	3	4	0	4	2	0	0	4	0	0	4	19	29	15	18	0	0	0	0	0	0	0	0	0	0	0	0	0	0	5	0	13
BLOC1S2	15	29	19	16	23	18	37	18	23	24	20	23	54	54	66	47	241	200	221	173	128	114	124	132	82	84	69	75	97	112	97	91	0	0	0	0	0	7	0	0	0	0	0	7	87	93	104	121	123
BLOC1S3	12	7	7	13	14	12	4	18	42	58	3	39	28	25	32	27	152	111	120	114	268	239	249	293	7	11	3	4	5	14	8	14	0	0	0	0	0	0	0	0	0	0	0	0	16	19	18	19	2
BLOC1S5	6	7	2	6	9	6	7	8	11	19	25	24	32	34	37	32	172	136	162	143	62	69	57	56	121	85	106	107	100	101	100	130	0	0	0	0	0	0	0	0	0	0	0	0	202	212	196	196	0
BLVRA	4	1	3	1	2	5	5	3	15	14	10	4	30	36	26	28	68	52	65	69	71	87	77	74	29	41	41	35	62	53	78	81	0	0	0	0	0	0	0	0	0	0	0	0	93	73	100	80	9
BLVRB	0	0	10	7	0	12	4	0	50	41	45	36	77	72	83	86	72	60	57	59	261	246	245	237	109	108	112	106	89	66	94	86	0	0	0	0	0	0	0	0	0	0	0	0	209	200	194	177	38
BLZF1	9	14	23	15	13	22	16	12	3	12	28	8	49	58	37	60	226	215	211	214	95	90	97	131	82	71	59	97	117	102	120	98	0	0	0	0	0	0	0	0	0	0	0	0	110	125	120	137	53
BMF	5	0	0	0	4	4	2	0	14	21	24	27	35	13	30	39	71	79	110	58	81	90	78	88	18	16	16	23	61	61	67	63	0	0	0	0	0	0	0	0	0	0	0	0	51	46	55	44	10
BMP1	38	46	36	48	25	36	32	34	47	47	45	29	25	44	39	37	68	53	76	51	301	291	303	320	693	780	790	698	804	817	876	826	0	0	0	0	0	0	0	0	0	0	0	0	1406	1456	1381	1499	16
BMP10	0	0	0	0	0	0	0	0	0	0	0	0	0	2	0	3	0	0	0	0	0	0	0	0	0	0	0	0	0	0	0	0	0	0	0	0	0	0	0	0	0	0	0	0	0	0	0	0	4
BMP15	0	0	0	0	0	0	0	0	0	0	0	0	0	0	0	0	0	0	0	0	0	0	0	0	0	0	0	0	0	0	0	0	0	0	0	0	0	0	0	0	0	0	0	0	0	0	0	0	0
BMP2	14	16	17	20	20	17	20	20	4	9	5	6	0	0	4	5	35	12	38	10	9	15	15	9	309	264	311	271	409	470	429	445	0	0	0	0	0	0	0	0	0	0	0	0	495	502	480	530	16
BMP3	5	0	0	0	0	0	0	2	2	0	0	0	3	2	2	0	16	0	0	8	0	0	0	0	904	907	841	932	285	277	240	225	0	0	0	0	0	0	0	0	0	0	0	0	1784	1806	1785	1688	0
BMP4	3	0	3	0	4	4	4	3	12	14	11	8	25	11	24	32	32	24	34	28	48	57	74	69	0	0	0	0	0	2	10	10	0	0	0	0	0	0	0	0	17	12	17	13	0	4	3	0	3
BMP5	0	0	0	0	0	0	0	0	0	0	0	0	0	0	0	0	0	0	0	0	0	0	0	0	0	0	0	0	0	0	0	0	0	0	0	0	0	0	0	0	0	0	0	0	0	0	0	0	0
BMP6	0	0	0	0	0	4	0	0	51	48	53	49	35	24	21	34	80	78	62	72	509	544	489	497	0	0	0	0	0	7	15	6	0	0	0	0	0	0	0	0	0	0	0	3	0	0	0	5	5
BMP7	7	5	7	0	5	0	4	0	18	17	16	10	9	6	0	3	314	314	378	308	0	0	0	5	70	78	68	89	90	78	83	91	0	0	0	0	0	0	0	0	0	0	0	0	197	191	197	170	9
BMPER	0	0	0	0	0	0	0	0	0	0	0	0	0	0	0	0	16	2	26	14	2	8	5	4	0	0	0	0	0	0	0	0	0	0	0	0	0	0	0	0	0	0	0	0	0	0	0	0	0
BMPR1B	0	0	5	0	2	14	8	0	90	83	88	88	115	153	135	66	68	42	43	59	632	647	687	638	73	64	70	69	63	38	70	41	0	0	0	0	0	0	0	0	0	0	0	0	123	147	152	131	0
BMX	0	0	0	0	0	0	0	0	0	0	0	0	0	0	0	0	0	0	0	0	0	0	3	2	0	0	0	0	0	0	0	0	0	0	0	0	0	0	0	0	0	0	0	0	0	0	0	0	0
BNC1	0	0	0	0	2	4	0	8	0	0	0	0	0	0	0	0	11	13	14	0	2	0	0	0	0	0	0	0	0	0	0	0	0	0	0	0	0	0	0	0	0	0	0	0	0	0	0	0	13
BNC2	0	0	0	4	6	2	0	0	30	38	29	34	32	21	20	21	101	73	69	97	142	127	150	130	7	12	6	7	11	12	10	12	0	0	0	0	0	0	0	0	0	0	0	3	21	21	13	11	3
BNIP1	4	5	3	5	10	14	9	13	6	0	0	0	22	22	27	17	32	31	24	35	31	37	24	40	31	23	20	15	31	37	19	21	0	0	0	0	0	0	0	0	0	0	0	0	42	39	47	38	46
BNIP2	16	33	37	29	57	47	63	39	115	99	95	116	290	239	221	288	602	522	600	517	649	758	719	699	94	93	111	98	79	72	62	81	0	0	0	0	0	0	7	0	14	11	0	13	164	154	164	144	100
BNIP3	0	6	0	6	6	10	0	0	21	23	43	35	53	48	45	64	215	191	190	181	227	229	220	223	197	175	181	213	41	41	42	47	0	0	0	0	0	0	0	0	0	0	0	0	151	140	165	160	29
BNIPL	15	14	0	6	15	22	24	23	0	0	4	2	40	43	29	26	24	31	27	28	11	9	7	7	0	0	0	0	18	24	30	15	0	0	0	0	0	0	0	0	0	0	0	0	0	0	0	0	33
BOC	0	4	0	0	7	3	0	4	0	5	4	0	4	15	18	17	181	169	175	127	26	13	24	18	0	0	0	0	4	0	12	8	0	0	0	0	0	0	0	0	0	0	0	0	11	12	0	5	9
BOK	0	6	0	0	0	0	0	0	6	11	6	6	13	14	20	18	11	9	12	4	66	59	73	64	17	37	20	28	27	35	29	24	0	0	0	0	0	0	0	0	0	0	0	0	92	101	128	78	26
BOLA3	13	14	30	13	31	21	16	27	4	9	0	4	43	32	41	39	30	25	27	28	30	16	20	16	41	53	39	37	0	10	11	22	0	0	0	0	0	0	0	0	0	0	0	0	49	31	44	39	78
BOLL	6	3	0	7	8	8	10	6	0	0	5	7	30	25	18	19	8	8	8	11	0	0	4	5	0	0	0	0	7	13	13	7	0	0	0	0	0	0	0	0	0	0	0	0	0	0	0	0	28
BOP1	0	3	4	0	4	0	3	2	22	22	14	24	19	24	28	26	497	433	445	444	133	156	156	179	64	81	51	71	95	90	92	102	0	0	0	0	0	0	0	0	0	0	0	0	180	182	217	237	33
BORA	4	9	0	0	11	9	6	10	13	14	11	9	25	35	32	21	230	195	281	226	38	35	32	57	25	35	36	46	29	37	35	25	0	0	0	0	0	0	0	0	0	0	0	0	62	76	62	64	56
BPGM	6	0	0	2	6	0	5	7	31	24	24	16	29	31	26	24	175	156	173	139	166	139	166	149	14	18	17	21	20	10	12	20	0	0	0	0	0	0	0	0	0	0	0	0	30	26	32	27	37
BPHL	4	4	0	0	10	0	4	8	0	2	0	1	14	17	16	26	97	138	133	129	24	21	34	43	21	9	16	16	35	40	24	25	0	0	0	0	0	0	0	0	0	0	0	0	44	36	40	35	14
BPI	0	0	0	0	4	4	0	5	0	0	0	0	4	0	0	5	0	0	0	0	0	0	0	0	0	0	0	0	0	0	0	0	0	0	0	0	0	0	0	0	0	0	0	0	0	0	0	0	8
BPIFA1	0	0	0	0	0	0	0	0	0	0	0	0	0	0	0	0	0	0	0	0	0	0	0	0	0	0	0	0	0	0	0	0	0	0	0	0	0	0	0	0	0	0	0	0	0	0	0	0	0
BPIFB1	0	0	0	0	0	0	0	0	0	0	0	0	0	2	0	0	0	0	0	0	0	0	0	0	0	0	0	0	0	0	0	0	0	0	0	0	0	0	0	0	0	0	0	0	0	0	0	0	0
BPIFB2	0	0	0	0	0	0	0	0	0	0	0	0	0	3	0	0	0	0	0	0	0	0	0	0	0	0	0	0	0	0	0	0	0	0	0	0	0	0	0	0	0	0	0	0	0	0	0	0	13
BPIFB3	0	0	0	0	0	0	0	0	0	0	0	0	0	0	0	0	0	0	0	0	0	0	0	0	0	0	0	0	0	0	0	0	0	0	0	0	0	0	0	0	0	0	0	0	0	0	0	0	0
BPIFB4	0	0	0	0	0	0	0	0	0	0	0	0	0	0	0	0	0	0	0	0	0	0	0	0	0	0	0	0	0	0	0	0	0	0	0	0	0	0	0	0	0	0	0	0	0	0	0	0	4
BPIFC	0	0	0	0	0	0	0	0	0	0	0	0	0	0	0	0	0	0	0	0	0	0	0	0	0	0	0	0	0	0	0	0	0	0	0	0	0	0	0	0	0	0	0	0	0	0	0	0	12
BPNT1	12	0	12	13	7	23	15	13	34	21	16	15	27	24	30	18	540	408	493	348	42	58	65	40	42	41	56	64	79	67	39	46	0	0	0	0	0	0	0	0	0	0	0	0	79	61	61	79	48
BPTF	208	209	228	206	334	303	316	307	373	339	334	284	527	508	507	549	2661	2356	2640	2183	2385	2478	2350	2454	1273	1326	1218	1262	939	1006	977	957	25	27	21	17	106	118	110	116	119	106	107	92	1850	1823	1879	1855	285
BRAF	44	56	45	74	58	71	46	69	87	81	94	94	111	141	117	117	686	682	738	592	532	525	559	530	222	233	197	178	230	241	252	223	8	13	12	7	13	18	26	15	23	31	24	22	311	334	318	317	93
BRAP	29	19	18	15	60	43	55	37	45	27	41	33	72	53	74	88	247	204	215	205	314	242	262	233	97	83	70	95	108	107	114	112	0	0	0	0	10	0	0	0	0	0	0	0	171	177	147	140	99
BRAT1	5	8	0	4	7	0	0	3	48	48	46	39	50	26	38	35	518	451	495	415	234	241	264	232	15	24	12	19	38	39	24	27	0	0	0	0	0	0	0	0	0	0	0	0	122	127	146	114	0
BRCA2	24	9	13	14	22	32	26	23	28	26	53	34	128	114	110	103	1225	1184	1247	1052	271	273	289	289	254	276	322	291	180	182	191	196	0	0	0	0	0	0	0	0	0	0	0	0	511	574	520	484	78
BRD1	22	15	26	19	30	20	20	24	83	85	91	87	99	105	92	69	422	392	409	381	647	674	675	635	168	206	198	189	254	251	253	295	0	5	0	0	3	0	0	0	8	0	4	0	354	423	403	391	166
BRD2	91	107	80	96	139	161	141	115	179	183	180	169	270	294	280	268	3252	2941	3320	2774	1276	1269	1264	1266	1661	1643	1649	1549	1329	1472	1554	1385	3	0	0	4	9	9	8	7	12	12	10	9	2144	2106	2040	2125	629
BRD3	11	10	18	10	16	13	9	20	66	91	77	102	60	62	97	68	610	564	588	494	722	706	740	744	96	138	123	139	151	151	152	162	0	0	0	0	0	0	0	0	0	0	0	0	187	226	208	185	34
BRD4	131	120	120	113	148	135	178	127	195	175	209	217	190	233	234	215	1299	1234	1400	1132	1157	1189	1229	1144	1119	929	967	1067	1088	1084	1075	1024	0	8	10	14	0	17	10	0	40	35	38	35	1176	1154	1096	1119	219
BRD7	20	19	27	26	50	33	40	37	57	69	81	51	127	137	145	134	469	422	430	421	368	397	355	367	295	296	296	320	378	397	343	349	9	10	4	11	7	0	0	7	0	0	10	0	380	350	312	367	43
BRD9	4	11	4	29	17	15	10	21	103	82	68	62	65	72	69	68	571	506	572	458	521	516	515	543	138	120	117	127	120	174	119	108	0	0	0	0	0	0	0	0	0	0	0	0	195	225	242	225	49
BRDT	0	0	0	0	0	0	0	0	0	0	0	0	0	0	0	0	0	0	0	0	0	0	0	0	0	0	0	0	0	0	0	0	0	0	0	0	0	0	0	0	0	0	0	0	0	0	0	0	7
BRF1	5	3	2	0	0	2	4	7	54	37	72	51	44	53	42	79	475	442	465	409	336	395	349	336	57	59	75	70	69	62	86	58	0	0	0	0	0	0	0	0	0	0	0	0	151	133	155	156	25
BRF2	0	0	0	0	0	0	0	0	0	0	12	0	24	12	14	14	73	62	47	63	61	62	49	36	16	14	17	19	27	22	16	22	0	0	0	0	0	0	0	0	0	3	0	0	28	37	34	38	32
BRI3	14	10	3	11	18	14	12	24	88	86	76	77	74	105	84	93	168	121	144	123	391	398	356	388	92	93	103	91	189	177	188	183	0	0	0	0	0	0	0	0	0	0	0	0	135	118	142	126	12
BRI3BP	6	0	9	4	0	6	3	5	51	37	53	35	103	118	83	106	600	523	544	483	243	242	271	235	25	40	36	45	15	15	15	19	0	0	0	0	0	0	0	0	0	0	0	0	45	62	55	56	0
BRINP1	0	0	0	0	0	0	0	0	0	0	0	0	0	0	0	0	0	0	0	0	0	0	0	0	0	0	0	0	0	0	0	0	0	0	0	0	0	0	0	0	0	0	0	0	0	0	0	0	0
BRINP2	0	0	0	0	0	0	0	0	2	0	0	0	0	0	0	0	0	0	0	0	0	0	0	0	0	0	0	0	0	0	0	0	0	0	0	0	0	0	0	0	0	0	0	0	0	0	0	0	0
BRINP3	0	0	0	0	0	0	0	0	0	0	0	0	0	0	0	0	46	21	33	25	0	0	0	0	0	0	0	0	0	0	0	0	0	0	0	0	0	0	0	0	0	0	0	0	0	0	0	0	0
BRIP1	32	32	43	30	52	45	55	68	25	24	25	35	151	142	164	181	984	808	904	720	113	101	90	113	42	47	36	33	64	112	90	103	0	0	0	0	0	0	9	0	0	7	0	0	41	93	56	64	149
BRIX1	27	16	14	11	13	25	12	22	19	23	20	29	71	87	54	62	359	319	422	287	153	165	117	154	78	98	74	75	75	82	86	74	0	0	0	0	0	6	9	0	17	8	14	10	124	118	121	106	23
BRMS1L	7	15	9	9	12	18	14	6	22	15	18	20	17	25	41	29	285	261	283	274	109	91	75	105	45	63	64	49	85	66	52	61	0	0	0	0	0	0	0	0	9	9	0	0	75	102	94	90	4
BROX	22	19	26	16	28	25	33	28	68	94	91	76	131	131	118	121	1001	811	978	840	599	580	528	582	89	119	122	100	211	192	190	200	0	0	0	0	0	0	0	0	13	13	0	0	240	212	200	227	96
BRPF1	35	24	22	35	56	59	67	64	47	31	37	36	56	55	51	50	410	349	412	334	176	192	168	155	133	102	136	105	149	172	178	175	0	0	0	0	34	25	23	34	14	0	0	13	254	217	207	221	76
BRPF3	16	32	19	20	27	26	30	26	52	34	44	29	51	42	37	45	332	331	313	277	317	324	341	265	163	194	161	148	229	242	214	208	0	0	0	0	4	6	0	4	11	0	12	11	352	377	308	383	73
BRS3	0	5	0	0	0	0	0	0	0	0	0	0	0	0	0	0	0	0	0	0	0	0	0	0	0	0	0	0	0	0	0	0	0	0	0	0	0	0	0	0	0	0	0	0	0	0	0	0	12
BRSK1	13	0	0	0	11	6	0	0	0	0	0	8	13	8	2	0	153	140	138	143	39	29	35	53	39	32	33	29	45	50	63	48	0	0	0	0	0	0	0	0	0	0	0	0	86	114	94	82	12
BRSK2	0	0	0	4	0	0	3	4	14	22	16	22	25	32	17	16	508	485	446	390	125	138	80	109	0	0	0	0	0	0	0	0	0	0	0	0	0	0	0	0	0	0	0	0	0	0	1	0	0
BRWD1	60	44	69	67	87	90	87	79	152	113	144	132	324	275	278	277	1910	1739	2049	1596	839	894	838	895	553	565	528	592	688	704	716	707	0	6	0	0	0	28	14	18	42	30	29	24	1169	1215	1120	1124	206
BRWD3	39	44	52	61	60	59	50	55	78	79	67	60	119	178	124	124	1080	933	1048	844	502	433	556	498	236	234	245	285	285	292	279	296	8	7	9	0	16	0	0	9	41	34	46	42	423	406	389	404	28
BSCL2	26	0	5	0	7	2	30	6	46	27	4	1	52	81	18	36	131	97	139	75	116	136	129	28	157	171	152	144	223	227	226	221	0	0	0	0	0	0	0	0	0	0	0	0	305	275	279	264	100
BSDC1	10	16	13	7	21	11	18	26	51	49	60	41	42	64	73	84	1049	829	1023	825	329	332	361	338	110	110	102	118	151	131	184	173	0	0	0	0	0	0	0	0	0	0	0	0	294	294	256	327	26
BSN	7	0	7	12	27	11	24	14	26	19	24	19	42	39	47	31	894	696	809	730	65	55	47	61	80	63	57	97	128	140	100	129	0	0	0	0	0	0	0	0	0	0	0	0	259	285	233	248	228
BSND	0	0	4	0	2	2	0	0	0	0	0	0	0	0	0	0	0	0	0	0	0	0	0	0	0	0	0	0	0	0	0	0	0	0	0	0	0	0	0	0	0	0	0	0	0	0	0	0	7
BSPRY	2	0	5	9	0	6	0	3	0	0	0	0	9	8	7	0	27	20	19	19	0	0	3	0	36	30	26	30	63	64	76	61	0	0	0	0	0	0	0	0	0	0	0	0	38	62	43	54	7
BST1	0	0	2	0	6	0	0	4	0	0	0	0	19	4	14	20	0	0	8	0	28	12	20	6	0	0	0	0	0	0	0	0	0	0	0	0	0	0	0	0	0	0	0	0	0	0	0	0	37
BSX	0	0	0	0	0	0	0	8	0	0	0	0	0	2	0	0	0	0	0	0	0	0	0	0	0	0	0	0	12	9	10	15	0	0	0	0	0	0	0	0	0	0	0	0	0	0	0	0	0
BTAF1	58	85	87	73	127	147	133	128	90	104	101	95	202	252	221	238	1554	1422	1604	1357	549	635	633	570	368	361	310	329	445	410	417	434	0	0	0	0	58	50	48	54	54	51	52	41	728	695	698	665	174
BTBD1	32	11	18	19	55	43	34	37	99	102	124	95	160	164	158	147	772	733	832	791	723	838	693	720	111	120	128	107	170	158	205	205	0	0	0	0	0	0	0	0	0	0	0	0	196	177	183	191	75
BTBD10	9	8	6	0	18	0	12	0	37	41	36	25	81	56	50	58	167	142	164	162	225	251	221	223	132	153	140	167	177	182	183	194	0	0	0	0	0	0	0	0	9	0	10	0	194	209	187	232	33
BTBD16	0	0	0	0	0	0	0	0	0	0	0	0	29	26	22	24	0	0	0	0	12	12	16	14	0	8	0	10	19	9	13	11	0	0	0	0	0	0	0	0	0	0	0	0	20	26	16	20	0
BTBD17	0	0	0	0	0	12	4	2	0	0	0	0	2	0	0	2	0	0	0	0	0	0	0	0	0	0	0	0	3	0	0	4	0	0	0	0	0	0	0	0	0	0	0	0	0	0	0	0	5
BTBD18	16	19	9	14	15	29	37	29	0	4	2	4	43	50	56	59	97	71	104	80	11	23	22	20	2	0	0	4	15	17	15	20	0	0	0	0	0	0	0	0	0	0	0	0	7	4	16	7	37
BTBD19	20	9	23	8	15	13	13	13	13	19	13	10	29	38	24	30	10	4	16	11	71	51	112	79	7	9	24	13	30	28	44	32	0	0	0	0	0	0	0	0	0	0	0	0	18	9	21	27	35
BTBD2	3	9	16	8	12	25	8	17	39	38	43	44	38	55	62	56	673	596	698	634	220	212	236	221	159	175	186	148	145	184	169	172	0	0	0	0	0	0	0	0	0	0	0	0	263	252	297	349	24
BTBD3	9	9	9	0	9	6	12	7	69	73	98	68	102	96	80	101	519	412	511	409	457	491	480	499	53	62	53	56	33	49	40	48	0	0	0	0	0	0	0	0	0	0	0	10	120	151	114	132	43
BTBD6	0	0	0	0	0	0	3	0	19	15	24	21	21	17	30	15	277	257	258	229	143	138	148	110	200	191	162	151	175	169	210	169	0	0	0	0	0	0	0	0	0	0	0	0	417	385	468	485	10
BTBD7	46	56	50	54	64	68	66	83	113	76	73	76	178	179	167	203	769	587	748	606	496	460	433	516	223	223	209	225	425	378	398	406	11	4	5	5	16	15	12	13	36	29	31	28	513	496	531	423	51
BTBD9	9	4	11	2	11	13	20	15	20	15	31	28	66	48	31	55	292	312	335	232	122	123	149	136	35	43	29	29	53	72	69	60	0	0	0	0	0	0	0	0	0	0	0	0	106	109	101	135	18
BTC	0	0	0	0	0	2	0	0	0	2	0	0	5	12	12	10	0	0	0	0	4	4	0	13	8	8	9	9	151	128	122	128	0	0	0	0	0	0	0	0	0	0	0	0	16	21	38	20	0
BTD	0	0	5	0	3	5	0	0	18	15	23	21	3	24	10	12	71	96	75	52	83	102	126	115	60	47	41	65	69	78	66	85	0	0	0	0	0	0	0	0	0	0	0	0	153	121	174	168	13
BTF3	66	103	102	77	136	159	131	147	231	243	248	220	232	260	233	215	1302	1153	1174	1180	987	1091	1042	1159	1022	958	988	975	1248	1151	1191	1190	50	43	40	50	47	70	68	68	187	167	152	151	886	878	902	916	60
BTF3L4	21	26	23	24	40	37	35	58	27	42	54	25	57	100	99	83	545	431	547	486	169	160	162	143	90	109	78	87	75	69	74	71	0	0	0	0	8	0	7	3	11	0	17	12	113	117	111	96	52
BTG1	147	189	178	124	161	126	190	178	231	236	219	196	177	0	137	153	414	386	426	371	1118	1158	1086	1066	1346	1413	1379	1438	494	509	527	451	10	10	11	18	23	18	15	20	191	167	198	178	2129	2219	2166	2154	27
BTG2	4	12	4	9	17	21	20	24	22	16	22	14	35	16	37	25	190	146	168	139	92	68	80	87	16	15	21	11	24	25	31	21	0	0	0	0	0	0	0	0	0	0	0	0	25	25	19	27	109
BTG4	0	0	0	0	0	0	0	0	0	0	0	0	0	0	0	0	0	0	0	0	0	0	0	0	0	0	0	0	0	0	0	0	0	0	0	0	0	0	0	0	0	0	0	0	0	0	0	0	0
BTK	0	9	7	10	13	18	0	0	0	0	0	0	13	10	6	21	0	0	8	7	0	0	0	0	0	0	0	0	0	0	0	0	0	0	0	0	0	0	0	0	0	0	0	0	0	0	0	0	12
BTLA	6	10	0	9	17	10	15	19	0	4	0	0	11	7	10	16	0	0	0	0	0	0	0	0	0	0	0	0	11	0	0	6	0	0	0	0	0	0	0	0	0	0	0	0	0	0	0	0	27
BTN1A1	5	4	10	2	7	13	3	4	2	0	0	0	23	19	11	15	5	4	7	5	0	0	4	2	0	0	0	0	0	0	0	0	0	0	0	0	0	0	0	0	0	0	0	0	0	0	0	0	10
BTNL9	0	0	0	0	0	0	0	0	4	7	6	4	2	4	2	0	70	59	54	59	28	22	22	18	0	0	0	0	0	0	0	0	0	0	0	0	0	0	0	0	0	0	0	0	0	0	0	0	12
BTRC	30	24	25	37	51	39	33	28	41	34	48	58	58	59	85	105	462	381	443	407	346	305	367	280	115	129	129	155	98	133	118	145	0	0	0	0	16	9	0	0	26	15	19	22	171	169	120	169	25
BUB1B	17	15	16	16	18	24	25	21	33	34	45	36	47	42	54	33	451	456	525	420	255	269	258	291	173	164	170	165	121	132	103	116	0	0	0	0	0	0	0	0	0	0	0	0	251	328	287	276	39
BUD13	8	8	7	11	15	10	15	13	12	0	7	14	16	15	23	16	141	124	128	87	58	61	54	53	91	96	81	64	138	128	124	113	0	0	0	0	0	0	0	0	0	0	0	0	139	170	152	183	52
BUD31	10	8	10	12	13	8	0	2	13	16	22	12	18	31	41	12	136	109	153	97	125	117	143	85	123	118	124	149	174	147	158	153	0	0	0	0	0	0	0	0	0	0	0	0	173	172	151	173	39
BVES	6	5	6	13	14	12	7	8	33	19	28	35	27	42	26	23	213	192	208	150	208	203	173	151	0	0	0	0	0	0	0	0	0	0	0	0	0	0	0	0	0	0	0	0	0	0	0	0	0
BYSL	2	2	0	8	0	7	0	8	18	15	18	13	43	22	23	12	319	276	269	307	99	117	74	108	45	28	40	30	40	38	39	46	0	0	0	0	0	0	0	0	0	0	0	0	80	73	84	65	36
BZW1	109	122	108	110	171	157	157	142	340	290	277	349	429	407	425	378	1309	1185	1278	1109	1209	1184	1227	1262	382	408	391	376	611	602	578	584	29	25	27	21	77	101	86	68	328	261	270	216	705	764	775	764	270
BZW2	41	34	33	47	36	36	44	38	142	118	90	111	59	55	60	65	383	313	361	270	103	116	111	132	246	272	222	268	331	362	320	342	0	0	0	0	0	0	0	4	32	20	26	13	426	473	426	472	95
C12orf43	0	4	0	3	9	7	6	7	14	7	19	9	19	38	24	40	236	196	192	185	93	77	105	80	38	28	38	41	48	62	61	54	0	0	0	0	0	0	0	0	0	0	0	0	70	91	80	85	56
C15orf39	7	8	8	6	10	9	8	8	38	33	35	39	91	89	91	79	799	750	818	736	302	300	309	299	265	269	264	279	341	341	369	304	0	0	0	0	0	0	0	0	0	0	0	0	403	409	437	408	23
C15orf61	6	0	9	0	10	10	6	14	12	14	17	8	19	21	14	15	103	48	98	88	67	35	51	31	6	4	0	10	18	9	7	0	0	0	0	0	0	0	4	0	0	0	15	0	25	19	12	21	16
C16orf46	0	4	5	0	8	8	6	11	0	0	2	7	6	3	8	7	28	18	23	34	22	25	14	34	11	28	20	10	20	20	29	24	0	0	0	0	0	0	0	0	0	0	0	0	41	43	39	37	14
C16orf86	4	0	0	0	0	4	7	0	3	5	4	0	4	10	5	7	10	12	6	9	10	9	2	13	6	4	0	0	22	22	23	5	0	0	0	0	0	0	0	0	0	0	0	0	12	14	10	12	13
C16orf89	0	0	0	0	0	0	0	0	0	0	0	0	0	2	0	0	0	6	0	0	0	0	0	0	0	0	0	0	0	0	0	0	0	0	0	0	0	0	0	0	0	0	0	0	0	0	0	0	0
C18orf63	0	0	0	0	0	0	2	0	0	0	0	0	2	0	0	0	0	0	0	0	0	0	0	0	0	0	0	0	0	0	0	0	0	0	0	0	0	0	0	0	0	0	0	0	0	0	0	0	3
C19orf47	23	22	27	21	49	32	42	18	29	26	25	18	54	52	45	50	305	243	213	170	209	159	195	165	24	15	18	21	34	29	36	38	0	0	0	0	0	0	0	0	0	0	0	0	33	35	39	32	68
C1GALT1C1	6	15	7	10	11	13	17	19	18	5	15	10	35	64	36	47	223	170	230	210	74	64	61	46	119	140	114	143	201	216	172	241	0	0	0	0	0	6	0	3	6	9	0	12	129	118	112	129	35
C1orf141	6	2	1	2	7	4	2	4	0	0	0	0	9	3	6	8	0	0	0	0	0	0	0	0	0	0	0	0	6	0	0	0	0	0	0	0	0	0	0	0	0	0	0	0	0	0	0	0	14
C1orf56	14	9	11	10	23	16	22	11	3	7	10	5	18	47	34	33	60	37	56	39	15	18	40	34	0	0	0	0	5	4	0	6	0	0	0	0	0	0	0	0	0	0	0	0	0	3	0	5	32
C1QB	0	0	0	0	0	0	0	0	0	0	0	0	0	0	0	0	0	0	0	0	0	0	0	0	0	0	0	0	0	0	0	0	0	0	0	0	0	0	0	0	0	0	0	0	0	2	0	0	2
C1QC	0	0	0	0	0	0	0	0	0	0	0	0	0	0	0	0	0	0	0	0	0	0	0	0	0	0	0	0	0	0	0	0	0	0	0	0	0	0	0	0	0	0	0	0	0	0	0	0	0
C1QL1	0	0	0	0	0	4	0	0	10	12	6	9	11	9	14	6	41	19	33	21	84	50	64	47	3	0	0	0	4	0	0	0	0	0	0	0	0	0	0	0	3	0	5	4	6	5	2	0	0
C1QL2	0	0	0	0	0	0	0	0	0	0	0	0	0	0	2	0	0	0	0	2	2	0	0	0	0	0	0	0	0	0	0	0	0	0	0	0	0	0	0	0	0	0	0	0	0	0	0	0	0
C1QL4	0	3	5	4	16	8	8	6	6	0	4	6	6	10	9	7	25	20	15	16	33	21	16	17	0	0	0	0	0	0	4	5	0	0	0	0	0	0	0	0	0	0	0	0	0	0	0	0	6
C1QTNF1	0	0	0	2	6	0	0	0	7	8	11	10	11	11	9	18	15	18	13	18	54	64	48	71	50	39	53	53	49	52	54	29	0	0	0	0	0	0	0	0	0	0	0	0	96	89	120	87	2
C1QTNF2	2	10	8	7	6	7	7	6	0	0	0	0	8	6	7	10	0	0	5	0	0	0	4	0	0	0	0	2	0	6	0	0	0	0	0	0	0	0	0	0	0	0	0	0	0	0	0	0	9
C1QTNF3	0	0	0	0	0	0	0	0	0	2	0	1	2	0	4	2	21	7	22	29	10	4	3	6	0	0	0	0	0	0	0	0	0	0	0	0	0	0	0	0	0	0	0	0	0	0	0	0	0
C1QTNF5	0	0	0	3	4	6	9	0	0	0	0	0	0	0	1	0	2	0	0	0	0	0	0	0	0	0	0	0	9	7	0	10	0	0	0	0	0	0	0	0	0	0	0	0	0	0	0	0	5
C1QTNF6	0	0	0	0	6	0	2	0	69	44	55	48	63	83	86	75	196	160	194	166	299	276	259	247	242	261	242	249	302	300	298	281	0	0	0	0	0	0	0	0	0	0	0	0	410	451	464	467	0
C1QTNF7	0	0	0	4	4	6	0	3	0	0	0	0	2	16	12	8	4	4	17	3	1	0	0	0	0	0	0	0	0	0	0	0	0	0	0	0	0	0	0	0	0	0	0	0	0	0	0	0	2
C1R	8	7	2	4	6	4	7	5	14	5	5	5	33	34	34	29	12	14	8	12	36	50	43	47	0	5	6	0	7	9	8	8	0	0	0	0	0	0	0	0	0	0	0	0	0	0	5	4	10
C1RL	6	4	6	2	7	6	8	9	13	22	21	22	48	70	92	72	10	3	3	2	99	109	102	113	32	28	23	29	16	28	23	31	0	0	0	0	0	0	0	0	0	0	0	0	98	110	100	95	11
C1S	6	6	13	5	14	14	23	12	16	13	13	16	61	65	54	66	49	26	32	37	99	92	111	107	0	0	5	0	11	0	6	8	0	0	0	0	0	0	0	0	0	0	0	0	0	10	7	8	12
C2CD2	0	0	0	4	2	0	6	4	40	40	21	25	38	29	40	35	0	0	0	0	213	244	174	227	11	0	0	10	19	12	14	16	0	0	0	0	0	0	0	0	0	0	0	0	24	30	31	52	3
C2CD2L	18	11	9	5	11	13	10	16	0	20	7	15	29	26	17	29	229	225	230	237	42	56	67	66	158	102	119	133	133	184	148	169	0	0	0	0	0	0	0	0	0	0	0	0	289	320	261	263	34
C2CD4C	0	0	0	0	4	0	0	0	0	0	0	4	2	0	0	2	4	6	4	4	0	5	6	7	0	0	0	0	0	0	2	0	1	0	0	0	0	0	0	0	0	0	0	0	0	0	0	0	2
C2CD5	37	39	37	33	45	30	23	33	66	49	51	48	88	100	85	72	383	307	386	321	256	233	298	275	463	468	444	452	520	541	514	543	0	0	8	0	0	0	0	0	27	23	34	28	857	895	892	867	12
C2orf69	12	6	26	16	24	40	28	9	21	26	42	22	80	70	65	91	310	305	347	289	101	158	125	140	25	34	30	32	28	22	34	32	0	2	0	0	5	6	6	6	0	5	0	4	63	40	38	26	14
C2orf78	0	0	0	0	0	0	0	3	0	0	0	0	0	0	0	0	0	0	0	0	0	0	0	0	0	0	0	2	0	4	9	12	0	0	0	0	0	0	0	0	0	0	0	0	0	0	0	0	11
C3	0	0	0	4	0	6	7	2	5	0	5	0	21	18	16	14	19	16	19	0	15	35	23	0	48	37	37	42	401	405	421	483	0	0	0	0	0	0	0	0	0	0	0	0	77	74	52	69	22
C3AR1	7	7	6	4	13	10	5	8	0	0	0	0	9	13	10	15	0	0	0	0	0	0	0	0	0	0	4	0	30	23	31	25	0	0	0	0	0	0	0	0	0	0	0	0	5	2	6	0	28
C3orf20	0	0	0	0	6	10	5	0	0	0	0	3	14	13	17	7	27	12	37	27	12	3	6	7	9	0	9	0	24	35	22	20	0	0	0	0	0	0	0	0	0	0	0	0	8	0	0	5	0
C4BPB	4	0	5	4	6	0	9	6	2	0	0	0	8	4	2	8	0	0	0	0	0	0	0	0	0	0	0	0	0	0	5	0	0	0	0	0	0	0	0	0	0	0	0	0	0	0	0	0	3
C5	0	2	0	0	14	16	28	11	24	22	27	0	116	105	114	111	0	0	0	0	205	165	150	178	0	0	0	0	8	0	0	0	0	0	0	0	0	0	0	0	0	0	0	0	0	0	0	0	25
C5AR1	7	10	9	14	29	16	21	16	27	21	40	24	46	67	8	51	31	13	34	31	61	164	41	158	0	0	0	0	7	0	2	0	0	0	0	0	0	0	0	0	0	0	0	0	0	0	0	0	21
C6	0	0	0	0	0	0	0	0	0	0	0	0	0	0	0	0	0	0	0	0	0	0	0	0	0	0	0	0	0	0	0	0	0	0	0	0	0	0	0	0	0	0	0	0	0	0	0	0	0
C6orf132	6	6	3	4	9	7	8	5	0	2	0	5	7	7	10	11	0	0	0	4	16	19	27	20	0	0	0	0	0	0	0	0	0	0	0	0	0	0	0	0	0	0	0	0	0	9	0	0	47
C7	0	0	0	0	0	0	0	0	0	0	0	0	2	0	0	0	0	0	0	0	0	0	0	0	0	0	0	0	7	0	0	0	0	0	0	0	0	0	0	0	0	0	0	0	0	0	0	0	6
C8A	0	0	0	0	0	0	0	0	0	0	0	0	2	0	3	0	0	0	0	0	0	0	0	0	0	0	0	0	0	0	0	0	0	0	0	0	0	0	0	0	0	0	0	0	0	0	0	0	0
C8B	0	0	0	0	0	2	0	0	0	0	0	0	0	0	0	0	0	0	0	0	0	0	0	0	0	0	0	0	0	0	0	0	0	0	0	0	0	0	0	0	0	0	0	0	0	0	0	0	0
C8G	0	0	0	0	0	0	0	0	2	8	3	7	7	12	3	3	13	15	9	4	29	30	28	27	22	14	12	0	10	15	14	11	0	0	0	0	0	0	0	0	0	0	0	0	40	13	40	33	0
C8orf74	2	0	0	0	0	4	0	0	0	0	0	0	1	0	2	0	2	5	4	2	1	1	0	0	0	0	0	0	0	0	0	0	0	0	0	0	0	0	0	0	0	0	0	0	0	0	0	0	12
C9	0	0	0	0	0	0	0	0	0	0	0	0	0	1	0	12	0	0	0	0	0	0	0	0	0	0	0	0	9	7	10	6	0	0	0	0	0	0	0	0	0	0	0	0	0	0	0	0	0
C9orf72	0	0	3	4	0	0	0	0	25	29	19	27	30	45	32	35	138	178	169	83	73	65	92	79	112	93	87	99	97	119	128	93	0	0	0	0	0	0	0	0	0	0	0	0	163	162	157	160	26
CA1	0	0	0	0	2	0	2	0	0	0	0	0	5	5	0	4	14	12	16	11	0	0	0	0	0	0	0	0	0	0	0	0	0	0	0	0	0	0	0	0	0	0	0	0	0	4	5	7	0
CA10	0	0	0	0	0	0	0	0	0	3	0	0	0	0	0	0	0	0	0	0	0	0	0	0	0	0	0	0	0	0	0	0	0	0	0	0	0	0	0	0	0	0	0	0	0	0	0	0	0
CA11	8	0	8	0	7	10	9	15	9	3	7	6	26	17	0	22	19	32	35	30	37	44	44	40	6	13	6	5	0	0	11	0	0	0	0	0	0	0	0	0	0	0	0	0	0	7	5	7	37
CA12	7	3	5	6	16	13	6	11	163	173	183	133	598	558	587	619	25	20	13	9	1113	1201	1274	1350	77	62	81	73	109	127	100	109	0	0	0	0	0	0	0	0	0	0	0	0	159	179	155	167	6
CA13	4	4	2	0	0	3	0	0	0	0	0	0	6	26	17	14	79	74	67	65	12	7	7	3	0	0	0	0	9	0	0	4	0	0	0	0	0	0	0	0	0	0	0	0	0	0	0	0	17
CA14	14	15	12	12	29	20	35	28	0	1	3	1	36	22	25	21	22	19	17	22	9	7	8	11	0	0	0	0	16	19	18	19	0	0	0	0	0	0	0	0	0	0	0	0	6	4	0	1	39
CA2	0	0	0	2	0	0	0	0	25	14	22	12	0	13	0	15	668	581	742	590	95	72	79	69	849	869	831	789	950	938	952	883	0	0	0	0	0	0	0	0	0	0	0	0	1398	1372	1392	1328	35
CA3	0	0	0	0	0	0	0	0	0	0	0	0	0	0	0	0	9	0	8	5	0	0	0	0	0	2	0	0	5	6	4	6	0	0	0	0	0	0	0	0	0	0	0	0	0	0	0	0	4
CA4	0	3	5	4	8	6	0	5	0	0	0	0	8	5	4	3	0	0	2	0	0	0	0	0	0	6	0	7	0	0	0	5	0	0	0	0	0	0	0	0	0	0	0	0	0	0	13	9	8
CA6	0	2	0	0	0	0	0	0	0	0	0	0	0	0	0	0	0	0	0	0	0	0	0	0	0	0	0	0	0	0	5	0	0	0	0	0	0	0	0	0	0	0	0	0	0	0	0	0	0
CA8	0	4	0	0	6	3	3	11	21	19	28	23	31	31	35	49	388	339	327	251	183	165	171	164	0	0	0	0	0	0	0	0	0	0	0	0	0	0	0	0	0	0	0	0	0	0	0	0	0
CA9	0	0	0	0	5	0	0	0	0	0	0	0	9	0	0	0	0	0	0	0	0	0	0	0	10	0	15	16	51	56	44	34	0	0	0	0	0	0	0	0	0	0	0	0	46	44	41	47	20
CAAP1	4	6	10	8	13	5	10	8	25	21	30	13	47	34	44	38	203	177	169	189	86	104	89	114	44	35	47	50	38	31	51	49	0	0	0	0	0	0	0	0	0	0	0	0	47	36	68	37	31
CAB39	50	43	41	33	56	44	46	39	151	116	107	128	132	46	129	126	530	500	524	487	613	653	578	640	361	428	399	395	472	441	458	480	3	0	0	3	8	12	9	7	30	35	31	30	676	746	663	661	40
CAB39L	9	7	6	6	11	0	6	7	17	0	13	17	12	15	21	10	40	33	44	33	34	34	52	40	26	18	22	31	21	23	19	16	0	0	0	0	0	0	0	0	0	0	0	0	45	59	55	61	29
CABIN1	16	11	0	8	14	18	15	0	64	59	58	51	80	76	74	82	1433	1286	1307	1072	326	331	374	396	241	242	225	193	312	368	331	364	0	0	0	0	0	0	0	1	9	5	7	11	686	740	730	726	83
CABLES1	0	0	4	4	0	0	0	9	14	22	28	21	16	21	29	47	427	410	366	353	114	145	150	131	20	28	37	18	21	21	33	33	0	0	0	0	0	0	0	0	0	0	0	0	28	42	43	48	0
CABLES2	18	17	11	7	16	10	13	16	13	9	13	20	76	81	59	65	174	153	163	133	93	113	113	88	31	24	40	17	49	58	63	51	0	0	0	0	0	0	0	0	0	0	0	0	65	77	71	84	55
CABP2	0	0	0	0	0	0	0	0	0	0	0	0	0	0	0	0	0	0	0	0	0	0	0	0	0	0	0	0	0	4	0	0	0	0	0	0	0	0	0	0	0	0	0	0	3	0	0	0	4
CABP4	9	0	10	6	2	10	16	10	0	0	0	0	3	5	11	6	0	0	2	0	2	0	0	4	0	0	0	0	0	0	5	0	0	0	0	0	0	0	0	0	0	0	0	0	0	0	0	0	0
CABP5	0	0	0	0	0	0	5	0	0	0	0	0	0	0	0	0	0	0	0	0	0	0	0	0	0	0	0	0	0	0	0	0	0	0	0	0	0	0	0	0	0	0	0	0	0	0	0	0	0
CABP7	0	0	0	0	0	0	6	5	0	0	6	6	10	7	12	23	21	14	10	20	14	6	0	9	0	0	0	5	0	0	0	0	0	0	0	0	0	0	0	0	0	0	0	0	10	10	6	6	0
CABS1	0	0	0	0	0	0	0	0	0	0	0	0	0	0	0	0	0	0	0	0	0	0	0	0	0	0	0	0	0	0	0	0	0	0	0	0	0	0	0	0	0	0	0	0	0	0	0	0	0
CACHD1	5	1	5	5	4	8	5	4	7	7	9	2	13	17	13	15	508	473	521	414	42	62	62	65	72	72	63	70	73	74	105	114	0	0	0	0	0	0	0	0	0	0	0	0	127	146	130	133	0
CACNA1A	2	10	11	9	17	10	0	25	17	17	11	18	11	10	10	13	1	0	0	0	8	10	5	8	0	0	6	0	0	9	7	12	0	0	0	0	0	0	0	0	0	0	0	0	6	5	0	6	28
CACNA1D	4	3	4	5	4	4	10	3	14	6	13	6	16	20	19	23	42	32	29	35	28	16	23	30	0	0	0	0	0	0	0	0	0	0	0	0	0	0	0	0	0	0	0	0	0	0	0	0	37
CACNA1G	0	2	4	0	8	0	0	12	0	14	12	15	34	46	34	36	45	36	43	35	73	63	65	61	23	19	15	18	72	54	64	61	0	0	0	0	0	0	0	0	0	0	0	10	36	51	29	28	20
CACNA1H	0	0	0	0	0	0	0	8	62	51	62	66	43	36	48	37	307	306	328	278	391	375	386	343	0	0	5	0	0	6	7	7	0	0	0	0	0	0	0	0	0	0	0	0	7	8	0	4	0
CACNA1I	11	8	0	12	0	12	7	0	0	0	5	0	15	16	16	27	0	0	0	0	0	0	0	0	2	0	0	0	17	0	15	0	0	0	0	0	6	0	0	0	0	0	0	0	0	0	0	0	30
CACNA1S	0	0	0	0	4	0	3	0	0	0	0	0	9	0	0	0	0	0	0	0	0	0	0	0	0	0	0	0	19	24	0	17	0	0	0	0	0	0	0	0	0	0	0	0	0	14	11	6	6
CACNA2D1	54	73	46	58	65	53	63	57	39	50	40	56	139	162	138	152	181	126	213	178	342	326	312	382	367	331	344	335	609	560	662	612	0	0	0	0	0	0	0	0	23	21	0	0	690	745	823	728	0
CACNA2D2	0	4	0	0	0	0	0	0	2	2	0	0	4	0	0	0	159	119	142	141	17	10	22	15	0	0	0	0	0	0	0	0	0	0	0	0	0	0	0	0	0	0	0	0	0	0	0	0	15
CACNA2D3	0	0	0	0	0	0	0	0	0	0	0	0	0	0	1	0	40	40	39	30	0	0	0	0	0	0	0	0	0	0	0	0	0	0	0	0	0	0	0	0	0	0	0	0	0	0	0	0	0
CACNB1	3	8	7	5	6	0	0	8	9	11	11	17	14	25	30	18	52	31	44	32	49	59	64	55	18	29	23	32	30	29	22	19	0	0	0	0	0	0	0	0	0	0	0	0	27	31	29	43	11
CACNB2	6	0	9	0	6	0	0	6	6	5	0	5	19	15	29	24	89	95	94	98	34	24	17	32	4	0	5	9	16	10	9	11	0	0	0	0	0	0	0	0	0	0	0	5	22	9	10	12	49
CACNB3	31	32	45	39	46	28	34	38	81	69	80	46	71	68	81	90	90	94	126	79	360	321	283	310	309	326	285	286	325	316	322	303	0	0	0	0	0	0	0	0	0	0	0	0	538	557	573	565	42
CACNB4	7	2	0	5	9	7	4	0	13	2	0	0	8	8	11	12	203	172	190	174	15	20	16	26	30	29	28	24	0	11	19	8	0	0	0	0	0	0	0	0	0	0	0	0	52	44	50	49	7
CACNG1	0	2	0	0	4	6	10	13	0	0	0	0	4	7	0	3	0	0	0	0	2	0	0	0	0	0	0	0	3	0	0	0	0	0	0	0	0	0	0	0	0	0	0	0	0	0	0	0	0
CACNG2	0	0	0	0	0	0	0	0	0	0	0	4	0	3	0	0	0	0	2	0	0	0	0	0	0	0	0	0	0	0	0	0	0	0	0	0	0	0	0	0	0	0	0	0	0	0	0	0	9
CACNG3	0	0	0	0	0	0	0	0	0	0	0	0	0	0	0	0	0	0	0	0	0	0	0	0	0	0	0	0	0	0	0	0	0	0	0	0	0	0	0	0	0	0	0	0	0	0	0	0	0
CACNG5	0	0	0	0	0	0	0	0	0	0	0	0	0	0	0	0	0	0	0	4	0	0	0	0	0	0	0	0	0	0	0	0	0	0	0	0	0	0	0	0	0	0	0	0	0	0	0	0	5
CACNG6	0	4	0	4	7	9	0	6	6	8	9	7	54	35	65	41	0	0	0	0	25	30	50	26	0	0	0	0	0	0	0	0	0	0	0	0	0	0	0	0	0	0	0	0	0	0	0	0	6
CACNG7	4	9	0	0	6	12	8	9	23	20	18	17	56	39	44	29	0	0	0	0	82	64	96	94	0	0	0	0	0	8	0	2	0	0	0	0	0	0	0	0	0	0	0	0	0	0	0	0	11
CACNG8	22	18	5	8	20	18	17	32	89	95	78	72	190	203	211	184	56	34	52	46	397	423	414	466	0	0	0	0	0	0	0	0	0	0	0	0	0	0	0	0	0	0	10	6	0	0	0	0	2
CACTIN	14	19	10	10	10	9	9	9	16	22	26	23	12	15	10	9	315	246	291	234	122	142	108	133	47	31	39	40	105	69	84	84	0	0	0	0	0	0	0	0	0	0	0	0	115	107	101	104	48
CACUL1	62	60	51	40	68	66	60	46	123	121	144	131	142	171	164	185	948	808	1009	815	742	783	760	848	174	170	173	183	156	169	167	175	0	5	0	0	19	12	9	0	18	25	32	26	314	328	307	368	46
CACYBP	26	27	19	20	18	38	19	42	84	88	84	76	53	121	113	100	703	590	720	559	385	433	375	407	191	138	187	136	177	224	240	205	0	0	0	0	0	0	0	0	19	0	0	0	205	199	245	229	41
CAD	30	26	13	25	37	40	44	60	105	111	117	96	168	158	189	185	2198	1818	2088	1783	782	895	729	870	148	147	182	166	205	221	185	210	0	0	0	0	0	0	0	0	31	0	35	0	527	516	516	557	250
CADM1	68	68	48	51	40	47	68	59	46	55	34	34	28	34	22	41	554	444	620	501	137	80	113	98	219	210	201	174	134	140	147	124	0	0	0	0	0	0	0	0	0	0	0	0	315	306	297	281	0
CADM2	0	0	0	0	0	0	0	1	6	3	3	5	8	7	4	11	21	48	21	31	25	41	16	19	0	0	0	0	0	0	0	0	0	0	0	0	0	0	0	0	0	0	0	0	0	0	0	0	0
CADM3	0	0	0	0	0	0	0	0	0	0	0	0	0	1	0	0	0	0	0	0	5	0	4	2	0	0	0	0	0	0	0	0	0	0	0	0	0	0	0	0	0	0	0	0	0	0	0	0	0
CADM4	0	0	0	0	5	4	3	5	7	7	9	0	16	4	9	0	52	32	46	61	30	26	17	24	14	19	28	24	20	38	33	27	0	0	0	0	0	0	0	0	0	0	0	0	34	41	39	39	8
CADPS2	0	5	0	7	0	0	5	6	0	0	0	2	0	4	0	0	220	160	156	145	1	5	1	0	142	156	188	161	108	119	135	119	0	0	0	0	0	0	0	0	0	0	0	1	331	343	315	331	4
CAGE1	2	2	1	3	4	2	0	4	0	0	0	0	3	2	0	1	0	1	3	1	1	1	0	0	5	5	7	0	18	9	11	11	0	0	0	0	0	0	0	0	0	0	0	0	5	4	6	0	14
CALB1	19	20	23	30	33	43	40	35	4	0	3	0	17	8	13	18	0	5	0	4	24	13	16	18	558	590	543	569	1663	1767	1649	1773	0	0	0	0	0	0	0	0	0	0	0	0	1094	1123	1077	1102	0
CALB2	0	0	0	0	2	0	0	2	5	0	0	7	0	0	0	4	0	0	0	0	41	34	24	39	0	0	0	0	0	0	0	0	0	0	0	0	0	0	0	0	0	0	0	0	0	0	0	0	0
CALCOCO1	33	13	22	8	29	9	15	17	50	47	64	58	62	61	53	75	292	288	319	221	374	415	444	328	339	368	323	326	519	519	479	479	0	0	0	0	0	0	0	0	10	11	8	0	455	446	498	435	0
CALCOCO2	17	15	9	22	20	18	13	24	72	105	112	82	143	122	129	120	709	582	673	565	622	626	653	644	178	198	166	175	233	169	211	214	0	0	0	0	0	0	0	0	0	0	0	0	327	322	321	328	60
CALCR	1	0	1	0	3	0	0	0	0	2	0	2	10	6	9	0	4	0	3	6	0	0	0	0	0	0	0	0	0	5	0	7	0	0	0	0	0	0	0	0	0	0	0	0	0	0	0	0	3
CALCRL	6	6	2	1	2	4	2	6	6	5	4	4	33	41	29	13	46	34	31	43	17	16	10	4	0	0	0	0	0	0	0	0	0	0	0	0	0	0	0	0	0	0	0	0	0	0	0	0	0
CALD1	20	23	15	0	0	13	15	16	74	96	105	114	178	198	187	194	563	493	552	423	700	727	680	725	314	341	362	297	120	120	157	140	0	0	0	0	0	0	0	0	0	15	19	0	414	369	377	376	11
CALHM3	0	0	0	0	6	3	0	4	2	0	0	0	0	0	4	4	0	0	0	0	0	0	0	0	0	0	0	0	0	0	0	0	0	0	0	0	0	0	0	0	0	0	0	0	0	0	0	5	5
CALML4	9	19	14	7	16	11	8	10	17	9	17	21	88	52	52	66	314	202	284	180	106	105	104	109	39	48	35	44	36	54	36	42	0	0	0	0	0	0	0	0	0	0	0	0	61	38	43	63	2
CALML5	0	0	2	0	2	0	0	0	0	0	0	0	0	2	0	4	0	0	0	0	0	0	0	0	0	0	0	0	2	0	0	0	0	0	0	0	0	0	0	0	0	0	0	0	0	0	0	0	12
CALML6	0	0	0	0	0	0	0	0	0	0	0	6	0	0	0	0	13	11	14	17	2	0	0	3	0	0	0	0	0	0	0	0	0	0	0	0	0	0	0	0	0	0	0	0	0	0	0	0	0
CALR	26	33	28	27	46	37	37	31	82	94	69	109	171	161	141	180	2163	1826	2024	1671	829	798	826	803	2305	2305	2393	2292	3266	3299	3190	3186	0	0	0	0	0	1	0	0	0	0	0	0	3400	3543	3488	3451	104
CALR3	0	0	7	2	8	13	0	4	0	0	0	0	0	0	0	0	0	0	0	0	0	0	0	0	58	58	56	58	27	29	32	34	0	0	0	0	0	0	0	0	0	0	0	0	58	67	58	48	0
CALU	66	69	96	70	112	81	76	82	260	292	256	254	251	218	230	222	1270	1114	1277	1038	1192	1229	1200	1251	540	507	570	526	327	381	307	360	0	13	19	7	22	17	10	7	83	82	74	61	819	896	827	789	77
CAMK1	0	0	0	0	3	0	0	0	0	0	0	0	9	0	9	0	106	94	79	62	22	26	9	10	2	0	0	0	10	9	0	0	0	0	0	0	0	0	0	0	0	0	0	0	0	0	0	0	17
CAMK1D	4	8	3	2	7	4	9	0	5	2	10	10	18	27	32	13	91	88	89	91	71	64	65	50	36	41	26	37	19	20	33	20	0	0	0	0	0	0	0	0	0	0	0	0	93	85	98	92	0
CAMK1G	3	0	0	0	0	0	0	0	0	0	0	0	3	0	0	0	0	0	0	0	0	0	0	0	0	0	7	0	10	0	6	7	0	0	0	0	0	0	0	0	0	0	0	0	12	10	14	13	22
CAMK2A	0	0	0	0	9	0	0	2	0	3	0	0	3	3	2	0	0	0	0	0	0	8	3	0	30	21	28	20	9	9	5	8	0	0	0	0	0	0	0	0	0	0	0	0	43	49	35	62	10
CAMK2B	0	11	10	13	8	10	15	16	2	0	0	2	29	15	28	21	41	33	23	25	0	0	0	0	0	0	0	0	4	0	0	0	0	0	0	0	0	0	0	0	0	0	0	0	0	0	0	0	26
CAMK2G	52	43	51	44	50	67	57	73	52	67	46	37	70	79	83	63	332	347	353	326	308	302	300	264	121	118	110	117	199	210	212	201	0	0	0	0	0	0	0	0	33	18	21	18	203	216	187	203	35
CAMK2N2	4	6	8	4	10	0	9	10	5	5	6	5	5	1	2	2	16	12	34	6	2	2	9	0	60	73	56	59	49	68	62	61	0	0	0	0	0	0	0	0	0	0	0	0	45	66	53	56	0
CAMKK1	10	0	9	9	12	8	14	8	18	14	22	10	15	35	13	25	234	184	183	158	147	153	142	125	27	12	40	35	33	52	57	54	0	0	0	0	0	0	0	0	0	0	0	0	99	121	79	103	5
CAMKMT	6	0	0	0	3	0	3	3	6	6	0	10	24	26	20	19	132	103	126	104	38	32	36	39	10	8	11	0	12	20	0	12	0	0	0	0	0	0	0	0	0	0	0	0	14	19	9	17	12
CAMKV	0	0	0	0	0	0	0	1	0	0	0	0	0	0	0	2	217	239	253	177	2	3	0	3	0	0	0	0	4	3	0	7	0	0	0	0	0	0	0	0	0	0	0	0	0	0	0	0	26
CAMLG	20	10	24	17	26	12	23	19	39	36	51	25	41	33	45	29	383	340	345	254	231	236	227	207	57	55	53	42	66	66	57	74	4	0	0	4	0	12	6	0	15	16	16	11	82	74	53	67	37
CAMSAP1	0	9	0	15	7	12	14	4	53	70	54	73	66	104	80	95	530	507	466	489	609	565	505	537	277	258	297	307	339	320	359	350	0	0	0	0	0	0	0	0	0	0	0	0	659	709	710	647	82
CAMSAP2	36	36	33	45	66	72	92	75	248	198	202	206	263	250	250	268	1085	895	989	881	1007	1132	1065	1034	346	368	377	405	365	381	404	351	0	0	0	0	0	0	0	0	0	0	0	0	837	801	795	790	188
CAMSAP3	11	0	3	6	11	8	13	2	17	10	9	8	7	6	6	2	219	188	244	188	81	78	54	77	25	33	35	36	120	102	105	99	0	2	0	0	0	0	0	0	0	0	0	0	99	102	102	68	68
CAMTA1	9	25	20	27	45	44	31	38	30	32	26	35	20	16	22	22	249	199	228	197	64	108	63	97	71	43	67	52	264	302	289	314	0	0	0	0	0	0	0	0	0	0	0	0	75	85	103	95	25
CAMTA2	63	55	42	49	64	57	50	53	82	91	103	78	76	103	108	91	398	378	446	367	518	484	495	492	349	388	364	381	349	375	383	330	0	0	0	0	0	10	0	0	47	48	34	36	571	637	641	585	67
CAND1	205	194	187	208	224	228	244	261	420	422	389	436	427	465	394	427	2537	2286	2710	2203	2019	2141	1986	2047	1114	1083	1116	1075	995	1103	1060	999	17	29	12	16	57	43	32	35	253	205	250	246	2400	2493	2452	2381	133
CAND2	16	35	24	24	37	36	46	33	0	7	4	7	55	59	73	53	307	222	251	193	14	17	12	16	0	5	0	0	26	31	28	26	0	0	0	0	0	0	0	0	0	0	0	0	18	18	26	19	129
CANT1	16	23	11	21	15	23	21	31	67	64	89	64	98	103	95	95	523	385	442	392	502	496	498	431	59	67	66	56	56	59	60	70	0	0	0	0	0	0	0	0	7	0	0	0	119	127	128	151	59
CANX	97	74	94	70	117	121	146	134	752	667	662	668	1086	1079	1205	1123	5937	5147	5719	4770	4960	5251	4918	5071	2227	2259	2205	2175	2057	2117	2228	2100	0	11	0	8	0	0	0	0	83	71	85	67	3243	3393	3268	3375	261
CAP1	49	48	48	46	47	49	33	42	145	111	100	132	115	140	130	137	821	665	770	629	1065	986	1106	1055	1268	1207	1308	1142	1172	1155	1129	1178	0	0	4	6	4	0	5	5	27	23	22	24	2381	2301	2571	2363	49
CAP2	9	0	0	7	12	9	9	9	0	23	24	25	33	50	23	33	69	37	84	55	149	142	155	120	74	79	66	74	81	77	69	89	0	0	0	0	0	0	0	0	0	0	0	0	79	76	75	98	26
CAPG	0	3	2	0	0	0	5	0	9	18	18	0	24	6	22	12	12	0	0	4	85	86	77	74	727	790	799	740	1058	958	938	1006	0	0	0	0	0	0	0	0	0	0	0	0	1268	1102	1166	1192	31
CAPN1	5	4	7	5	9	10	0	16	119	104	120	92	159	115	155	140	484	437	486	470	649	624	654	654	303	282	239	261	509	512	493	524	0	0	0	0	2	0	1	0	14	11	12	9	918	883	977	897	20
CAPN10	0	4	6	4	0	17	6	7	58	39	33	45	37	44	30	38	332	330	299	264	232	219	242	233	32	29	24	23	39	40	30	25	0	0	0	0	0	0	0	0	0	0	0	0	60	77	49	72	13
CAPN11	0	0	2	0	0	0	9	0	0	0	0	0	0	0	0	0	0	0	0	0	0	0	0	0	0	0	0	0	0	0	0	3	0	0	0	0	0	0	0	0	0	0	0	0	0	0	0	0	14
CAPN12	15	17	21	20	22	30	29	33	39	47	56	55	87	87	90	88	14	13	11	5	241	263	243	261	0	2	0	1	62	40	34	33	0	0	0	0	0	0	0	0	0	0	0	0	0	4	0	6	33
CAPN13	0	0	0	0	0	2	1	0	0	0	0	0	3	0	5	2	0	0	0	0	0	0	2	0	11	16	22	23	0	0	0	0	0	0	0	0	0	0	0	0	0	0	0	0	28	24	34	29	4
CAPN14	0	0	0	0	0	0	0	0	0	0	0	0	0	0	4	0	0	0	0	0	6	10	0	7	0	0	0	0	0	0	0	0	0	0	0	0	0	0	0	0	0	0	0	0	0	0	0	0	0
CAPN15	8	7	15	7	12	9	14	6	82	120	93	114	70	71	95	68	1870	1740	1892	1585	465	717	710	634	58	32	62	56	88	97	96	99	0	0	0	0	0	0	0	0	0	0	0	0	156	160	143	177	18
CAPN2	14	20	23	21	26	49	22	35	708	641	691	678	325	313	378	381	684	528	711	601	5095	5180	5070	5062	1386	1525	1550	1348	725	849	768	821	0	0	0	0	0	0	0	0	0	0	0	0	2786	3068	2954	3030	31
CAPN3	0	0	0	0	0	0	0	4	0	0	0	0	5	0	11	0	12	8	0	18	0	0	0	0	0	0	0	1	25	19	17	19	0	0	0	0	0	0	0	0	0	0	0	0	0	5	4	7	17
CAPN5	2	7	6	7	7	6	6	12	20	23	18	30	39	28	26	36	22	22	25	18	112	118	111	108	300	366	365	335	455	465	413	430	0	0	0	0	0	0	0	0	5	0	11	0	839	829	877	817	32
CAPN6	0	0	0	0	0	0	0	0	0	0	0	0	0	0	0	0	0	0	0	0	0	0	0	0	2	0	0	0	0	0	0	0	0	0	0	0	0	0	0	0	0	0	0	0	0	0	0	0	0
CAPNS1	52	61	42	58	78	60	65	75	125	125	142	141	343	392	342	365	540	441	523	472	795	722	761	765	2792	2689	2747	2790	1807	1805	1821	1803	0	0	0	0	0	0	0	0	0	0	0	0	3343	3424	3360	3381	73
CAPRIN2	9	15	9	9	15	17	21	12	106	80	90	65	91	102	73	110	147	110	156	168	516	467	465	529	98	90	74	82	98	115	96	113	0	0	0	0	0	0	0	0	17	17	13	14	154	175	152	171	96
CAPS2	1	2	1	6	5	11	7	2	6	0	3	6	40	42	30	43	72	76	59	58	41	39	39	39	0	0	0	0	0	0	0	0	0	0	0	0	0	0	0	0	0	0	0	0	0	0	0	0	8
CAPZA3	0	0	0	0	0	0	0	0	1	0	0	0	0	0	0	0	0	0	0	0	0	0	0	0	0	0	0	0	0	0	0	0	0	0	0	0	0	0	0	0	0	0	0	0	0	0	0	0	0
CAPZB	29	17	31	30	18	16	16	17	69	75	80	68	78	114	74	80	521	461	528	435	474	490	490	490	613	627	648	545	511	479	533	504	0	0	0	0	0	0	0	0	21	22	24	21	745	856	679	773	16
CARD10	0	0	0	0	0	0	4	0	27	17	8	14	28	32	25	24	90	104	91	79	101	113	89	113	62	73	57	52	89	134	120	113	0	0	0	0	0	0	0	0	10	0	0	0	192	197	197	165	26
CARD11	0	0	0	23	0	0	0	0	0	0	0	0	0	0	0	0	0	0	0	0	0	0	4	0	923	841	930	872	731	792	784	736	0	0	0	0	0	0	0	0	0	0	0	0	1574	1637	1429	1600	0
CARD14	4	8	0	6	8	0	8	10	15	13	8	3	21	14	24	30	51	65	72	49	50	31	62	51	0	0	0	0	0	13	0	0	0	0	0	0	0	0	0	0	0	0	0	0	5	0	7	0	30
CARD6	0	6	2	3	0	7	0	3	14	23	11	13	14	31	18	23	19	12	15	16	171	142	144	177	84	67	62	55	89	119	101	91	0	0	0	0	0	0	0	0	0	0	0	0	130	133	123	147	26
CARD9	4	14	9	4	6	13	18	16	10	6	20	14	36	40	24	41	148	118	120	112	66	60	85	83	0	0	0	0	0	0	3	0	0	0	0	0	0	0	0	0	0	0	0	0	0	8	0	0	22
CARF	18	13	16	9	14	19	23	6	15	16	4	3	54	59	59	34	53	43	55	34	43	45	51	33	142	155	163	139	132	183	133	138	0	0	0	0	0	0	0	0	0	0	0	0	275	257	284	241	18
CARM1	31	26	20	32	32	43	33	25	66	63	51	59	50	39	52	40	741	659	749	636	215	263	233	241	256	278	288	265	227	242	260	288	0	0	0	0	0	0	0	0	0	0	0	0	459	415	442	439	34
CARS2	12	0	4	4	15	22	24	20	34	16	34	7	49	57	58	53	292	229	296	265	168	160	157	162	53	69	39	50	71	89	96	77	0	0	0	0	0	0	0	0	0	0	0	0	139	141	123	161	48
CARTPT	0	0	0	0	0	0	3	0	0	0	0	0	2	0	4	0	0	0	0	0	0	0	0	0	0	0	0	0	0	2	0	0	0	0	0	0	0	0	0	0	0	0	0	0	0	0	0	0	3
CASC3	63	48	58	46	87	82	84	78	182	135	187	158	200	242	181	173	1131	957	1136	923	887	956	874	853	359	349	331	354	441	396	398	400	0	0	6	0	0	20	0	15	16	24	0	0	582	559	545	592	190
CASD1	2	15	16	13	29	26	16	18	50	62	66	75	109	126	126	93	237	171	227	183	339	357	361	382	95	118	71	102	134	149	154	119	0	0	0	0	0	0	0	0	32	24	24	25	146	163	165	195	12
CASKIN2	0	7	8	13	10	15	9	18	19	19	40	34	41	25	27	36	376	339	395	273	223	182	177	207	212	192	172	178	257	232	222	181	0	0	0	0	0	0	0	0	0	0	0	0	378	377	347	357	24
CASP14	8	5	7	3	10	2	13	6	0	0	0	0	10	0	3	5	0	0	0	0	0	0	0	0	0	0	0	0	0	0	0	0	0	0	0	0	0	0	0	0	0	0	0	0	0	0	0	0	28
CASP2	13	8	4	7	14	13	12	14	81	57	67	59	73	84	81	88	1209	1064	1243	1015	398	409	453	424	79	64	56	74	80	57	78	81	0	0	0	0	0	0	0	0	0	0	0	0	141	139	185	137	67
CASP3	6	0	5	4	9	8	9	6	16	8	19	19	17	31	29	26	182	147	149	156	129	113	107	128	456	400	408	447	259	263	265	279	0	0	0	0	0	0	0	0	0	0	0	0	775	733	734	694	5
CASP7	5	2	4	0	3	5	0	0	28	19	15	15	33	20	28	45	131	122	153	128	185	157	139	146	0	0	7	6	0	8	5	9	0	0	0	0	0	0	0	0	0	0	0	0	13	11	14	11	6
CASP8	15	13	14	18	29	32	25	31	46	44	32	39	149	148	135	135	87	96	99	51	322	322	291	288	189	196	205	167	165	135	191	150	0	0	0	0	0	0	0	0	0	0	0	0	372	318	343	359	94
CASP8AP2	10	11	12	10	24	9	10	10	35	34	36	39	57	73	82	72	1028	1053	1051	994	381	349	333	302	198	247	215	180	136	165	160	150	0	0	0	0	0	0	0	0	0	0	0	4	313	371	334	305	79
CASP9	0	0	0	0	5	8	3	0	9	15	9	6	14	12	14	22	125	154	139	115	67	66	53	62	51	69	59	49	92	127	126	110	0	0	0	0	0	0	0	0	0	0	0	0	66	98	74	94	0
CASQ2	0	0	0	0	0	0	0	0	0	0	0	0	4	0	3	0	0	0	0	0	0	0	0	0	0	0	3	0	0	12	13	15	0	0	0	0	0	0	0	0	0	0	0	0	0	3	0	5	0
CASR	4	4	4	2	3	5	7	7	6	1	9	4	14	15	9	9	0	0	0	0	0	0	0	0	0	0	2	0	0	5	0	7	0	0	0	0	0	0	0	0	0	0	0	0	0	0	0	0	16
CASS4	12	7	10	9	12	28	15	18	0	0	0	0	20	26	23	19	8	4	5	11	8	4	0	4	4	4	5	7	10	16	17	16	0	0	0	0	0	0	0	0	0	0	0	0	6	3	4	7	15
CAST	7	10	5	10	23	19	28	6	194	152	196	164	336	328	326	342	590	530	564	469	1329	1506	1428	1493	698	604	574	648	650	626	582	622	0	0	0	0	0	0	0	0	0	0	0	0	1182	1272	1290	1385	21
CATSPER1	0	3	0	0	5	5	7	0	0	0	0	0	6	7	7	13	2	0	0	0	0	7	0	5	0	0	0	0	5	0	0	8	0	0	0	0	0	0	0	0	0	0	0	0	0	0	0	0	8
CATSPER2	2	4	9	1	5	6	6	4	12	12	9	8	26	38	22	16	42	44	56	50	55	40	45	35	5	5	3	5	11	3	4	10	0	0	0	0	0	0	0	0	0	0	0	0	7	9	0	3	8
CATSPER3	1	2	0	3	10	0	0	3	0	1	0	0	3	0	13	14	6	4	4	4	7	0	8	0	0	0	0	0	11	13	0	7	0	0	0	0	0	0	0	0	0	0	0	0	0	0	0	0	0
CATSPER4	0	0	2	0	4	0	0	0	0	0	0	0	6	6	10	0	0	0	0	0	0	0	0	0	0	0	0	0	8	10	0	0	0	0	0	0	0	0	0	0	0	0	0	0	0	0	0	0	9
CATSPERG	7	0	2	0	10	8	2	15	11	0	2	3	41	33	32	40	73	44	74	56	46	39	36	36	104	111	99	93	163	168	148	164	0	0	0	0	0	0	0	0	0	0	0	0	159	173	193	208	20
CAV1	102	118	126	95	100	109	102	115	564	557	638	483	231	264	280	255	50	40	49	29	2935	3023	2886	2907	2446	2648	2403	2481	906	913	862	906	7	12	10	0	0	0	0	4	36	27	28	39	4207	4300	4346	4378	550
CAV2	14	12	3	9	6	20	14	11	107	70	98	80	130	144	139	110	47	36	49	36	542	613	532	561	65	82	75	55	62	56	45	68	0	0	0	0	0	0	0	0	0	0	0	0	105	118	129	138	412
CAV3	0	1	0	0	0	1	0	0	2	1	8	2	8	5	1	4	22	20	31	32	11	9	6	4	0	0	0	0	0	0	0	0	0	0	0	0	0	0	0	0	0	0	0	0	0	0	0	0	0
CBFA2T2	22	10	8	9	25	31	22	18	58	69	55	77	94	110	99	114	420	340	421	394	452	416	429	411	58	27	40	45	78	78	81	85	0	0	0	0	0	0	0	0	0	0	0	0	60	103	73	74	78
CBFA2T3	4	0	0	0	5	8	7	2	0	0	0	0	11	11	7	18	7	0	6	5	7	0	0	0	0	0	0	0	2	0	0	0	0	0	0	0	0	0	0	0	0	0	0	0	0	0	0	0	0
CBFB	48	62	51	54	64	58	78	50	100	91	74	106	117	116	108	114	500	450	531	425	479	507	450	483	128	111	142	128	324	318	265	323	0	0	0	5	10	0	6	0	34	21	22	15	219	300	249	278	29
CBL	40	35	29	37	37	46	36	48	259	214	230	245	189	147	179	145	1287	1002	1240	1023	1461	1507	1443	1397	112	118	117	143	156	147	177	158	0	7	0	8	0	12	12	0	15	24	18	11	201	238	206	198	73
CBLB	0	4	28	21	22	0	22	0	36	34	35	25	92	103	94	73	172	157	165	164	222	238	215	258	290	256	274	258	425	399	406	438	0	0	0	0	0	0	0	0	0	0	0	0	394	370	376	387	9
CBLC	0	2	0	0	0	0	0	0	0	0	0	0	0	0	0	0	0	0	0	0	0	0	0	0	0	0	11	13	11	0	0	8	0	0	0	0	0	0	0	0	0	0	0	0	21	10	0	17	20
CBLN1	0	0	0	0	0	0	0	0	0	0	0	0	0	0	0	0	0	0	0	4	0	4	0	0	0	0	0	0	0	0	0	0	0	0	0	0	0	0	0	0	0	0	0	0	0	0	0	0	0
CBLN2	0	0	0	0	0	0	0	0	0	0	0	0	0	0	0	0	0	0	0	0	0	0	0	2	0	0	0	0	0	0	0	0	0	0	0	0	0	0	0	0	0	0	0	0	0	0	0	0	0
CBLN3	4	3	10	2	6	6	0	5	2	0	0	3	17	6	3	9	7	4	1	7	2	6	4	2	12	10	10	11	17	4	9	10	0	0	0	0	0	0	0	0	0	0	0	0	10	14	11	15	20
CBLN4	0	0	0	0	0	0	0	0	0	0	0	0	0	0	0	0	0	0	3	0	0	0	0	0	0	0	0	0	0	0	0	0	0	0	0	0	0	0	0	0	0	0	0	0	0	0	0	0	4
CBR3	0	0	0	0	0	2	0	0	2	2	2	2	4	3	0	5	17	5	5	14	26	20	18	8	0	0	0	0	0	0	0	0	0	0	0	0	0	0	0	0	0	0	0	0	0	0	0	0	0
CBR4	0	5	4	4	4	6	7	4	12	8	21	23	46	59	68	60	274	257	327	252	78	71	78	105	307	258	295	229	378	381	409	403	0	0	0	0	0	0	0	0	0	0	0	0	486	431	485	471	19
CBX1	21	31	24	28	35	25	35	29	53	64	58	60	100	89	97	101	441	356	466	356	384	443	411	327	74	60	73	42	58	63	81	69	0	0	0	0	0	0	0	0	0	3	4	0	49	32	45	54	11
CBX2	5	5	0	4	0	6	0	12	39	43	36	36	34	52	58	57	1032	920	946	776	207	199	221	213	11	11	21	10	16	25	27	26	0	0	0	0	0	0	0	0	0	0	0	0	43	59	37	61	7
CBX4	18	12	25	30	14	21	15	25	44	60	43	41	60	52	61	76	215	209	250	166	206	252	277	233	27	41	33	31	71	72	64	84	0	0	0	0	0	0	0	0	0	13	9	23	35	38	44	53	53
CBX5	141	156	156	145	173	164	197	149	443	471	463	459	916	865	911	887	4599	4030	4501	3889	2170	2261	2365	2395	273	286	248	292	215	225	221	200	13	12	18	13	21	13	31	21	95	84	72	72	602	604	621	606	145
CBX6	22	23	23	23	23	43	32	29	160	173	153	144	134	159	167	141	1767	1464	1797	1449	1048	1014	1075	1000	81	103	87	87	111	122	124	122	0	0	0	0	7	0	0	0	25	21	21	27	247	239	227	245	13
CBX7	4	3	4	6	8	6	4	5	15	6	14	3	8	21	10	5	244	172	199	144	46	33	31	33	0	0	8	0	23	12	13	21	0	0	0	0	0	0	0	0	2	0	0	0	0	10	13	11	15
CBY1	4	0	0	0	0	5	6	0	0	4	0	0	5	4	3	10	101	108	120	77	27	18	19	21	125	98	161	120	85	114	91	121	0	0	0	0	0	0	0	0	0	0	0	0	180	210	215	220	56
CBY3	0	0	0	0	0	0	0	0	0	0	0	0	0	3	0	0	0	9	11	8	0	0	0	0	0	0	2	0	0	0	0	0	0	0	0	0	0	0	0	0	0	0	0	0	0	0	0	0	0
CC2D1A	5	0	7	3	0	0	0	0	17	26	25	15	17	33	21	22	629	507	604	494	210	154	210	157	222	271	243	225	272	260	274	267	0	0	0	0	0	0	0	0	0	0	0	0	534	583	531	558	18
CC2D1B	16	15	19	15	29	21	34	17	50	38	54	43	62	101	92	69	511	413	496	399	302	264	283	306	319	305	302	316	406	397	414	408	0	0	0	0	0	0	0	0	0	0	0	0	660	668	704	695	66
CC2D2A	0	3	0	7	12	18	5	2	15	17	23	11	67	80	64	74	89	81	112	92	130	120	116	141	113	104	120	108	245	300	285	251	0	0	0	0	0	0	0	0	0	0	0	0	205	177	197	187	22
CCAR1	185	144	152	154	219	179	186	197	139	137	135	133	272	256	234	297	989	845	953	827	840	898	814	880	385	390	357	348	337	324	272	307	0	0	0	0	0	44	33	0	27	0	0	0	505	479	463	551	285
CCAR2	40	33	32	30	36	34	43	29	107	124	131	97	113	116	117	99	664	576	670	525	886	923	982	930	808	776	902	855	746	782	778	739	0	0	0	0	0	0	0	11	0	8	0	19	1680	1625	1682	1666	88
CCBE1	0	0	0	0	0	0	0	0	0	0	0	0	2	0	0	0	35	21	30	10	3	0	5	0	0	0	0	0	0	0	0	0	0	0	0	0	0	0	0	0	0	0	0	0	0	0	0	0	0
CCDC102A	0	0	0	0	0	0	4	3	0	0	4	3	10	6	9	11	37	38	37	30	34	42	50	36	51	31	45	36	96	70	81	71	0	0	0	0	0	0	0	0	0	0	0	3	99	81	60	69	4
CCDC102B	0	0	0	0	0	0	0	0	1	0	0	0	3	2	0	4	15	14	10	10	2	0	0	0	0	0	0	0	0	0	0	0	0	0	0	0	0	0	0	0	0	0	0	0	0	0	0	0	6
CCDC106	8	17	7	2	8	2	13	16	29	11	8	12	22	19	24	34	152	136	102	95	60	59	60	61	77	53	64	63	74	75	86	84	0	0	0	0	0	0	0	0	0	0	0	0	124	146	123	137	23
CCDC107	0	0	0	0	0	0	0	0	13	0	10	15	3	10	0	5	31	15	44	19	29	29	44	23	10	12	0	6	48	30	29	27	0	0	0	0	0	0	0	0	0	0	0	0	18	18	12	14	4
CCDC113	8	0	2	0	4	0	12	4	5	0	0	5	17	22	16	17	54	37	39	21	9	14	11	11	0	0	0	0	0	0	0	0	0	0	0	0	0	0	0	0	0	0	0	0	0	0	0	0	32
CCDC115	0	0	0	0	0	2	0	0	18	9	10	6	28	15	18	16	113	96	104	94	59	54	63	53	84	78	72	76	104	104	120	94	0	0	0	0	0	0	0	0	0	0	0	0	130	165	121	108	21
CCDC117	13	10	5	11	24	27	18	19	43	39	52	45	82	67	67	101	879	804	945	810	281	245	297	258	193	224	194	230	432	353	389	357	0	0	0	0	2	0	0	0	0	0	0	0	389	425	403	405	128
CCDC120	7	1	14	8	20	15	7	16	40	30	23	40	21	35	29	22	263	217	260	236	138	179	179	164	71	68	87	35	133	135	110	137	0	0	0	0	0	0	0	0	0	0	0	0	122	189	131	122	33
CCDC122	0	0	0	0	0	0	0	0	7	10	9	9	15	15	28	27	64	63	61	40	35	37	42	40	0	0	0	0	0	0	0	0	0	0	0	0	0	0	0	0	0	0	0	0	0	0	0	0	7
CCDC124	0	5	0	0	0	4	3	7	13	0	12	19	11	0	11	15	185	164	234	202	57	76	67	58	33	35	28	29	54	51	52	32	0	0	0	0	0	0	0	0	0	0	0	0	45	61	48	58	18
CCDC125	53	68	47	44	87	90	69	107	6	11	21	7	88	74	84	83	191	169	190	181	58	45	66	48	24	15	25	24	61	43	38	45	0	0	0	0	0	0	0	0	0	0	0	0	16	28	26	31	61
CCDC126	0	0	0	0	4	0	0	0	13	15	16	9	13	15	12	9	90	71	53	53	44	41	49	50	48	31	27	28	49	32	48	42	0	0	0	0	0	0	0	0	0	0	0	0	44	55	48	49	21
CCDC127	6	4	0	0	9	5	10	5	25	31	11	28	59	42	47	56	219	223	267	169	146	162	138	134	37	82	63	62	91	94	110	97	0	0	0	0	0	0	0	0	0	0	0	0	92	108	130	100	31
CCDC136	0	0	7	0	7	9	0	4	0	0	0	8	13	23	17	19	157	159	118	106	30	47	42	36	69	80	87	63	67	81	87	64	0	0	0	0	0	0	0	0	0	0	0	0	145	122	128	127	65
CCDC137	4	14	6	11	16	15	13	15	36	24	20	21	25	32	24	36	269	212	261	180	198	256	244	222	30	30	35	28	53	44	58	52	0	0	0	0	0	0	0	0	0	0	0	0	65	69	57	84	41
CCDC138	6	11	4	10	32	27	28	20	12	24	12	8	57	54	62	51	599	528	609	472	70	72	76	57	0	5	7	8	39	32	23	31	0	0	0	0	0	0	0	0	0	0	0	0	21	24	21	16	52
CCDC141	4	0	4	3	5	3	10	4	0	0	0	0	15	13	8	15	4	2	0	0	2	0	0	0	0	3	0	0	0	12	21	23	0	0	0	0	0	0	0	0	0	0	0	0	7	0	0	0	0
CCDC142	7	14	7	13	14	14	11	11	36	22	30	30	32	29	39	36	409	383	383	323	162	212	177	156	34	34	33	45	52	51	52	55	0	0	0	0	0	0	0	0	0	0	0	0	87	96	85	101	137
CCDC146	0	0	0	0	0	3	0	3	0	0	0	4	14	14	18	11	42	38	57	32	14	19	18	26	0	0	0	0	4	0	4	0	0	0	0	0	0	0	0	0	0	0	0	0	0	0	0	0	9
CCDC148	3	4	0	3	0	4	0	0	0	0	4	0	0	9	0	0	7	5	5	3	5	9	0	0	11	6	0	9	19	8	0	8	0	0	0	0	0	0	0	0	0	0	0	0	11	8	13	18	0
CCDC149	0	0	0	0	0	0	0	2	4	7	0	4	8	5	9	18	0	0	0	0	19	31	60	42	19	10	12	18	25	20	30	28	0	0	0	0	0	0	0	0	0	0	0	0	29	33	36	31	0
CCDC15	0	0	0	0	0	0	0	0	4	0	0	5	0	2	7	3	146	154	154	129	8	7	8	13	53	49	59	65	68	73	93	89	0	0	0	0	0	0	0	0	0	0	0	0	120	118	117	109	0
CCDC150	9	14	0	7	23	28	15	27	0	0	3	8	48	30	50	46	247	164	221	154	91	88	76	77	0	0	0	18	48	32	61	48	0	0	0	0	0	0	0	0	0	0	0	0	20	18	31	18	26
CCDC152	0	0	0	0	2	0	0	0	0	0	0	0	6	0	0	0	0	0	5	0	0	0	0	0	6	0	0	0	34	38	30	33	0	0	0	0	0	0	0	0	0	0	0	0	6	11	12	12	0
CCDC153	0	0	5	4	2	10	7	5	0	0	0	0	3	11	13	7	0	5	3	4	0	0	0	0	0	0	0	0	6	0	6	0	0	0	0	0	0	0	0	0	0	0	0	0	0	0	0	0	10
CCDC154	0	0	0	5	0	0	4	2	5	10	10	10	11	10	10	0	9	5	6	12	49	59	49	43	0	0	0	0	0	0	0	7	0	0	0	0	0	0	0	0	0	0	0	0	0	0	0	0	18
CCDC157	10	0	5	0	0	0	6	6	14	39	18	18	26	32	23	27	68	94	105	72	123	104	111	95	8	9	11	7	10	11	13	16	0	0	0	0	0	0	0	0	0	0	0	0	20	30	19	29	24
CCDC158	0	1	3	1	2	0	0	1	0	0	2	0	0	0	0	0	0	0	0	0	0	0	0	0	24	37	29	32	62	41	57	49	0	1	1	0	0	0	0	0	0	0	0	0	38	45	34	49	16
CCDC170	0	0	0	0	0	0	6	0	0	0	0	0	0	0	3	0	0	4	4	5	0	0	0	0	3	0	0	0	13	10	6	6	0	0	0	0	0	0	0	0	0	0	0	0	0	0	5	0	17
CCDC171	8	4	0	11	2	0	0	5	5	0	4	5	17	22	17	24	76	50	87	77	14	13	11	22	0	12	11	16	0	18	16	12	0	0	0	0	0	0	0	0	0	0	0	0	17	27	21	31	0
CCDC172	0	0	0	0	0	0	0	0	0	0	0	0	0	0	0	0	0	0	0	0	0	0	0	0	0	0	0	0	0	0	0	0	0	0	0	0	0	0	0	0	0	0	0	0	0	0	0	0	0
CCDC175	0	0	0	0	0	0	0	0	0	0	0	0	0	0	0	0	1	0	0	0	0	0	0	0	0	0	0	0	0	0	0	2	0	0	0	0	0	0	0	0	0	0	0	0	0	0	0	0	19
CCDC178	0	0	0	0	0	0	0	0	0	0	0	0	0	0	0	0	0	0	0	0	0	0	0	0	4	0	0	0	0	0	0	0	0	0	0	0	0	0	0	0	0	0	0	0	0	0	0	0	0
CCDC18	0	12	14	18	29	30	25	27	19	0	0	25	37	40	34	28	267	226	307	218	63	57	69	61	103	129	108	99	96	140	110	141	0	0	0	0	0	0	0	0	0	0	0	0	105	106	111	112	127
CCDC181	0	8	0	5	7	8	9	5	4	0	0	0	8	16	23	8	38	42	33	14	0	4	5	1	3	0	2	6	13	10	10	4	0	0	0	0	0	0	0	0	0	0	0	0	4	2	5	0	29
CCDC22	0	0	0	0	3	0	0	7	6	4	0	0	0	11	0	12	96	85	91	90	37	39	29	49	42	50	45	41	57	58	64	58	0	0	0	0	0	0	0	0	0	0	0	0	136	161	97	117	13
CCDC24	10	7	5	5	4	12	3	11	0	5	11	7	14	14	20	21	32	68	27	51	48	35	33	31	34	31	35	34	57	53	66	57	0	0	0	0	0	0	0	0	0	0	0	0	90	56	79	66	10
CCDC25	4	3	10	7	6	2	6	14	17	18	20	11	55	59	47	35	206	198	200	165	68	78	73	93	43	36	46	48	59	74	80	50	0	0	0	0	0	0	0	0	0	0	0	0	57	79	116	75	41
CCDC28A	0	0	0	0	7	0	0	0	15	12	18	8	0	6	10	4	140	104	111	114	40	48	51	72	7	13	19	15	11	20	26	13	0	0	0	0	0	0	0	0	0	0	0	0	15	34	21	9	13
CCDC28B	2	4	0	0	8	6	14	6	0	7	9	10	14	42	34	15	142	115	132	101	28	41	24	18	24	34	32	25	19	17	29	24	0	0	0	0	0	0	0	0	0	0	0	0	12	37	20	20	6
CCDC30	6	5	10	4	14	13	8	13	13	5	8	0	59	39	44	39	21	16	27	15	17	22	10	22	10	14	12	15	24	31	27	32	0	0	0	0	0	0	0	0	0	0	0	0	25	13	20	24	80
CCDC33	0	0	0	0	2	0	0	0	2	0	0	2	9	0	2	4	0	0	0	0	0	0	0	0	0	0	0	0	0	0	0	0	0	0	0	0	0	0	0	0	0	0	0	0	0	0	0	0	0
CCDC38	9	7	0	5	7	14	21	14	1	2	0	0	31	30	7	30	7	10	4	0	0	0	3	7	15	14	14	13	26	27	31	26	0	0	0	0	0	0	0	0	0	0	0	0	16	23	27	20	34
CCDC39	0	0	0	0	7	1	4	0	0	6	12	6	17	15	17	6	56	45	39	36	22	22	17	35	0	0	0	0	0	7	0	9	0	0	0	0	0	0	0	0	0	0	0	0	0	0	2	0	42
CCDC40	10	7	13	0	12	7	20	20	11	0	3	8	18	16	23	9	51	34	42	42	55	73	55	67	0	0	4	0	15	15	21	0	0	0	0	0	0	0	0	0	0	0	0	0	0	7	10	0	3
CCDC42	0	0	0	0	0	0	0	0	0	0	0	0	0	0	0	0	0	0	0	0	0	0	0	0	0	0	0	0	0	0	0	0	0	0	0	0	0	0	0	0	0	0	0	0	0	0	0	0	0
CCDC43	11	16	19	16	31	27	22	23	13	17	20	17	62	51	74	50	369	292	378	298	89	95	84	84	94	94	81	82	122	99	103	118	0	0	0	0	3	0	0	4	9	4	0	0	107	111	138	122	84
CCDC47	40	39	40	50	59	59	70	68	86	65	76	61	118	118	128	149	863	743	900	792	699	645	691	739	97	114	95	103	101	107	90	85	0	0	0	0	19	0	10	0	16	0	0	14	166	171	163	149	59
CCDC51	0	2	0	0	0	0	8	0	0	4	5	8	12	13	12	9	129	123	122	147	15	13	26	28	58	81	73	57	115	99	99	130	0	0	0	0	0	0	0	0	0	0	0	0	164	125	122	132	43
CCDC54	0	0	0	0	0	0	0	0	0	0	0	0	0	0	2	0	2	0	0	0	0	0	0	0	0	0	0	0	2	0	1	0	0	0	0	0	0	0	0	0	0	0	0	0	1	0	0	0	2
CCDC59	9	6	1	14	15	13	21	17	5	26	8	11	30	39	37	42	186	168	198	136	77	85	76	87	63	56	71	57	67	86	61	53	0	0	0	0	0	0	0	0	0	0	0	0	72	76	92	95	15
CCDC6	26	21	17	18	27	36	25	22	166	201	192	172	204	248	194	253	733	660	668	577	995	1080	1052	1041	125	120	132	124	113	107	130	105	0	0	0	0	0	0	0	0	0	0	12	0	227	200	248	252	20
CCDC60	0	0	0	0	0	0	0	0	0	0	0	0	0	0	0	0	0	0	0	0	0	0	0	0	0	0	0	0	0	0	0	0	0	0	0	0	0	0	0	0	0	0	0	0	0	0	0	0	0
CCDC61	0	0	0	0	2	2	0	0	0	0	8	0	13	7	12	1	64	63	56	62	20	22	20	28	19	21	23	25	29	32	22	0	0	0	0	0	0	0	0	0	0	0	0	0	36	48	51	46	3
CCDC63	0	0	0	0	0	0	0	0	0	0	0	0	0	0	0	0	0	0	0	0	0	0	0	0	0	0	0	0	0	0	0	0	0	0	0	0	0	0	0	0	0	0	0	0	0	0	0	0	0
CCDC65	11	11	11	12	14	9	9	13	9	12	19	0	45	42	43	42	91	67	77	79	68	81	70	65	0	15	11	0	30	17	24	22	0	0	0	0	0	0	0	0	0	0	0	0	20	12	23	11	33
CCDC66	12	17	21	24	33	24	16	16	22	13	14	32	73	83	92	68	468	382	469	303	142	137	131	148	55	77	75	68	117	131	107	89	0	0	0	0	0	0	0	0	0	0	0	0	97	119	133	111	109
CCDC68	0	0	0	0	0	0	0	0	5	14	0	8	14	34	24	28	0	0	0	0	51	65	43	49	0	0	0	0	0	0	0	0	0	0	0	0	0	0	0	0	0	0	0	0	0	0	0	0	0
CCDC69	0	0	0	0	0	0	0	0	0	2	2	0	6	6	4	0	55	50	43	21	19	21	12	24	13	8	9	17	62	69	61	41	0	0	0	0	0	0	0	0	0	0	0	0	40	30	34	36	0
CCDC70	0	0	0	0	0	0	0	0	0	0	0	0	0	0	0	0	3	7	9	9	0	0	0	0	0	0	0	0	0	0	6	0	0	0	0	0	0	0	0	0	0	0	0	0	0	0	0	0	2
CCDC73	16	11	22	18	26	15	28	21	4	4	8	0	53	51	65	49	0	14	22	15	6	3	5	9	12	0	11	6	43	46	32	24	0	0	0	0	0	0	0	0	0	0	0	0	15	15	20	14	27
CCDC77	2	0	0	6	0	4	0	3	7	9	0	0	10	5	11	12	159	150	159	157	47	63	52	54	64	74	72	72	54	79	50	65	0	0	0	0	0	0	0	0	0	0	0	0	106	94	79	94	18
CCDC78	2	3	0	2	9	4	0	0	83	77	61	86	47	43	51	46	147	156	147	93	326	290	267	282	15	14	30	19	24	27	33	33	0	0	0	0	0	0	0	0	0	0	0	0	49	39	58	41	10
CCDC80	32	40	31	35	46	41	39	41	6	0	8	10	9	13	19	13	37	36	34	22	12	17	25	27	2014	2079	1968	1954	1523	1480	1539	1389	0	0	0	0	0	0	0	0	0	0	0	0	3194	3244	3320	3431	32
CCDC81	0	2	0	0	17	4	7	14	0	0	2	4	27	56	23	22	12	11	9	0	5	10	6	0	0	0	0	0	8	10	12	6	0	0	0	0	0	0	0	0	0	0	0	0	0	0	0	0	46
CCDC82	4	0	8	5	7	8	6	10	53	32	42	22	34	63	72	59	273	234	271	228	269	297	265	254	99	105	99	95	82	58	71	66	0	0	0	0	0	0	0	0	0	0	0	0	137	146	143	184	12
CCDC83	0	0	0	0	0	0	0	0	0	0	0	0	11	13	18	10	0	0	0	3	0	0	7	0	0	0	0	0	30	15	23	25	0	0	0	0	0	0	0	0	0	0	0	0	0	0	0	0	9
CCDC85A	0	0	0	0	0	0	0	0	0	0	0	0	0	0	0	0	2	0	0	0	0	0	2	2	0	0	0	0	0	0	0	0	0	0	0	0	0	0	0	0	0	0	0	0	0	0	0	0	0
CCDC85B	6	3	2	0	3	4	2	6	14	13	11	8	16	16	16	18	76	68	52	49	35	44	38	27	63	63	41	53	83	51	85	64	0	1	2	1	2	0	4	0	5	3	1	4	94	101	107	109	16
CCDC87	2	1	4	0	0	4	4	5	0	2	0	2	5	2	4	4	7	6	6	2	7	4	6	7	12	13	14	17	14	13	28	14	0	0	0	0	0	0	0	0	0	0	0	0	37	22	35	20	37
CCDC88A	172	182	183	186	211	271	263	226	90	92	128	115	299	379	267	287	1087	931	1029	823	731	720	671	803	841	848	822	806	530	441	434	465	14	0	13	0	78	82	68	80	88	66	65	73	1132	1170	1163	1191	217
CCDC88C	9	25	5	7	22	19	25	40	14	15	2	5	26	21	11	21	62	76	80	93	71	76	112	85	106	67	57	85	135	140	139	163	0	0	0	0	0	0	0	0	0	0	0	0	158	166	161	163	22
CCDC89	3	0	4	7	2	1	6	7	2	0	0	2	5	4	4	7	9	8	15	10	7	2	2	4	0	4	0	2	29	26	24	37	0	0	0	0	0	0	0	0	0	0	0	0	2	0	2	2	20
CCDC90B	33	42	41	26	48	57	43	38	30	30	34	18	166	131	159	144	112	76	122	105	149	172	144	157	123	124	143	82	162	162	159	137	0	0	0	0	0	0	0	0	0	0	0	0	210	200	182	203	122
CCDC91	7	8	6	6	0	0	11	0	36	48	51	54	46	58	47	40	169	184	191	193	265	290	246	301	218	204	203	260	218	243	291	253	0	2	0	1	0	0	0	0	9	7	4	7	355	351	372	372	12
CCDC92	16	10	5	12	22	18	6	10	36	37	30	22	58	33	57	61	111	124	122	117	267	294	304	276	64	106	66	78	91	117	77	76	0	0	0	0	0	0	0	0	0	0	0	0	74	106	101	102	48
CCDC93	15	26	17	21	17	28	30	21	49	34	47	50	75	113	71	82	627	496	669	598	438	481	483	472	109	110	86	110	196	129	161	161	0	0	0	0	0	0	0	0	0	0	0	7	175	171	161	189	27
CCDC97	45	42	43	39	76	52	65	75	76	52	75	63	148	173	173	168	448	417	459	389	437	521	460	382	123	125	137	130	211	240	209	218	0	0	0	0	0	0	0	0	0	0	0	0	249	200	276	256	82
CCER1	0	0	0	0	1	1	0	0	0	0	0	0	0	0	0	0	0	0	0	0	0	0	0	0	0	0	0	0	0	0	0	1	0	0	0	0	0	0	0	0	0	0	1	0	0	0	0	0	0
CCK	0	0	0	0	0	0	0	0	0	0	0	0	7	2	4	4	0	0	0	0	0	1	0	0	0	0	0	0	3	0	0	3	0	0	0	0	0	0	0	0	0	0	0	0	0	0	0	0	0
CCKAR	0	0	2	0	0	0	0	0	0	0	0	0	0	0	0	0	0	0	0	0	0	0	0	0	0	0	0	0	0	0	0	4	0	0	0	0	0	0	0	0	0	0	0	0	0	0	0	0	10
CCKBR	0	0	0	0	0	4	0	3	0	0	0	0	0	0	2	0	0	0	0	0	0	0	0	0	0	0	0	0	0	0	3	0	0	0	0	0	0	0	0	0	0	0	0	0	0	0	0	0	0
CCL17	0	0	0	0	0	0	4	0	0	0	0	0	4	4	3	0	0	0	7	0	0	0	0	0	41	47	62	49	5	0	0	0	0	0	0	0	0	0	0	0	0	0	0	0	47	63	60	65	28
CCL19	0	0	0	0	0	0	0	2	0	0	0	0	0	0	0	0	0	0	0	0	0	0	0	0	0	0	0	0	0	0	0	0	0	0	0	0	0	0	0	0	0	0	0	0	0	0	0	0	4
CCL2	2	0	7	0	3	3	7	0	52	36	62	48	9	0	7	5	0	0	0	0	507	458	477	496	0	0	0	0	0	0	0	0	0	0	0	0	0	0	0	0	0	0	0	0	0	0	0	0	0
CCL20	0	0	0	0	0	8	0	0	0	0	3	0	0	5	3	0	0	0	0	0	6	6	2	3	0	0	0	0	0	0	0	0	0	0	0	0	0	0	0	0	0	0	0	0	0	0	0	0	0
CCL21	0	0	0	0	0	0	0	0	0	0	0	0	0	0	0	0	0	0	0	0	0	0	0	0	0	0	0	0	0	0	0	0	0	0	0	0	0	0	0	0	0	0	0	0	0	0	0	0	8
CCL22	4	0	2	4	4	0	3	0	0	0	0	0	0	0	0	2	0	0	0	0	0	0	0	0	0	0	0	0	0	0	0	0	0	0	0	0	0	0	0	0	0	0	0	0	0	0	0	0	0
CCL24	0	0	0	0	0	0	0	0	0	0	0	0	0	0	0	0	0	0	0	0	0	0	6	0	0	0	0	0	0	0	0	0	0	0	0	0	0	0	0	0	0	0	0	0	0	0	0	0	0
CCL5	4	0	6	4	2	8	0	5	0	0	0	0	11	14	8	4	0	0	3	4	0	0	0	8	0	0	0	0	0	0	0	0	0	0	0	0	0	0	0	0	0	0	0	0	0	0	0	0	14
CCL8	0	0	0	0	0	0	0	0	0	0	0	0	0	0	0	0	0	0	0	0	0	0	0	0	0	0	0	0	0	0	0	0	0	0	0	0	0	0	0	0	0	0	0	0	0	0	0	0	0
CCM2	14	15	9	7	33	10	30	8	19	37	13	22	30	32	16	36	161	102	161	129	144	148	163	100	76	111	113	100	192	127	166	119	0	0	0	0	0	0	0	0	0	0	0	0	217	220	214	188	30
CCM2L	0	0	0	0	0	0	0	0	0	0	0	0	0	0	0	0	9	0	12	0	0	0	0	0	0	0	0	0	0	0	0	6	0	0	0	0	0	0	0	0	0	0	0	0	8	0	0	6	4
CCNA1	0	0	0	0	0	0	0	0	4	0	0	0	0	0	0	0	0	0	0	3	11	6	4	0	0	0	0	0	0	0	0	0	0	0	0	0	0	0	0	0	0	0	0	0	0	0	0	0	21
CCNA2	8	10	12	11	26	18	28	16	29	45	36	44	36	43	46	50	655	543	627	601	170	187	194	192	77	73	54	92	55	42	47	49	0	0	0	0	0	0	0	0	0	0	0	0	107	104	82	122	34
CCNB1IP1	8	15	14	10	25	10	14	10	22	21	12	26	52	47	54	56	335	314	330	264	143	125	129	116	0	3	0	6	17	23	22	17	0	0	0	0	0	0	0	0	0	0	0	0	12	22	7	7	17
CCNB2	0	0	20	0	20	19	20	17	35	50	31	44	70	63	73	50	293	260	280	217	228	236	277	292	118	117	82	110	56	61	61	80	0	0	0	0	0	0	0	0	0	0	0	0	152	179	153	138	33
CCNB3	4	0	0	0	0	0	2	0	0	0	0	0	10	11	3	4	8	11	15	4	0	0	12	5	20	31	22	25	28	28	22	31	0	0	0	0	0	0	0	0	0	0	0	0	51	27	56	40	22
CCNC	18	30	25	25	50	30	37	41	67	108	69	70	110	79	104	104	710	636	766	574	308	304	276	293	97	141	121	107	149	131	127	142	0	0	0	0	0	0	11	0	17	17	24	16	177	161	184	183	69
CCND1	15	12	15	11	9	13	10	14	97	119	106	77	236	237	247	267	75	52	54	37	623	664	664	676	50	38	41	38	24	20	44	27	0	0	0	0	0	3	0	0	39	39	43	27	122	119	128	141	24
CCND2	0	4	0	0	0	4	0	4	26	38	44	31	8	9	11	7	1337	1078	1165	1003	2	4	0	6	0	0	4	6	0	0	0	0	0	0	0	0	0	0	0	0	0	0	0	0	4	7	5	4	126
CCND3	0	5	0	9	9	12	9	5	94	80	72	73	99	124	104	101	211	151	214	171	367	363	357	372	39	56	49	37	47	52	65	67	0	0	0	2	0	0	0	0	71	47	41	31	85	99	105	99	48
CCNDBP1	0	4	0	0	7	0	0	0	16	0	10	10	25	32	24	32	159	132	168	119	86	112	92	73	117	144	114	137	235	199	186	176	0	0	0	0	0	0	0	0	0	0	0	0	260	233	209	224	31
CCNE1	13	7	10	0	19	21	22	17	13	9	20	0	13	16	21	26	217	163	205	118	57	67	71	69	14	0	0	8	6	0	11	8	0	0	0	0	0	0	0	2	0	0	0	0	16	11	8	24	0
CCNE2	0	0	10	16	7	34	3	17	0	0	0	4	21	24	8	10	129	126	159	124	10	18	13	8	41	42	44	29	49	54	33	35	0	0	0	0	0	0	0	0	0	0	0	0	72	61	60	71	25
CCNF	21	19	15	6	34	26	26	16	58	66	37	34	46	42	42	42	1015	875	935	869	261	294	292	245	32	35	38	34	94	104	96	111	0	0	0	0	0	0	0	0	0	0	0	0	119	105	92	118	59
CCNG1	16	32	25	21	23	31	34	24	203	139	146	161	152	138	154	153	1891	1653	1841	1618	891	845	810	777	362	341	371	312	347	380	396	336	0	0	0	2	0	0	0	2	9	0	7	8	811	743	747	780	247
CCNG2	13	14	17	11	34	24	16	31	50	30	32	47	85	80	85	91	496	463	507	501	242	246	209	222	70	110	84	83	77	69	101	77	0	0	0	0	0	0	0	2	7	0	7	8	137	147	138	130	26
CCNJ	14	12	8	9	12	29	30	25	22	27	26	21	27	41	41	32	484	465	529	382	137	168	157	132	35	26	29	21	57	84	52	55	0	0	0	0	3	3	0	0	0	0	0	0	48	53	45	58	63
CCNL1	124	152	116	117	170	186	136	187	123	154	144	137	275	294	255	288	662	553	565	471	778	749	808	793	194	241	283	252	282	288	318	254	8	16	13	6	71	72	77	61	46	39	46	40	422	422	451	442	114
CCNL2	19	21	27	17	37	31	27	22	130	104	130	128	126	164	124	126	1255	1102	1281	1092	804	768	844	731	202	146	166	182	205	253	248	231	0	0	0	0	0	0	0	0	0	0	0	0	379	340	351	363	49
CCNO	4	0	2	0	0	0	0	5	4	7	9	10	10	12	5	10	20	6	9	10	47	39	55	53	0	0	0	0	5	3	6	5	0	0	0	0	0	0	0	0	0	0	0	0	0	0	0	0	6
CCNT1	74	70	81	60	108	117	84	122	151	160	193	178	292	285	292	255	970	858	988	891	1073	1018	1078	1121	435	447	442	467	908	884	918	938	5	6	0	10	17	0	11	13	10	13	7	0	806	803	809	777	99
CCNT2	128	121	122	128	169	202	187	166	141	109	116	108	222	274	278	268	557	426	639	520	413	394	408	399	264	341	289	250	308	308	327	323	22	13	24	22	126	118	139	145	74	78	85	75	481	517	466	464	120
CCNY	10	0	0	0	8	8	9	0	158	129	134	132	86	79	92	85	255	237	279	263	573	577	667	598	215	247	201	202	155	164	158	168	0	0	0	0	0	0	0	0	0	0	0	0	470	497	447	483	52
CCNYL1	53	30	25	41	39	54	45	40	50	58	55	44	126	106	122	119	215	222	200	190	148	171	165	173	143	121	147	139	297	290	276	281	0	0	0	0	0	0	13	0	0	0	11	0	216	261	205	233	96
CCP110	30	41	23	19	39	38	48	26	44	62	46	46	64	73	88	86	840	654	745	652	228	301	268	258	102	115	116	108	92	96	81	85	0	0	0	0	0	0	0	0	0	0	0	0	190	229	189	222	95
CCPG1	13	26	20	5	31	33	40	16	88	83	78	71	222	243	215	224	92	127	106	69	578	554	495	575	289	298	246	303	328	368	352	330	0	3	0	0	3	1	1	1	22	30	31	32	387	433	398	426	21
CCR1	0	0	0	0	0	0	0	0	0	0	0	0	0	0	0	0	0	0	0	0	0	0	0	0	0	0	0	0	0	0	0	0	0	0	0	0	0	0	0	0	0	0	0	0	0	0	0	0	3
CCR10	7	0	3	0	4	0	0	0	0	0	0	0	6	5	2	8	20	13	6	13	0	11	4	0	50	55	41	47	63	58	66	58	0	0	0	0	0	0	0	0	0	0	0	0	85	105	125	112	15
CCR2	0	0	0	0	0	0	0	0	0	0	0	0	0	0	0	2	0	0	0	0	0	0	0	0	0	0	0	0	0	0	0	0	0	0	0	0	0	0	0	0	0	0	0	0	0	0	0	0	0
CCR3	0	0	0	0	0	2	0	2	0	0	0	0	0	0	0	0	0	0	0	0	0	0	0	0	0	0	0	0	0	0	0	0	0	0	0	0	0	0	0	0	0	0	0	0	0	0	0	0	2
CCR5	0	0	2	0	0	2	0	0	0	0	0	0	0	0	0	2	0	0	0	0	0	0	0	0	0	0	0	0	0	0	0	0	0	0	0	0	0	0	0	0	0	0	0	0	0	0	0	0	0
CCR6	0	0	4	0	0	0	0	0	0	0	0	0	4	0	2	0	3	0	0	0	0	0	0	0	0	2	2	0	21	15	17	15	0	0	0	0	0	0	0	0	0	0	0	0	0	1	0	3	0
CCR7	0	0	0	0	6	0	4	9	0	0	0	3	19	9	12	17	0	0	0	0	5	4	9	11	0	0	0	0	2	7	4	0	0	0	2	0	0	0	0	0	0	0	0	0	0	0	0	0	9
CCR8	0	4	0	0	0	0	0	0	0	0	0	0	0	0	0	0	0	6	2	0	0	0	0	0	0	0	0	4	1	2	0	2	0	0	0	0	0	0	0	0	0	0	0	0	0	0	0	0	0
CCR9	0	2	0	0	2	0	0	0	0	0	0	0	0	3	11	0	8	4	0	0	0	0	0	0	0	0	0	0	8	4	0	10	0	0	0	0	0	0	0	0	0	0	0	0	0	0	0	0	5
CCS	0	0	0	0	4	4	4	5	13	13	4	8	22	9	9	23	153	107	162	114	51	53	54	68	32	25	44	36	61	37	63	59	0	0	0	0	0	0	0	0	0	0	0	0	112	113	101	126	32
CCSER2	44	50	41	53	49	37	53	32	90	90	111	98	148	131	134	151	408	359	456	344	574	627	600	605	604	569	583	566	460	422	424	479	0	6	0	0	0	7	0	7	27	23	18	27	1016	1048	976	1000	40
CCT2	84	87	99	78	96	105	83	94	136	123	159	125	139	169	151	160	1486	1197	1326	1234	918	866	901	913	967	932	892	865	824	854	780	920	0	9	0	0	13	0	0	0	32	54	0	42	1267	1264	1233	1234	36
CCT3	62	45	57	61	61	60	85	80	227	237	192	198	176	208	196	251	2415	2024	2355	2040	1864	1925	1823	1776	976	1043	1021	890	974	976	940	910	0	0	0	0	11	17	0	0	40	38	41	45	1542	1625	1508	1640	83
CCT4	46	44	34	40	78	55	60	56	243	251	251	258	392	337	316	297	2022	1810	2047	1610	1695	1653	1657	1624	409	443	424	442	452	464	506	478	11	0	13	0	15	18	21	0	67	70	72	66	737	746	734	704	166
CCT5	19	14	11	22	33	21	29	22	155	166	136	149	224	251	215	229	1712	1495	1736	1402	1009	1046	980	1049	289	303	300	303	334	346	249	272	0	0	0	0	0	0	0	0	0	0	0	0	510	517	499	561	43
CCT8	49	29	35	35	51	45	33	60	124	143	130	113	130	155	128	130	1714	1460	1708	1439	915	987	953	941	514	561	542	561	483	439	475	413	0	0	0	0	0	0	4	0	39	30	29	32	705	667	647	645	47
CCT8L2	0	0	0	0	0	0	0	0	0	0	0	0	0	0	0	0	1	0	0	0	0	0	0	0	0	0	0	0	2	1	0	0	0	0	0	0	0	0	0	0	0	0	0	0	2	0	0	0	8
CD101	2	0	0	0	0	0	0	0	0	0	3	0	4	9	2	0	29	23	29	35	8	12	0	13	4	0	0	6	12	10	18	10	0	0	0	0	0	0	0	0	0	0	0	0	19	5	5	17	17
CD109	0	14	15	0	14	12	19	15	246	228	203	232	237	223	212	250	115	71	106	70	1454	1446	1460	1497	493	594	530	535	388	426	405	394	0	0	0	0	0	0	0	0	0	0	0	0	1139	1162	1199	1148	33
CD14	3	0	11	8	7	6	9	8	0	0	2	0	6	6	0	7	4	7	8	5	8	8	0	9	10	7	7	10	25	18	11	15	0	0	0	0	0	0	0	0	0	0	0	0	8	6	11	11	24
CD151	7	0	0	12	5	11	4	8	151	127	141	120	114	102	118	95	450	387	467	374	694	711	744	762	258	255	266	241	289	329	286	323	0	0	0	0	0	0	0	0	0	0	0	0	675	683	623	647	35
CD163	0	4	0	2	4	5	2	0	0	0	0	0	1	0	2	0	0	0	0	0	0	0	0	0	0	0	0	0	0	0	3	0	0	0	0	0	0	0	0	0	0	0	0	0	0	0	0	0	30
CD164	30	34	19	20	41	40	38	38	147	121	130	105	248	232	210	198	1513	1391	1548	1294	735	762	686	705	518	523	489	531	1267	1306	1388	1354	0	0	0	0	0	0	0	0	0	0	0	0	510	566	547	607	60
CD164L2	0	0	0	0	0	0	4	0	0	0	0	0	0	2	0	4	0	0	0	0	0	0	0	0	0	0	0	0	0	0	0	0	0	0	0	0	0	0	0	0	0	0	0	0	0	0	0	0	14
CD180	0	0	0	0	0	0	0	0	0	0	0	0	0	0	0	0	0	0	0	0	0	0	0	0	0	0	0	0	0	0	0	0	0	0	0	0	0	0	0	0	0	0	0	0	0	0	0	0	8
CD2	0	0	0	0	0	0	0	0	0	0	0	0	0	0	0	0	0	0	0	0	0	0	0	0	0	0	0	0	0	0	0	0	0	0	0	0	0	0	0	0	0	0	0	0	0	0	0	0	0
CD200	0	3	6	0	3	8	0	4	0	0	0	0	6	13	2	0	0	0	0	0	0	0	0	0	14	16	10	17	27	24	20	21	0	0	0	0	0	0	0	0	0	0	0	0	29	24	35	36	0
CD226	0	0	0	0	0	0	0	0	0	0	2	0	3	3	0	0	10	6	0	9	5	3	0	8	0	0	0	0	0	0	0	0	0	0	0	0	0	0	0	0	0	0	0	0	0	0	0	0	0
CD244	0	0	0	0	0	2	0	0	0	0	0	0	0	0	0	0	0	0	0	0	0	0	0	0	0	0	2	0	0	0	0	0	0	0	0	0	0	0	0	0	0	0	0	0	0	3	0	0	23
CD247	10	6	0	3	3	5	6	0	0	0	0	0	11	7	10	8	4	0	2	6	0	0	2	0	15	19	24	29	39	47	32	35	0	0	0	0	0	0	0	0	0	0	0	0	27	40	14	36	9
CD27	0	0	0	0	0	0	0	0	0	0	4	5	0	6	9	9	0	2	3	0	11	15	10	18	0	0	0	0	7	12	7	13	0	0	0	0	0	0	0	0	0	0	0	0	0	0	3	0	20
CD28	0	0	4	0	0	0	0	5	0	0	0	0	0	0	2	0	0	0	0	0	0	0	0	0	0	0	0	0	0	0	0	0	0	0	0	0	0	0	0	0	0	0	0	0	0	0	0	0	0
CD2AP	25	22	30	23	24	33	27	46	166	126	185	119	225	299	271	245	638	569	591	569	721	730	721	770	1699	1726	1721	1692	1865	1823	1844	1909	0	0	0	0	0	0	0	0	0	0	0	0	2274	2267	2378	2382	103
CD2BP2	28	15	24	19	35	29	30	28	91	77	87	95	85	120	89	97	874	782	896	756	494	540	608	486	65	85	94	101	133	134	128	163	0	0	0	0	0	0	0	0	0	0	0	0	82	65	71	83	14
CD300LG	2	0	0	0	2	4	3	0	0	0	0	0	6	2	3	4	0	0	0	5	0	0	2	0	0	0	0	0	4	0	0	0	0	0	0	0	0	0	0	0	0	0	0	0	0	0	0	0	17
CD302	15	8	15	11	17	22	11	22	4	17	14	14	70	61	51	87	105	100	90	134	40	66	51	64	119	117	107	119	221	199	210	213	0	0	0	0	0	0	0	0	0	0	0	0	226	201	200	198	12
CD320	0	0	0	0	0	4	1	0	19	8	23	13	14	8	5	9	474	445	460	428	65	54	73	53	213	237	199	198	242	242	243	272	0	0	0	0	0	0	0	0	0	0	0	0	373	362	391	339	11
CD36	6	0	0	0	0	0	0	0	4	0	0	0	13	4	9	4	0	0	0	0	0	0	0	0	0	0	0	0	0	0	0	0	0	0	0	0	0	0	0	0	0	0	0	0	0	0	0	0	0
CD3D	0	0	0	0	0	0	0	0	0	0	0	0	0	0	0	0	0	0	0	0	0	0	0	0	0	0	0	0	0	2	0	0	0	0	0	0	0	0	0	0	0	0	0	0	0	2	0	0	2
CD3G	0	0	0	0	0	0	0	0	0	0	0	0	0	0	0	0	0	0	0	0	0	0	0	0	0	5	6	0	0	0	0	0	0	0	0	0	0	0	0	0	0	0	0	0	7	0	0	8	11
CD40	0	0	0	0	0	0	0	0	0	8	7	0	6	11	13	7	7	12	0	13	24	23	29	28	5	14	16	8	9	0	6	0	0	0	0	0	0	0	0	0	0	0	0	0	23	36	14	26	0
CD40LG	3	0	3	0	5	6	4	5	0	0	0	0	11	0	5	5	0	0	0	0	0	0	0	0	0	0	0	0	0	0	1	0	0	0	0	0	0	0	0	0	0	0	0	0	0	0	0	0	11
CD44	17	17	9	13	10	15	8	0	250	261	245	240	319	334	305	347	0	2	0	0	2321	2239	2110	2294	2533	2633	2577	2603	2374	2613	2438	2508	0	0	0	0	0	0	0	0	0	0	0	0	3979	3875	3774	3847	47
CD47	11	6	5	5	8	6	13	6	9	23	35	27	56	73	57	66	604	567	642	451	135	129	125	105	469	529	510	526	662	629	680	607	0	0	0	0	0	0	0	0	0	0	0	0	807	911	837	881	17
CD48	0	0	0	0	0	0	0	0	0	0	0	0	0	0	0	0	0	0	0	0	0	0	0	0	0	0	0	0	0	0	0	0	0	0	0	0	0	0	0	0	0	0	0	0	0	0	0	0	8
CD5	0	0	3	0	5	0	0	0	0	0	1	0	9	9	4	8	11	4	8	5	6	0	4	5	0	0	0	0	0	3	0	4	0	0	0	0	0	0	0	0	0	0	0	0	0	0	0	0	0
CD53	0	0	4	6	0	0	5	0	0	0	0	0	0	11	15	8	0	2	0	0	0	0	0	0	0	0	0	0	0	0	0	2	0	0	0	0	0	0	0	0	0	0	0	0	0	0	0	0	13
CD5L	0	0	0	0	0	0	0	0	0	0	0	0	0	0	0	0	0	0	0	0	0	0	0	0	0	0	0	0	0	0	0	0	0	0	0	0	0	0	0	0	0	0	0	0	0	0	0	0	0
CD6	0	4	0	0	0	0	0	0	0	0	0	0	3	2	0	0	0	0	2	0	0	0	0	0	0	0	0	0	0	0	3	0	0	0	0	0	0	0	0	0	0	0	0	0	0	0	0	0	0
CD63	6	9	10	12	11	4	12	9	105	69	91	90	103	112	103	89	327	304	274	213	710	710	672	650	989	1152	1143	1051	1487	1561	1525	1511	0	0	0	0	0	0	0	0	0	0	0	0	1732	1639	1755	1755	38
CD68	17	3	5	0	16	9	6	6	0	0	0	1	2	5	12	5	2	1	4	9	5	3	23	7	13	8	11	9	66	69	72	49	0	0	0	0	0	0	0	0	0	0	0	0	15	8	21	18	51
CD69	0	0	0	0	2	0	0	0	0	0	0	0	0	9	6	5	0	0	0	0	0	0	0	0	0	0	0	0	0	0	0	0	0	0	0	0	0	0	0	0	0	0	0	0	0	0	0	0	3
CD70	0	0	0	0	5	6	2	0	10	8	0	8	15	8	16	12	45	35	47	42	69	61	53	48	0	0	0	5	3	0	0	6	0	0	0	0	0	0	0	0	0	0	0	0	8	14	10	7	7
CD72	0	0	0	0	17	12	10	11	0	0	0	0	16	3	7	25	6	3	8	8	0	0	0	4	0	0	0	0	10	0	0	9	0	0	0	0	0	0	0	0	0	0	0	0	0	0	0	0	6
CD74	0	0	0	0	10	10	7	0	4	4	0	5	10	6	10	9	17	15	14	22	19	25	9	11	99	100	95	74	453	459	461	484	0	0	0	0	0	0	0	0	0	0	0	0	124	127	122	146	36
CD79A	20	19	15	16	26	19	26	27	4	3	0	2	44	38	55	36	0	0	0	0	6	9	14	7	0	0	0	0	6	8	9	2	0	0	0	0	0	0	0	0	0	0	0	0	0	0	0	0	52
CD79B	0	0	0	0	0	0	0	0	0	0	0	0	2	2	2	1	0	0	0	0	0	0	0	0	0	0	0	0	3	0	3	0	0	0	0	0	0	0	0	0	0	0	0	0	0	0	0	0	6
CD81	6	2	9	1	2	11	8	11	131	98	98	95	83	67	63	63	990	892	973	848	621	514	534	577	61	63	43	37	69	68	65	79	0	0	0	0	0	0	0	0	0	0	0	0	114	166	178	153	11
CD82	0	0	0	0	0	0	0	0	0	0	0	0	0	0	0	0	19	15	20	16	3	0	0	10	13	0	7	12	18	25	20	30	0	0	0	0	0	0	0	0	0	0	0	0	32	16	23	21	0
CD83	0	0	0	0	0	4	0	2	0	0	0	0	0	4	0	2	58	48	62	46	4	8	8	0	0	0	0	2	0	0	0	0	0	0	0	0	0	0	0	0	0	0	0	0	2	0	0	0	0
CD84	4	0	2	3	1	6	5	2	0	0	0	0	2	5	2	3	0	0	0	1	3	1	0	2	0	0	0	0	0	0	0	0	0	0	0	0	0	0	0	0	0	0	0	0	0	0	0	0	8
CD86	0	0	0	0	0	0	0	0	0	0	0	0	2	0	0	3	0	0	0	0	0	0	0	0	0	0	0	0	0	0	0	0	1	0	0	0	0	0	0	0	0	0	0	0	0	0	0	0	7
CD8A	5	0	5	0	0	8	8	4	0	0	4	2	20	15	14	11	16	9	16	18	6	2	6	1	0	0	0	2	0	5	5	10	0	0	0	0	0	0	0	0	0	0	0	0	0	5	3	0	7
CD9	32	31	27	0	35	28	37	29	124	122	148	129	123	122	120	105	158	113	111	122	471	479	461	474	4484	4497	4429	4353	5057	5221	5176	5202	0	0	0	0	0	0	0	0	0	0	0	0	6708	6928	7053	6975	37
CD93	0	0	0	0	0	0	0	0	0	0	0	0	6	4	0	3	0	1	0	0	0	0	0	0	0	0	0	0	0	0	0	0	0	0	0	0	0	0	0	0	0	0	0	0	0	0	0	0	4
CD96	0	0	0	0	0	1	0	0	0	0	0	0	0	0	0	0	0	0	0	0	0	0	0	0	0	0	0	0	0	0	2	3	0	0	0	0	0	0	0	0	0	0	0	0	0	0	0	0	0
CDA	0	0	0	0	4	6	7	0	0	0	11	10	9	12	7	14	0	0	0	4	39	34	28	71	29	23	12	21	33	21	35	38	0	0	0	0	0	0	0	0	0	0	0	0	33	26	41	44	13
CDADC1	0	0	0	10	12	10	5	10	0	7	8	5	18	12	29	14	75	72	81	63	18	20	15	17	45	58	59	49	82	63	102	62	0	0	0	0	0	0	4	0	0	0	0	0	81	88	84	89	38
CDAN1	8	10	14	3	5	8	3	10	31	42	23	30	35	40	37	26	207	173	198	154	157	139	141	138	56	62	40	52	87	92	65	92	0	0	0	0	0	0	0	0	0	0	0	0	139	103	123	111	44
CDC123	10	13	15	6	21	26	31	26	65	53	65	54	87	131	105	126	600	490	591	526	328	301	361	273	136	161	145	146	181	174	145	198	0	0	0	0	0	0	0	0	0	0	0	0	183	190	171	164	37
CDC14A	10	9	6	4	9	6	7	10	0	12	15	0	23	36	23	28	120	98	72	70	86	82	53	85	41	42	42	31	39	30	37	33	0	0	0	0	0	0	0	0	0	0	0	0	49	65	49	55	32
CDC16	11	16	17	14	15	15	13	19	51	43	51	37	56	53	71	54	380	287	286	232	191	278	220	249	177	146	161	122	161	178	167	162	0	0	0	2	3	6	2	4	16	13	15	8	277	276	304	301	43
CDC20	0	14	5	12	19	3	15	9	29	43	37	36	14	21	27	33	544	581	587	515	186	187	200	198	119	98	72	88	98	96	99	58	0	0	0	0	0	0	0	0	0	0	0	0	226	221	208	191	29
CDC23	28	25	24	25	40	34	36	43	50	39	38	50	84	97	84	70	697	603	714	587	233	230	297	289	54	38	28	49	26	38	27	39	3	2	4	7	22	19	25	21	16	15	13	12	53	56	46	47	97
CDC25A	7	11	10	6	32	21	22	19	11	9	9	9	43	43	28	25	1282	1117	1162	1077	45	46	55	46	33	37	20	32	39	29	30	24	1	0	0	1	3	3	2	2	0	0	0	2	47	70	55	71	52
CDC25B	15	17	24	24	21	28	20	19	365	343	326	263	304	298	290	233	663	598	708	556	2199	2014	2210	2092	145	90	87	84	195	216	193	196	0	0	0	0	0	0	0	0	0	0	0	0	238	276	254	252	23
CDC25C	14	0	11	17	14	22	20	23	13	0	7	5	30	24	25	19	177	162	157	131	76	86	79	73	25	21	17	34	31	33	35	42	0	0	0	0	0	0	0	0	0	0	0	0	64	46	51	35	20
CDC27	119	114	140	142	154	182	177	215	264	254	233	286	363	340	366	404	1767	1587	1689	1490	1058	1160	1060	1103	469	529	494	494	503	453	428	433	19	24	24	22	100	117	78	98	124	131	122	114	797	891	798	842	177
CDC37	13	16	24	16	29	26	28	40	37	73	63	63	41	57	28	51	706	651	730	619	315	353	331	297	64	97	81	84	98	74	62	89	0	0	5	0	4	3	5	0	10	6	0	4	130	147	152	134	165
CDC37L1	23	28	27	26	59	33	52	44	24	27	38	23	50	69	39	52	67	60	56	40	110	97	126	110	60	55	43	54	46	76	70	77	0	0	0	0	9	0	0	0	9	0	0	0	82	90	98	79	96
CDC40	22	15	10	14	22	21	25	17	16	23	31	22	50	36	47	41	450	386	516	408	101	115	109	105	77	97	109	107	121	148	108	118	0	0	0	4	0	0	0	0	14	0	11	13	180	165	180	187	42
CDC42BPA	125	101	103	106	114	134	134	137	243	224	218	227	398	449	391	443	2499	2162	2502	2090	1772	1759	1858	1733	0	0	0	0	0	0	0	0	0	0	0	0	0	0	0	0	0	0	0	0	0	0	0	0	27
CDC42BPB	18	20	19	23	31	33	35	14	94	81	109	103	130	161	152	154	846	780	795	672	882	814	818	867	771	785	837	804	920	767	846	839	0	0	0	0	0	0	0	0	0	0	0	0	1966	2040	2149	2202	111
CDC42BPG	7	0	0	0	0	7	14	0	0	0	0	0	17	22	13	16	56	39	47	37	8	8	0	7	186	173	189	219	356	385	375	398	0	0	0	0	0	0	0	0	0	0	0	0	420	486	488	466	62
CDC42EP1	0	0	4	0	8	3	4	4	27	9	29	11	18	17	15	12	490	338	442	311	129	132	83	144	250	272	193	252	506	532	488	466	0	0	0	0	0	0	0	0	0	0	0	0	595	556	616	598	60
CDC42EP2	0	0	4	2	4	0	0	7	18	15	20	27	13	16	11	21	122	156	144	135	112	108	92	124	11	12	28	13	11	12	26	6	0	0	0	0	0	0	0	0	0	0	0	0	31	32	24	12	25
CDC42EP3	16	20	15	21	28	17	11	15	18	18	25	18	36	21	36	36	105	126	112	89	89	153	105	108	111	97	101	98	135	139	128	129	1	0	0	1	1	0	1	0	0	2	1	0	217	176	183	221	24
CDC42SE2	13	8	14	18	31	17	20	31	58	62	60	64	188	205	178	168	231	202	233	197	399	401	378	429	258	215	247	190	370	386	400	346	0	0	0	0	0	3	0	0	5	0	0	0	452	393	491	422	27
CDC5L	39	28	21	22	45	42	40	48	39	19	55	33	86	74	46	75	738	649	778	584	269	223	213	230	251	234	249	253	364	368	354	391	0	0	0	0	0	0	0	0	0	0	0	0	413	495	404	431	22
CDC6	17	13	20	16	16	17	28	21	24	21	34	18	83	63	78	61	644	583	624	573	184	149	137	176	36	47	22	24	42	44	35	46	0	0	0	0	0	0	0	0	0	0	0	0	37	54	41	35	52
CDC73	19	21	29	26	32	27	34	26	96	89	111	93	122	119	127	114	598	543	641	525	370	444	466	389	173	188	167	206	257	239	315	242	0	0	0	0	0	0	0	0	0	0	0	0	330	344	320	298	55
CDCA3	7	10	11	9	12	31	17	21	11	9	22	15	51	51	38	42	277	277	256	214	104	86	79	106	80	86	43	66	69	58	60	66	0	0	0	0	0	0	0	0	0	0	0	0	150	139	152	117	47
CDCA4	2	9	6	0	7	4	9	10	43	49	34	44	55	42	24	57	290	228	353	271	197	182	184	226	6	7	4	10	2	4	9	7	0	0	0	0	0	0	0	0	0	0	0	0	16	30	26	14	85
CDCA7	0	0	0	0	0	2	5	0	10	9	7	9	54	53	46	49	382	399	398	360	78	58	87	80	28	31	29	32	0	6	8	4	0	0	0	0	0	0	0	0	0	0	0	0	66	79	59	57	0
CDCA7L	0	0	0	0	0	0	0	0	11	0	12	2	16	18	12	27	278	193	253	195	42	40	41	45	130	159	123	157	179	162	189	182	0	0	0	0	0	0	0	0	0	0	0	0	238	216	245	256	14
CDCA8	0	10	16	11	15	14	12	8	29	30	18	17	48	28	24	19	400	365	400	294	94	143	102	119	53	50	54	55	40	33	48	33	0	0	0	0	0	0	0	0	0	0	0	0	118	84	101	111	31
CDCP1	0	7	7	0	5	5	0	0	14	14	10	14	20	23	12	16	0	0	0	0	51	76	92	62	261	253	210	235	264	268	255	246	0	0	0	0	0	0	0	0	0	0	0	0	382	442	416	418	35
CDCP2	0	0	0	0	0	0	0	0	0	0	0	0	0	0	0	0	3	8	7	4	0	0	0	0	0	0	0	0	0	3	0	0	0	0	0	0	0	0	0	0	0	0	0	0	0	0	0	0	5
CDH10	0	0	0	0	0	0	3	0	0	0	0	0	0	0	2	1	6	4	6	6	6	0	0	0	0	0	0	0	0	0	0	0	0	0	0	0	0	0	0	0	0	0	0	0	0	0	0	0	0
CDH11	0	0	0	0	0	0	0	0	0	0	2	0	0	0	0	0	0	0	0	0	8	0	8	6	0	0	0	0	0	0	0	0	0	0	0	0	0	0	0	0	0	0	0	0	0	0	0	0	0
CDH12	0	0	0	0	0	0	0	0	0	0	0	0	0	0	0	0	29	30	21	23	0	0	0	2	0	0	0	0	0	0	0	0	0	0	0	0	0	0	0	0	0	0	0	0	0	0	0	0	0
CDH13	0	0	0	0	0	2	0	0	0	0	1	0	0	0	0	0	0	0	0	0	0	0	0	0	0	0	0	0	0	0	0	0	0	0	0	0	0	0	0	0	0	0	0	0	0	0	0	0	4
CDH15	0	0	0	0	0	0	0	0	2	0	0	0	6	0	0	0	9	3	7	3	0	0	0	0	0	0	0	0	4	0	0	0	0	0	0	0	0	0	0	0	0	0	0	0	0	0	0	2	0
CDH16	11	0	6	0	0	21	0	9	2	0	0	0	5	5	4	10	0	0	0	0	17	10	13	22	52	40	65	48	303	274	255	242	0	0	0	0	0	0	0	0	0	0	0	0	142	136	128	133	0
CDH17	0	0	0	9	0	6	15	12	20	33	38	28	57	46	58	67	0	0	0	0	235	223	251	252	2242	2221	2244	2228	2669	2776	2734	2642	0	0	0	0	0	0	0	0	0	0	0	0	4088	4287	3970	4118	16
CDH18	0	0	0	0	1	0	0	0	0	0	0	0	0	0	0	0	4	4	5	6	0	1	1	0	0	0	0	0	7	0	0	0	0	0	0	0	0	0	0	0	0	0	0	0	0	0	0	0	0
CDH19	0	0	0	0	0	0	0	0	7	0	0	4	0	4	7	2	0	0	0	0	13	10	12	7	0	0	0	0	0	0	0	0	0	0	0	0	0	0	0	0	0	0	0	0	0	0	0	0	0
CDH2	168	185	172	153	155	156	143	157	22	12	13	12	10	0	0	6	814	721	812	674	70	67	66	52	2579	2608	2665	2704	950	893	894	894	0	0	0	0	0	0	0	0	0	0	6	4	3786	4016	3883	3831	0
CDH20	0	0	0	0	0	0	0	0	0	0	0	0	0	0	0	2	0	1	0	0	1	0	0	1	0	0	0	0	0	0	0	0	0	0	0	0	0	0	0	0	0	0	0	0	0	0	0	0	0
CDH22	0	2	4	0	0	0	0	0	0	2	0	0	0	0	2	0	6	0	3	0	4	11	7	10	0	0	0	0	0	0	0	0	0	0	0	0	0	0	0	0	0	0	0	0	0	0	0	0	0
CDH23	16	12	24	24	25	20	0	10	5	0	12	6	38	58	28	32	43	56	74	55	12	15	21	9	382	364	367	333	545	447	481	516	0	0	0	0	0	0	0	0	0	0	0	0	634	772	731	725	12
CDH24	13	16	11	11	20	19	24	17	0	9	6	7	36	35	56	37	36	28	34	21	35	49	34	38	93	82	70	91	89	104	75	109	0	0	0	2	0	0	0	0	0	0	0	0	198	182	174	182	55
CDH3	2	0	0	2	0	0	0	0	0	0	0	0	0	2	0	0	10	6	8	2	0	0	0	1	40	39	54	56	99	103	93	90	0	0	0	0	0	0	0	0	0	0	0	0	84	115	100	101	65
CDH4	5	0	5	5	12	8	8	0	0	6	2	10	7	12	13	11	28	16	17	23	13	26	23	23	10	13	11	16	16	24	12	17	0	0	0	0	0	0	0	0	0	0	0	0	23	41	31	21	8
CDH5	0	0	0	0	0	0	0	0	0	0	0	0	0	0	0	2	0	0	0	0	0	0	0	0	0	0	0	0	0	0	0	0	0	0	0	0	0	0	0	0	0	0	0	0	0	0	0	0	0
CDH6	4	1	2	2	3	3	6	7	46	50	53	49	12	28	18	16	2	0	2	1	15	12	0	14	0	0	0	0	0	0	0	0	0	0	0	0	0	0	0	0	0	0	0	0	0	0	0	0	6
CDH7	0	0	0	0	0	0	0	0	0	0	0	0	0	2	6	0	0	0	0	0	5	0	6	0	0	0	0	0	0	0	0	0	0	0	0	0	0	0	0	0	0	0	0	0	0	0	0	0	0
CDH8	0	0	0	0	0	0	0	1	0	0	2	4	2	3	0	2	1	0	0	4	0	1	6	3	0	0	0	0	0	0	0	0	0	0	0	0	0	0	0	0	0	0	0	0	0	0	0	0	0
CDH9	0	0	0	0	0	0	0	0	0	0	0	0	0	0	0	0	0	0	0	0	0	0	0	0	0	0	0	0	0	0	0	0	0	0	0	0	0	0	0	0	0	0	0	0	0	0	0	0	0
CDHR1	0	0	8	4	4	4	18	16	0	0	0	0	4	4	3	13	53	64	83	47	0	0	0	0	0	0	0	0	4	0	5	0	0	0	0	0	0	0	0	0	0	0	0	0	0	0	0	0	23
CDHR2	0	7	5	2	1	8	3	5	2	5	6	2	7	4	8	9	26	21	22	17	13	33	21	23	2	4	0	0	0	0	0	0	0	0	0	0	0	0	0	0	0	0	0	0	0	0	10	5	13
CDIP1	0	6	7	5	13	3	9	10	14	11	6	23	21	25	24	24	417	363	381	303	71	58	50	62	66	70	69	60	126	126	144	122	0	0	0	0	0	0	0	0	0	0	0	0	152	171	154	163	101
CDK10	9	7	11	5	7	16	6	12	41	32	39	40	51	55	48	47	481	385	442	344	317	276	318	278	56	56	61	40	71	101	75	70	0	0	0	0	0	0	0	0	0	0	0	0	128	112	87	97	70
CDK12	141	146	143	170	225	204	219	225	232	248	231	240	427	356	395	384	1585	1361	1604	1347	1663	1804	1676	1765	600	587	575	626	584	554	567	559	23	14	23	15	70	66	77	81	81	86	77	66	941	918	870	884	244
CDK13	81	85	83	75	107	109	119	107	117	125	149	102	172	155	150	165	866	712	876	715	817	791	843	797	428	487	410	437	456	465	478	503	6	0	13	19	41	33	35	43	51	52	52	48	751	815	810	785	84
CDK17	33	45	48	40	56	38	79	71	78	83	89	81	103	122	132	121	190	196	208	209	484	509	533	441	117	113	137	137	208	195	181	205	0	0	0	0	0	0	18	0	0	20	29	21	234	222	242	228	60
CDK19	15	16	19	14	18	27	21	10	87	80	57	64	69	63	55	68	266	239	232	240	463	486	431	424	104	103	102	117	131	130	126	119	0	0	0	0	0	0	0	0	0	0	0	0	123	134	126	136	20
CDK2	12	6	9	14	13	15	14	13	34	42	57	45	59	51	35	49	586	491	557	424	249	267	251	205	97	105	99	92	47	55	49	67	0	0	0	0	0	0	0	0	0	0	0	6	142	111	106	131	42
CDK2AP1	27	21	32	25	22	26	27	19	165	154	165	162	90	84	113	121	254	224	281	213	1157	1115	1124	1010	76	92	111	109	71	68	66	84	0	0	0	0	0	0	0	0	0	0	0	0	179	158	155	136	54
CDK3	0	0	0	0	0	0	0	0	0	0	0	0	0	0	0	0	0	0	0	0	0	10	16	0	19	23	16	16	33	35	33	29	0	0	0	0	0	0	0	0	0	0	0	0	49	36	39	45	0
CDK4	8	14	11	12	24	24	25	21	84	65	60	60	86	53	67	56	1011	809	947	787	280	325	267	269	306	326	335	334	342	357	341	338	0	0	0	0	0	0	0	0	0	20	0	30	380	333	324	349	73
CDK5R1	27	21	18	27	33	32	32	28	15	8	13	2	86	83	76	79	131	121	129	110	24	24	30	29	2	3	9	7	30	14	16	24	3	6	0	3	9	12	9	14	1	1	1	0	10	14	14	12	38
CDK5RAP2	0	7	6	0	12	10	29	0	57	45	79	55	103	67	72	74	787	701	803	683	549	572	601	576	107	101	121	109	117	134	94	108	0	0	0	0	0	0	0	0	0	0	0	0	145	161	171	199	43
CDK5RAP3	5	6	20	8	10	7	6	11	36	45	50	41	122	100	82	89	521	509	555	464	234	222	219	210	84	66	79	58	112	117	74	103	0	0	0	0	0	0	0	0	0	0	0	0	142	124	136	176	15
CDK6	6	14	13	9	21	11	23	15	192	190	192	176	163	181	170	229	680	574	666	559	1121	1095	1038	1146	60	60	73	59	52	66	65	72	0	0	0	0	0	0	0	0	0	0	0	0	175	162	159	158	95
CDK7	28	30	32	18	31	40	28	47	23	25	14	18	61	43	57	74	106	88	113	87	192	179	204	175	83	97	116	94	123	160	158	119	6	0	0	0	14	18	15	0	0	15	14	0	161	189	170	150	133
CDK8	23	28	0	29	22	20	24	27	40	39	32	38	25	22	24	39	181	136	208	159	120	123	104	115	94	76	63	82	115	89	108	96	0	0	0	0	0	0	0	0	18	12	5	0	122	115	128	109	23
CDK9	25	20	27	29	24	27	39	51	43	37	50	47	54	56	75	41	235	216	212	193	358	344	268	325	366	407	400	401	415	443	366	440	0	0	0	0	0	0	0	0	19	28	20	13	709	702	731	676	23
CDKAL1	0	0	0	0	0	0	0	0	10	15	7	8	16	19	33	26	375	271	334	263	60	99	67	96	86	85	67	69	61	69	89	67	0	0	0	0	0	0	0	0	0	0	0	0	102	104	121	89	0
CDKL1	13	7	9	10	17	10	5	7	4	17	4	3	24	24	22	18	77	76	78	70	23	18	27	28	0	0	0	0	12	12	14	13	0	0	0	0	0	0	0	0	0	0	0	0	0	0	0	0	36
CDKL2	7	0	13	10	15	17	21	20	10	8	10	11	32	28	30	46	55	90	55	69	32	31	18	36	48	51	45	39	105	163	150	120	0	0	0	0	0	0	0	0	0	0	0	0	83	109	91	76	72
CDKL4	6	8	8	0	4	6	0	12	0	10	3	6	9	7	17	12	2	6	0	0	11	14	26	12	41	49	37	45	44	39	68	55	0	0	0	0	0	0	0	0	0	0	0	0	62	53	50	51	24
CDKL5	1	0	0	4	2	4	4	6	22	24	34	23	37	47	48	46	36	32	28	33	221	240	238	203	0	0	0	2	0	0	0	0	0	0	0	0	0	0	0	0	0	8	6	2	0	0	0	6	0
CDKN2AIP	15	13	5	12	11	12	13	17	26	23	35	20	44	38	47	36	118	106	134	103	116	95	88	108	61	70	65	56	141	182	142	158	0	0	0	0	10	6	0	0	0	0	0	8	139	156	143	137	12
CDKN2AIPNL	12	4	12	11	15	6	18	12	11	19	14	13	27	40	34	48	53	49	38	48	55	52	72	58	35	37	41	34	32	33	22	28	0	0	0	0	0	0	0	0	0	0	0	0	83	59	64	69	21
CDKN2B	0	0	0	0	0	1	0	0	0	0	0	0	0	0	0	0	140	38	156	115	0	0	0	0	29	27	25	27	44	50	53	33	0	0	0	0	0	0	0	0	0	0	0	0	49	44	47	54	0
CDKN2C	35	23	33	34	58	49	39	39	16	12	16	17	24	23	23	22	161	130	165	131	21	17	21	15	146	153	140	179	191	201	164	184	0	0	0	0	0	7	8	6	0	7	5	0	261	303	257	287	25
CDKN2D	0	0	0	0	0	6	7	6	0	0	0	0	10	10	5	14	70	58	74	64	0	9	4	9	10	13	10	11	11	21	16	14	0	0	0	0	0	0	0	0	0	0	0	0	10	11	10	8	17
CDKN3	5	7	3	0	9	14	9	16	0	11	0	0	40	15	34	31	80	80	98	65	18	28	23	38	10	12	11	12	12	11	14	16	0	0	0	0	0	0	0	0	0	0	0	0	11	11	8	11	8
CDNF	0	0	0	0	0	0	2	0	2	0	0	0	8	8	7	6	22	13	17	0	7	0	0	11	0	0	0	0	0	0	5	0	0	0	0	0	0	0	0	0	0	0	0	0	0	0	2	3	0
CDO1	0	5	5	0	6	14	9	8	3	0	0	0	13	13	8	19	19	12	25	22	0	0	0	0	5	12	14	12	12	19	12	8	0	0	0	0	0	0	0	0	0	0	0	0	12	16	9	24	0
CDON	0	9	7	8	4	13	21	10	8	13	8	11	18	21	29	19	560	494	610	463	60	81	81	66	182	186	205	198	106	82	107	104	0	0	0	0	0	0	0	0	0	0	0	0	410	393	368	367	13
CDR2	4	9	11	0	17	13	22	9	18	26	9	16	58	29	43	56	217	199	182	180	170	165	168	168	71	87	100	105	144	175	158	157	0	0	0	0	0	0	0	0	0	0	0	0	162	157	162	212	47
CDR2L	8	7	16	6	9	5	15	8	193	161	159	168	50	49	69	55	191	215	224	191	1577	1452	1392	1533	125	73	93	108	104	121	119	116	4	0	0	0	0	0	0	0	24	7	12	15	297	355	290	313	18
CDS1	0	0	0	0	0	5	0	5	8	8	0	0	15	21	11	17	203	181	194	180	9	9	5	9	6	11	11	0	41	77	66	61	0	0	0	0	0	0	0	0	0	0	0	0	22	42	35	25	0
CDS2	22	23	24	22	22	34	48	48	202	168	180	150	350	316	267	305	1026	840	984	809	1061	1021	1082	1068	174	172	186	171	249	262	241	250	0	4	2	2	11	2	3	5	36	34	42	27	466	367	437	458	55
CDSN	0	0	0	0	0	0	0	0	0	0	0	0	0	0	0	0	0	0	0	0	0	0	0	0	0	0	0	0	0	0	0	0	0	0	0	0	0	0	0	0	0	0	0	0	0	0	0	0	13
CDX1	0	0	0	0	0	0	0	0	0	0	0	0	0	0	0	0	0	0	0	0	0	0	0	0	0	0	0	0	0	0	0	0	0	0	0	0	0	0	0	0	0	0	0	0	0	0	0	0	5
CDX2	0	2	2	0	4	7	3	7	6	0	0	0	0	2	4	0	198	152	198	144	8	6	11	8	0	0	0	0	0	0	0	0	0	0	0	0	0	0	0	0	0	0	0	0	0	0	0	0	0
CDYL2	1	5	6	5	5	4	6	9	5	7	5	11	0	7	3	0	9	14	11	7	14	8	5	12	121	115	79	103	121	148	122	128	0	0	0	0	0	0	0	0	0	0	0	0	325	307	297	303	9
CEACAM16	0	0	2	0	6	0	0	0	7	8	4	0	5	12	10	11	0	0	0	1	35	40	34	39	0	0	0	0	0	0	0	0	0	0	0	0	0	0	0	0	0	0	0	0	0	0	0	2	10
CEBPE	0	0	0	0	0	3	0	2	0	2	2	0	0	5	4	3	0	0	0	0	0	0	0	0	0	0	0	0	0	0	0	0	0	0	0	0	0	0	0	0	0	0	0	0	0	0	0	0	0
CEBPG	4	12	9	8	27	13	16	20	50	58	55	65	141	171	130	126	674	607	681	557	468	469	447	435	52	62	69	58	84	72	78	68	0	0	0	0	0	0	0	0	0	0	0	0	90	86	67	72	4
CEBPZ	36	38	34	25	39	41	36	55	58	57	66	55	110	107	126	159	583	487	560	517	490	448	511	557	298	356	277	308	339	360	404	344	0	0	0	0	0	0	0	0	11	0	0	9	412	433	412	480	159
CECR2	21	8	9	10	27	22	16	17	6	5	4	5	14	20	11	23	806	602	788	675	21	12	30	8	0	0	0	0	30	27	22	31	0	0	0	0	0	0	0	0	0	0	0	0	2	0	0	2	47
CEL	0	0	3	0	0	0	4	0	2	0	4	3	4	0	0	11	17	15	15	12	12	10	12	0	0	0	0	0	8	0	10	0	0	0	0	0	0	0	0	0	0	0	0	0	2	4	0	0	49
CELA1	0	0	0	0	0	6	0	0	0	0	0	0	0	0	0	0	0	0	0	0	0	0	0	0	0	0	0	0	3	0	0	0	0	0	0	0	0	0	0	0	0	0	0	0	0	0	0	0	0
CELF2	3	0	0	0	0	8	10	7	0	0	4	0	0	8	6	6	155	135	148	129	0	0	0	2	0	0	0	0	0	0	0	0	0	0	0	0	0	0	0	0	0	0	0	0	0	0	0	0	4
CELF5	0	0	3	0	4	3	1	5	0	0	0	0	4	4	4	16	47	49	46	35	2	0	3	0	0	0	0	4	0	0	0	0	0	0	0	0	0	0	0	0	0	0	0	0	0	0	0	0	8
CELSR1	21	13	13	8	19	16	19	14	120	150	138	104	147	139	128	157	489	441	498	387	884	903	940	860	214	209	182	175	430	348	426	429	0	0	0	0	0	0	0	0	0	0	0	0	642	641	768	704	42
CELSR2	26	34	29	23	43	40	44	43	95	61	98	74	104	104	107	100	566	482	558	507	494	465	467	518	319	319	313	291	325	291	342	308	0	0	0	0	9	0	0	0	15	0	19	12	719	801	785	714	254
CELSR3	88	96	69	54	109	132	122	112	100	128	140	122	154	171	157	150	1621	1469	1530	1332	640	580	563	615	68	76	83	60	185	165	186	164	0	2	0	0	14	21	20	19	8	5	0	4	169	201	170	181	409
CENPH	15	24	19	14	23	21	25	31	11	12	11	0	47	39	62	45	288	266	295	224	47	31	21	43	21	23	13	9	22	25	30	42	0	0	0	0	0	0	0	0	0	0	0	0	24	18	25	15	52
CENPI	0	5	11	0	9	14	7	9	30	19	18	22	45	36	31	21	520	502	491	438	140	199	153	166	55	44	45	64	87	63	76	75	0	0	0	0	0	0	0	0	0	7	0	0	102	109	92	114	13
CENPJ	12	9	0	8	9	19	14	13	30	26	24	30	27	41	17	42	169	165	201	125	206	215	233	259	111	103	113	89	77	109	82	93	0	0	0	0	0	0	0	0	0	0	0	0	158	164	105	163	48
CENPK	0	6	5	4	9	10	21	14	11	20	16	27	41	31	50	30	443	359	436	407	108	116	111	121	14	14	18	8	18	0	12	16	0	0	0	0	0	0	0	0	0	0	0	0	27	38	27	28	15
CENPL	18	26	21	27	37	19	38	37	24	33	14	23	59	74	62	56	190	119	178	161	96	118	87	85	13	11	10	16	41	46	34	57	0	0	0	0	4	0	0	3	5	0	2	0	24	19	36	24	24
CENPM	0	0	0	3	0	0	2	0	0	4	6	4	10	7	15	11	200	130	162	135	11	6	12	11	37	32	36	19	28	28	16	30	0	0	0	0	0	0	0	0	0	0	0	0	50	25	40	53	15
CENPN	0	6	8	0	11	20	13	15	37	34	29	38	72	47	48	24	260	268	264	242	180	195	213	227	27	33	42	26	22	30	29	31	0	0	0	0	0	0	0	0	0	0	0	0	42	36	50	30	30
CENPO	11	14	25	5	21	28	28	32	37	43	52	53	75	64	93	68	754	579	684	532	395	418	374	455	36	57	41	39	40	45	51	54	0	0	0	0	0	0	0	0	0	0	0	0	78	89	66	92	40
CENPQ	0	0	0	0	0	0	0	0	0	6	7	6	7	12	11	12	136	95	142	97	29	33	30	23	16	21	10	9	17	13	20	11	0	0	0	0	0	0	0	0	0	0	0	0	15	22	15	13	23
CENPU	0	0	0	0	0	0	0	7	0	6	6	10	32	23	23	17	351	302	375	312	51	46	47	58	0	13	0	0	0	8	18	15	0	0	0	0	0	0	0	0	0	0	0	0	13	0	0	9	11
CEP104	0	12	11	15	17	22	19	13	26	25	28	32	59	41	58	55	417	363	377	310	173	222	191	172	233	172	234	201	245	200	219	263	0	0	0	0	0	1	0	0	0	0	0	0	423	436	425	399	34
CEP120	0	0	21	8	0	19	5	9	29	68	41	39	87	72	63	56	155	171	184	186	264	314	296	284	127	130	129	117	157	158	140	140	0	0	0	0	0	0	0	0	13	0	0	12	219	200	200	201	46
CEP128	0	0	0	0	5	2	0	0	9	15	18	9	29	22	24	41	267	173	208	217	125	141	135	139	32	19	29	46	36	38	36	51	0	0	0	0	0	0	0	0	0	0	0	0	44	35	44	56	0
CEP135	11	2	0	0	14	0	15	4	18	40	32	30	28	25	47	20	438	485	470	432	167	205	213	191	77	68	71	99	70	100	72	81	0	0	0	0	0	0	0	0	0	0	0	0	135	98	152	107	72
CEP152	0	9	2	5	18	0	19	0	15	37	20	28	34	43	49	54	257	234	252	179	179	203	175	205	53	27	43	42	66	61	61	53	0	0	0	0	0	0	0	0	0	0	0	0	68	69	52	66	41
CEP164	0	0	7	0	0	6	0	6	36	24	39	26	53	35	74	71	299	224	259	197	273	251	229	233	165	141	118	130	156	178	152	145	0	0	0	0	0	0	0	0	0	0	0	0	329	245	273	273	14
CEP170	69	75	51	93	71	66	88	75	129	150	148	91	179	183	181	200	1324	1222	1434	1156	896	883	968	903	790	830	810	754	599	636	561	545	0	16	8	5	19	20	0	7	43	50	76	47	1164	1249	1194	1323	81
CEP170B	0	8	8	15	16	6	9	7	76	72	61	80	87	95	88	56	660	540	574	534	537	500	437	434	278	263	305	293	446	452	386	432	0	0	0	0	0	0	0	0	0	0	0	0	896	928	798	879	95
CEP192	0	0	0	0	20	17	17	5	51	63	69	70	130	117	125	127	574	531	605	466	437	452	479	422	227	245	214	201	282	278	292	256	0	0	0	0	0	0	0	0	0	0	0	0	480	495	449	443	218
CEP250	16	30	20	24	40	32	37	51	29	20	36	23	53	37	77	70	532	508	508	382	204	196	205	242	61	92	60	69	86	68	74	80	0	0	0	0	0	0	0	0	0	0	0	0	80	80	95	111	51
CEP290	17	41	25	30	45	48	35	42	81	50	56	63	149	148	125	135	215	210	205	193	347	322	312	318	206	205	273	218	282	243	304	296	0	0	0	0	0	0	0	0	0	0	0	0	335	323	328	333	22
CEP350	74	90	70	87	131	105	117	128	175	158	176	127	235	264	265	259	1508	1362	1548	1446	1425	1477	1474	1448	825	866	864	841	759	718	748	753	6	0	0	4	0	19	19	10	33	0	0	21	1496	1727	1524	1686	145
CEP41	7	1	3	5	4	5	15	5	26	11	20	21	31	50	61	50	158	152	202	130	67	63	64	61	12	12	0	9	19	22	10	16	0	0	0	0	0	0	0	0	0	0	0	0	15	0	11	22	29
CEP44	0	0	0	2	5	7	4	0	14	27	13	23	38	41	41	43	481	443	461	423	120	102	116	109	21	15	20	19	23	22	15	18	0	0	0	0	0	0	0	0	0	0	0	0	33	30	31	30	6
CEP55	11	17	14	6	9	19	27	28	64	43	55	65	66	108	59	73	353	310	317	293	418	433	446	411	61	34	53	35	14	41	45	37	0	0	0	0	0	0	0	0	0	0	0	0	57	65	77	76	22
CEP57	14	5	8	8	24	28	26	18	57	46	59	58	67	73	89	96	533	562	641	526	350	300	267	298	97	75	80	94	93	85	96	95	0	0	0	0	0	0	0	0	0	0	0	0	105	112	108	97	57
CEP57L1	0	0	13	0	7	7	10	8	0	0	4	5	16	15	32	15	109	86	110	106	28	46	37	26	8	8	8	0	16	7	0	17	0	0	0	0	0	0	0	0	0	0	0	0	9	25	16	11	24
CEP63	3	4	12	6	0	0	11	5	9	13	3	2	37	49	36	53	84	78	95	69	113	65	75	101	46	51	43	49	45	64	60	66	0	0	0	0	0	0	0	0	0	0	0	0	61	48	58	64	0
CEP68	58	61	54	46	75	95	72	102	24	30	35	23	190	142	154	153	279	273	303	244	170	165	167	203	54	61	56	71	117	113	124	85	0	0	0	0	0	0	0	0	0	0	0	0	113	141	141	124	55
CEP70	0	0	7	5	16	11	23	13	10	0	9	17	35	34	29	36	160	129	128	140	55	58	66	60	174	182	185	205	122	169	153	180	0	0	0	0	0	0	0	0	0	0	0	0	317	286	294	318	27
CEP72	9	0	0	0	14	0	10	0	17	32	33	27	14	24	23	22	343	283	306	301	176	192	184	159	15	19	14	0	18	17	24	17	0	0	0	0	0	0	0	0	0	0	0	0	25	33	28	24	17
CEP76	16	20	15	8	24	17	21	24	14	11	9	9	53	26	42	26	92	87	71	44	92	95	61	78	85	101	103	99	191	178	196	211	0	0	0	0	0	4	0	15	8	0	0	0	188	174	205	190	30
CEP78	8	4	0	6	10	22	20	16	42	43	44	48	90	87	79	83	908	840	885	788	266	303	269	267	62	72	65	66	44	51	63	66	0	0	0	0	0	0	0	0	0	0	0	0	100	115	103	103	0
CEP85	7	15	8	8	9	10	10	0	36	18	40	28	32	35	26	40	546	461	544	437	199	199	216	193	57	66	57	62	51	45	51	52	0	0	0	0	0	0	0	0	0	0	0	0	123	95	97	91	19
CEP85L	0	5	0	0	2	9	0	0	2	15	14	7	33	26	29	28	390	282	370	255	60	85	61	90	384	403	414	383	213	216	236	194	0	0	0	0	0	0	0	0	0	0	0	0	571	673	537	634	7
CEP89	25	31	10	30	48	39	65	46	38	55	33	41	80	101	116	108	227	208	221	197	344	273	303	312	128	165	131	153	141	117	137	139	0	0	0	0	0	0	0	0	0	0	0	0	193	199	208	203	42
CEP95	35	57	55	47	77	89	65	70	48	50	55	63	133	161	174	159	462	371	461	420	374	412	323	429	220	225	204	253	242	240	214	209	0	0	0	0	0	0	0	0	0	0	0	0	392	410	385	428	64
CEP97	19	13	8	14	27	19	28	17	23	39	29	24	66	73	71	92	766	672	788	742	219	175	206	228	65	53	84	71	106	90	84	72	0	0	0	0	0	0	0	0	0	0	0	0	172	132	144	115	21
CEPT1	9	0	0	5	10	14	0	17	28	30	36	39	49	56	65	62	378	323	438	359	173	163	188	171	91	76	81	79	87	95	98	55	0	0	0	0	0	0	0	0	0	0	13	0	118	152	160	134	18
CERCAM	8	8	4	10	12	7	8	6	14	18	10	22	22	33	38	18	390	328	386	390	122	82	81	89	51	48	58	49	51	54	44	50	0	0	0	0	0	0	0	0	0	0	0	0	100	99	105	118	13
CERK	6	6	4	0	15	13	8	8	17	24	41	29	63	51	53	39	482	414	441	371	204	264	175	189	108	118	128	94	101	89	93	83	0	0	0	0	0	0	0	0	0	0	0	0	246	279	259	280	40
CERKL	0	0	0	0	1	0	0	0	2	0	0	0	0	2	0	2	38	21	14	24	2	0	4	4	0	0	0	0	0	0	0	0	0	0	0	0	0	0	0	0	0	0	0	0	0	0	0	0	0
CERS2	100	72	88	85	105	120	93	91	297	272	287	276	245	240	218	262	948	924	919	794	1397	1507	1462	1583	1179	1157	1198	1126	1188	1183	1265	1224	9	0	0	0	8	0	10	0	57	36	58	54	2054	2156	1959	1963	61
CERS6	8	9	3	7	9	14	7	12	80	70	76	73	159	141	153	152	760	704	790	668	460	443	489	493	69	58	57	51	80	69	63	44	1	1	0	2	1	2	4	0	11	5	3	6	136	105	110	129	20
CETN2	5	4	5	2	10	3	8	0	6	9	6	6	38	43	48	40	120	114	105	76	116	77	92	98	262	230	237	223	253	250	238	238	0	0	0	0	0	0	0	0	0	0	0	0	296	274	271	266	8
CETN3	16	20	11	0	19	22	17	21	14	27	30	25	27	34	18	26	94	89	100	60	26	20	29	20	56	66	72	84	91	71	72	56	0	0	0	0	0	0	0	0	0	0	0	0	96	92	88	79	12
CFDP1	13	5	7	10	10	6	8	23	25	13	14	18	30	30	32	10	154	160	180	122	88	118	104	101	77	71	66	75	99	116	127	121	0	0	0	0	0	0	0	0	0	0	0	0	88	95	93	98	48
CFHR5	4	9	0	0	9	11	8	0	0	4	0	0	15	18	9	9	0	0	0	0	0	0	0	0	0	0	0	0	10	7	8	6	0	0	0	0	0	0	0	0	0	0	0	0	0	0	0	0	19
CFI	0	0	0	0	3	0	0	0	0	0	0	0	2	3	0	0	0	4	0	0	0	0	0	0	0	0	0	0	0	0	5	6	0	0	0	0	0	0	0	0	0	0	0	0	2	0	0	0	20
CFL2	47	65	59	74	83	68	91	74	106	76	111	101	220	176	200	165	487	433	485	418	366	364	394	372	248	195	223	184	250	243	230	219	11	13	21	9	42	45	33	33	67	73	51	70	323	318	277	342	63
CFP	0	10	6	0	8	11	0	10	0	0	0	4	15	11	15	24	18	18	16	14	10	8	11	15	5	7	0	0	8	15	14	15	0	0	0	0	0	0	0	0	0	0	0	0	0	0	8	16	0
CGA	0	0	0	0	0	0	0	0	0	0	0	0	0	0	0	0	0	0	0	0	0	0	0	0	0	0	0	0	0	0	0	0	0	0	0	0	0	0	0	0	0	0	0	0	0	0	0	0	0
CGNL1	2	0	0	0	8	0	6	0	6	14	10	10	22	20	17	12	24	29	26	14	55	58	42	58	74	52	65	72	318	296	348	338	0	0	0	0	0	0	0	0	0	0	0	0	65	81	94	107	22
CGREF1	4	6	9	3	0	4	7	6	2	0	0	0	7	21	13	7	13	24	15	20	10	8	17	16	4	7	0	0	2	16	7	6	0	0	0	0	0	0	0	0	0	0	0	0	7	11	0	5	20
CHAC1	0	0	0	6	5	0	0	0	7	20	15	19	24	15	7	12	150	126	162	151	65	67	70	91	5	5	10	10	24	19	17	25	0	0	0	0	0	0	0	0	0	0	0	0	14	21	19	9	23
CHAC2	0	4	6	8	3	7	6	8	19	24	6	7	19	28	15	25	83	65	66	76	48	27	23	34	31	19	27	38	19	30	21	17	0	0	0	0	4	5	0	0	0	0	0	0	78	43	50	43	8
CHAD	0	0	0	0	0	0	2	0	0	0	0	0	0	0	0	0	16	15	17	11	8	5	2	4	17	20	20	16	16	30	17	21	0	0	0	0	0	0	0	0	0	0	0	0	28	36	28	28	2
CHAF1A	5	0	5	12	12	8	6	19	20	27	0	20	19	43	24	39	869	716	839	695	178	177	181	177	77	81	72	74	31	47	36	50	0	0	0	0	0	0	0	0	0	0	0	0	112	128	117	108	58
CHAF1B	0	0	3	10	10	13	0	10	0	11	0	0	30	33	33	25	464	344	479	373	69	69	56	79	33	31	57	35	53	60	44	46	0	0	0	0	0	0	0	0	0	0	0	0	50	61	39	47	7
CHAMP1	18	12	14	18	18	17	23	27	32	27	27	25	78	64	55	74	310	259	290	202	142	145	134	133	124	138	157	166	178	188	191	176	2	0	0	0	2	5	2	4	3	2	2	1	242	232	237	211	138
CHAT	0	0	0	1	1	0	0	0	0	0	0	0	0	0	1	0	0	0	0	0	0	0	1	0	0	0	0	0	0	0	0	0	0	0	0	0	0	0	0	0	0	0	0	0	0	0	0	0	13
CHCHD1	4	6	8	10	6	4	6	7	6	9	4	5	16	18	17	13	48	49	50	50	31	43	24	18	46	43	33	51	38	46	42	36	0	0	0	0	0	0	0	0	0	0	0	0	16	19	10	19	48
CHCHD10	0	0	0	0	0	0	6	0	5	3	12	8	4	9	8	16	159	125	108	107	2	25	31	9	70	66	61	58	123	116	107	138	0	0	0	0	0	0	0	0	0	0	0	0	78	98	71	69	12
CHCHD5	8	12	0	3	11	11	13	10	0	16	11	8	40	40	34	25	73	64	81	57	52	28	41	47	8	4	7	6	8	14	10	13	0	0	0	0	0	0	0	0	0	0	0	0	7	7	8	11	39
CHCHD7	0	0	0	0	2	13	0	9	2	6	0	0	7	5	11	22	172	184	170	164	28	16	20	14	31	28	33	33	22	21	35	33	0	0	0	0	0	0	0	0	0	0	0	0	30	33	30	25	19
CHD1	99	98	67	101	120	141	107	133	129	148	153	140	224	198	202	213	1264	1085	1136	1007	829	901	866	929	761	731	654	758	832	807	839	842	19	22	11	23	41	40	44	43	51	59	38	51	1142	981	1045	1103	127
CHD1L	9	0	0	0	0	8	0	0	24	22	31	22	57	49	51	50	434	356	465	349	231	224	218	225	139	121	174	154	174	176	158	208	0	0	0	0	0	0	0	0	0	0	0	0	271	279	236	248	39
CHD2	377	408	386	370	504	508	530	500	307	292	318	275	677	763	654	794	1106	913	1061	925	1911	1797	1878	1872	1067	1050	1047	976	1779	1856	1787	1859	43	43	51	41	170	152	166	166	61	59	71	49	1534	1533	1467	1527	578
CHD3	208	224	201	221	219	230	271	241	246	219	253	232	370	349	344	353	1467	1213	1425	1266	1418	1442	1366	1339	1627	1633	1727	1629	2402	2373	2428	2359	20	22	19	19	42	43	42	40	149	107	128	105	2785	2867	2599	2778	235
CHD4	190	158	176	138	197	187	182	165	223	224	207	188	213	192	216	191	1981	1623	1789	1731	1328	1313	1293	1242	3727	3638	3770	3708	3201	2810	2983	2899	7	0	10	8	27	29	24	30	55	60	59	51	5844	6321	6023	6153	389
CHD5	24	0	18	20	35	37	30	36	0	0	7	0	46	38	51	40	12	11	20	11	13	18	10	10	0	0	8	11	126	125	135	155	0	0	0	0	0	0	0	0	0	0	0	0	11	14	24	16	128
CHD6	21	20	26	24	24	30	37	33	82	115	64	97	163	131	143	139	475	448	476	429	646	652	734	704	286	297	234	257	308	320	399	327	0	0	0	0	0	0	0	0	0	0	0	0	437	476	478	477	51
CHD7	42	59	50	44	61	73	60	58	70	60	85	69	97	89	64	80	1030	848	1026	854	409	393	457	419	529	553	538	552	695	742	717	697	0	0	0	0	0	0	0	4	0	8	12	10	954	931	904	876	54
CHD8	149	137	110	107	165	171	178	202	172	161	166	140	241	260	264	230	1414	1239	1339	1185	1100	1191	1048	1096	631	749	672	694	692	660	705	702	24	22	12	15	79	87	86	77	95	64	77	57	1180	1128	1125	1102	439
CHD9	186	195	209	224	201	242	225	272	261	329	309	273	461	462	440	445	891	810	880	806	1525	1586	1573	1682	1185	1224	1139	1155	1093	1081	1148	1081	20	22	25	29	64	52	60	76	115	115	122	107	1720	1765	1740	1806	290
CHDH	0	0	5	0	4	9	4	0	15	10	20	11	14	28	32	22	160	136	168	136	118	108	108	101	0	0	0	0	0	0	0	6	0	0	0	0	0	0	0	0	0	0	0	0	0	0	0	0	30
CHEK1	10	11	14	7	9	7	22	10	38	19	33	22	79	47	81	74	563	425	470	427	166	190	140	166	19	26	26	35	29	22	25	35	0	0	0	0	0	0	0	0	0	6	0	0	57	64	50	60	47
CHERP	29	38	34	35	24	41	31	30	45	38	39	33	57	71	52	49	1331	1093	1314	1156	385	389	340	330	301	290	273	226	284	299	287	294	0	0	0	0	4	0	0	4	12	11	8	0	470	410	466	420	102
CHFR	11	9	7	7	9	27	20	15	83	71	84	74	55	66	56	52	246	175	209	219	514	579	513	606	101	90	116	132	197	175	163	151	0	0	0	0	0	0	0	0	0	0	0	0	304	342	356	361	29
CHGB	20	13	11	7	25	14	0	19	27	31	31	18	20	24	26	26	0	4	4	0	184	177	179	168	0	0	0	0	15	10	7	10	0	0	0	0	0	0	0	0	0	0	0	0	0	0	2	0	53
CHI3L1	0	0	0	0	0	0	0	0	0	0	0	0	2	4	0	0	0	0	0	0	0	0	0	2	7	9	4	7	0	0	0	0	0	0	0	0	0	0	0	0	0	0	0	0	18	21	0	9	2
CHIC1	5	0	0	0	4	8	20	7	47	35	54	40	71	67	67	76	197	215	211	174	218	237	228	189	8	9	9	5	11	0	17	9	0	0	0	0	0	0	0	0	0	0	4	0	20	25	19	23	55
CHID1	8	6	4	0	14	12	6	15	13	20	21	23	46	54	46	52	331	294	347	277	183	170	167	160	81	96	95	94	176	191	163	152	0	0	0	0	0	0	0	0	0	0	0	0	235	249	238	245	6
CHKA	7	6	8	9	12	0	7	12	52	31	56	50	93	63	84	77	376	326	384	322	416	438	374	370	27	27	15	33	178	117	122	138	0	0	0	0	0	0	0	0	0	0	0	0	86	76	82	59	15
CHM	11	6	10	3	10	16	7	5	41	34	54	30	91	73	94	74	328	286	331	254	215	218	262	239	60	70	79	60	58	83	77	77	0	0	0	0	0	0	0	0	5	5	5	5	107	124	121	135	22
CHMP1A	0	5	0	13	11	22	26	11	77	68	61	65	69	70	55	47	555	448	492	366	490	402	461	410	76	82	87	96	142	136	87	117	0	0	0	0	0	0	0	0	0	0	0	0	223	184	204	219	44
CHMP2A	22	33	24	27	26	51	34	21	22	20	16	10	83	68	90	79	128	93	113	98	127	133	106	127	136	150	133	151	138	190	181	184	0	0	0	0	0	0	0	0	14	0	5	7	192	222	176	190	40
CHMP2B	22	24	21	32	46	35	47	42	65	74	58	45	183	193	212	167	524	460	546	464	337	318	314	328	181	217	205	169	309	294	325	294	0	0	0	0	0	0	8	0	37	35	33	40	303	283	340	300	32
CHMP3	30	36	31	44	54	59	50	38	63	49	57	55	208	237	155	164	461	461	485	403	312	311	263	277	247	279	285	272	368	415	359	370	0	0	0	0	0	0	4	0	18	14	15	15	432	432	387	404	79
CHMP4A	5	4	7	0	8	20	5	5	14	4	13	1	33	37	41	26	69	75	56	62	44	87	59	65	71	58	62	63	90	93	75	93	0	0	0	0	0	0	0	0	0	0	0	0	56	64	41	54	24
CHMP4B	15	23	32	0	42	26	30	25	54	49	39	42	53	38	53	48	174	139	171	143	228	229	234	237	285	338	331	305	294	260	297	289	0	0	0	0	0	0	0	0	0	0	0	12	374	357	350	370	38
CHMP4C	0	0	0	0	5	0	0	8	10	4	4	0	4	11	6	13	25	10	26	18	37	61	55	60	132	180	128	144	201	177	177	199	0	0	0	0	0	0	0	0	0	0	0	0	221	222	240	249	4
CHMP5	9	10	7	10	13	14	12	12	39	36	28	42	73	57	79	62	271	316	305	279	263	255	307	256	166	153	151	160	208	190	215	218	0	4	0	0	0	0	0	0	0	0	0	0	307	295	253	273	53
CHMP7	5	7	10	8	10	14	11	8	32	51	37	43	60	56	50	48	265	214	256	201	343	302	359	347	218	189	230	188	152	165	218	196	0	0	0	0	0	0	0	0	0	0	0	0	371	373	308	391	20
CHN1	15	9	19	22	21	18	13	12	9	16	18	6	30	24	18	36	132	98	128	134	65	101	75	84	131	156	143	133	155	182	166	151	0	0	5	0	0	0	0	0	6	6	8	6	214	253	210	244	8
CHN2	14	15	14	6	12	17	10	11	0	3	1	2	14	21	12	19	27	35	38	35	9	1	4	2	344	373	319	358	292	246	332	291	0	0	0	0	0	0	0	0	0	0	0	0	518	528	523	513	2
CHODL	0	0	0	0	0	0	0	0	0	0	0	0	0	0	0	0	8	9	9	5	0	0	0	0	0	0	0	0	0	0	0	0	0	0	0	0	0	0	0	0	0	0	0	0	0	0	0	0	2
CHORDC1	30	34	50	41	75	60	49	77	176	176	163	157	246	269	282	265	1184	1033	1167	984	1129	1135	1146	1180	360	296	341	294	346	361	316	338	0	0	0	0	0	0	19	0	21	0	0	0	461	441	421	508	35
CHP1	23	19	21	18	19	30	18	38	138	154	199	175	298	259	288	260	455	368	340	346	1063	981	1033	1054	264	301	288	270	311	335	332	339	5	6	3	7	3	0	0	0	54	47	46	38	515	513	496	515	98
CHPF	11	13	0	8	11	0	0	2	18	9	14	6	16	23	28	12	366	391	380	328	63	78	61	57	90	127	143	127	245	196	205	184	0	0	0	0	0	0	0	0	12	10	15	11	415	422	439	397	3
CHPF2	6	3	7	7	0	20	0	15	49	65	61	64	78	70	73	56	484	454	546	441	424	407	407	400	120	105	116	97	116	107	112	104	0	0	0	0	0	0	0	0	0	0	0	4	381	466	397	419	52
CHPT1	7	7	10	11	5	20	20	18	52	43	46	54	122	92	93	89	389	308	350	263	297	308	281	223	51	68	40	66	103	98	85	98	0	0	0	0	0	0	0	0	0	0	0	0	145	138	145	159	7
CHRDL1	0	0	0	0	0	0	0	0	0	0	0	0	0	0	0	0	0	4	0	0	0	0	0	0	0	0	0	0	0	0	0	0	0	0	0	0	0	0	0	0	0	0	0	0	0	0	0	0	0
CHRDL2	3	2	1	0	3	0	4	2	0	0	0	0	6	0	5	3	11	10	12	8	2	0	0	2	0	0	0	0	0	0	0	0	0	0	0	0	0	0	0	0	0	0	0	0	0	0	0	0	0
CHRM1	3	5	6	7	11	9	13	11	0	0	1	3	10	23	22	13	0	0	0	0	0	2	0	0	0	0	0	0	0	7	5	0	0	0	0	0	0	3	0	0	0	0	0	0	0	0	0	0	20
CHRM2	0	0	0	0	0	0	0	0	0	0	0	0	0	0	0	0	2	3	0	2	0	0	0	0	0	0	0	0	0	0	0	0	0	0	0	0	0	0	0	0	0	0	0	0	0	0	0	0	0
CHRM3	0	0	0	0	0	0	0	0	4	6	6	0	0	0	4	0	10	8	7	7	14	26	14	15	0	0	0	0	0	0	0	0	0	0	0	0	0	0	0	0	0	0	0	0	0	0	0	0	0
CHRM4	0	0	6	2	1	4	9	6	1	0	4	0	4	3	5	6	17	2	6	9	0	2	2	2	0	0	0	2	7	9	10	6	0	0	0	0	0	0	0	1	0	0	0	0	0	0	0	1	11
CHRM5	12	10	11	8	28	22	32	23	0	4	0	0	40	36	32	26	5	5	4	4	3	7	12	7	2	2	0	2	17	6	6	12	0	0	0	0	10	0	2	5	0	1	0	0	2	0	0	0	11
CHRNA1	6	0	0	1	0	3	2	3	0	0	1	1	6	3	2	5	0	0	0	0	0	0	0	0	0	0	0	0	0	0	0	8	0	0	0	0	0	0	0	0	0	0	0	0	0	1	0	1	9
CHRNA10	6	10	3	9	6	5	20	0	0	0	0	0	20	27	13	20	46	39	25	21	11	14	8	10	0	5	0	0	22	23	21	15	0	0	0	0	0	0	0	0	0	0	0	0	4	0	5	0	0
CHRNA2	0	0	0	0	0	0	0	0	6	0	0	6	0	5	0	9	0	0	0	0	2	0	0	0	0	0	0	0	2	4	3	0	0	0	0	0	0	0	0	0	0	0	0	0	0	0	0	0	0
CHRNA3	8	9	14	14	10	10	17	13	6	0	7	0	33	20	26	32	68	60	20	32	26	38	30	25	0	0	0	0	0	7	7	6	0	0	0	0	3	0	0	5	0	0	0	0	0	0	0	0	35
CHRNA5	17	12	15	11	29	19	14	12	18	14	10	7	76	68	60	64	255	212	211	207	94	117	118	109	0	0	0	0	0	10	11	7	0	0	0	0	8	0	0	0	0	7	0	0	0	0	0	0	29
CHRNA6	0	3	0	3	3	4	0	0	0	0	0	0	0	0	0	0	0	0	0	0	0	0	0	0	0	0	0	0	0	0	0	0	0	0	0	0	0	0	0	0	0	0	0	0	0	0	0	0	6
CHRNA9	5	0	0	0	0	0	5	0	0	0	0	0	5	9	7	0	0	0	0	0	4	4	0	6	0	0	0	0	0	17	8	7	0	0	0	0	0	0	0	0	0	0	0	0	0	0	0	0	0
CHRNB1	0	7	0	10	12	22	19	12	8	6	0	4	23	23	30	23	59	46	56	47	25	20	23	17	191	203	176	181	175	191	182	166	0	0	0	0	0	0	0	0	0	0	0	0	285	254	282	306	20
CHRNB2	17	11	9	14	15	19	23	21	6	4	24	12	104	92	117	99	21	26	20	23	21	29	29	23	0	0	0	0	11	12	10	6	0	0	0	0	0	0	0	0	0	0	0	0	0	0	0	0	44
CHRNB3	0	8	0	0	5	7	0	0	0	0	0	0	0	0	0	0	0	0	0	0	0	0	0	0	0	0	0	0	0	0	0	0	0	0	0	0	0	0	0	0	0	0	0	0	0	0	0	0	0
CHRNB4	9	6	5	0	15	16	10	14	0	0	0	0	9	8	10	3	0	5	2	7	0	4	0	9	0	0	0	0	5	4	0	6	0	0	0	0	0	0	0	0	0	0	0	0	0	0	0	0	21
CHRND	0	0	3	0	8	10	0	0	6	12	0	10	11	7	12	8	10	14	14	4	19	31	19	27	0	0	0	0	0	0	0	0	0	0	0	0	0	0	0	0	0	0	0	0	0	0	0	0	8
CHRNE	8	0	3	0	0	15	0	8	0	7	0	4	13	16	27	11	13	13	12	10	11	0	3	12	0	0	0	0	19	22	27	23	0	0	0	0	0	0	0	0	0	0	0	0	5	6	5	0	38
CHRNG	0	4	0	0	6	8	6	3	15	7	5	7	20	21	14	17	34	31	35	41	36	55	50	39	0	0	0	0	0	0	0	0	0	0	0	0	0	0	0	0	0	0	0	0	0	0	0	0	0
CHST1	5	4	6	2	5	0	2	0	17	5	16	12	0	2	0	2	0	0	8	2	24	32	16	20	62	41	33	40	12	34	47	34	0	0	0	0	0	0	0	0	0	0	0	0	79	85	69	79	0
CHST10	0	0	0	0	0	0	0	0	10	14	13	18	18	15	27	11	184	155	145	157	80	76	98	91	55	71	64	61	93	76	72	81	0	0	0	0	0	0	0	0	0	0	0	0	112	95	113	91	31
CHST11	0	3	2	4	6	5	1	7	34	40	42	31	112	71	119	78	147	128	151	108	222	226	179	213	10	11	12	7	17	14	13	21	0	0	0	0	0	0	0	0	7	10	10	7	7	13	15	0	7
CHST12	8	5	0	6	5	10	8	7	14	14	13	7	10	7	15	15	167	175	195	202	47	57	60	52	44	30	35	57	57	55	68	55	0	0	0	0	0	0	0	0	0	0	0	0	108	82	76	62	8
CHST13	0	0	0	0	0	0	0	0	0	0	2	0	0	0	0	0	0	0	0	0	0	4	0	2	0	0	3	0	5	0	2	0	0	0	0	0	0	0	0	0	0	0	0	0	0	0	6	3	0
CHST2	0	0	0	0	3	0	6	0	0	0	0	0	6	9	0	4	28	22	33	13	10	8	6	8	0	0	0	0	2	2	2	2	0	0	0	0	0	0	0	0	0	0	0	0	0	0	0	0	2
CHST4	0	4	2	0	0	8	7	0	2	0	0	0	12	4	9	9	4	4	6	5	2	0	0	0	0	0	0	0	3	0	5	4	0	0	0	0	0	0	0	0	0	0	0	0	0	0	0	0	13
CHST7	7	0	2	0	0	0	0	0	5	7	12	13	9	9	6	4	64	48	58	40	59	69	59	51	0	0	0	0	0	0	0	0	0	0	0	0	0	0	0	0	3	0	0	2	0	0	0	0	0
CHST8	0	0	0	0	0	0	0	0	0	0	0	0	0	0	0	2	6	14	7	5	0	0	0	0	0	0	0	0	0	0	0	0	0	0	0	0	0	0	0	0	0	0	0	0	0	0	0	0	0
CHST9	0	0	0	0	0	0	0	0	0	0	0	0	0	0	0	0	7	8	17	8	0	0	0	0	0	0	0	0	0	0	0	0	0	0	0	0	0	0	0	0	0	0	0	0	0	0	0	0	0
CHTF18	0	0	0	5	7	0	11	0	53	47	65	39	29	23	17	30	1105	970	1041	894	304	309	296	323	17	19	33	31	29	31	43	32	0	0	0	0	0	0	0	0	0	0	0	0	64	68	47	74	11
CHTOP	95	102	112	102	146	131	118	128	104	103	99	90	95	113	107	136	1281	1008	1152	970	551	514	506	523	323	259	337	300	418	452	422	400	0	0	0	0	44	35	45	29	42	37	35	33	545	555	574	617	92
CHUK	40	36	42	39	48	67	56	43	51	59	77	66	111	115	115	118	671	635	708	557	331	304	326	347	168	176	202	189	288	277	253	244	0	0	0	0	27	23	19	20	0	13	13	0	365	342	381	386	95
CHURC1	17	9	0	7	22	15	15	10	31	49	29	33	140	158	151	139	305	276	336	243	137	168	163	159	188	161	180	161	232	269	256	233	0	0	0	0	0	0	0	0	0	0	0	0	278	306	321	307	66
CIAO1	8	10	19	18	24	29	15	33	65	66	73	51	111	114	150	93	721	653	590	560	434	457	386	430	158	179	147	165	181	165	151	166	0	0	0	0	0	0	0	0	0	0	0	0	325	327	338	299	131
CIAPIN1	0	9	8	10	8	7	8	0	25	23	31	16	54	56	43	50	297	303	291	288	168	135	180	162	157	151	135	128	177	174	201	184	0	0	0	0	0	0	0	0	0	0	0	0	288	316	301	304	26
CIB1	0	0	0	0	0	0	5	0	16	22	27	30	37	47	22	35	125	144	150	129	94	91	100	89	113	152	107	153	209	192	187	201	0	0	0	0	0	0	0	0	0	0	0	0	249	294	214	215	34
CIB2	0	0	0	0	0	6	0	0	14	24	25	8	9	13	17	18	66	70	77	60	95	114	97	86	94	88	97	76	40	30	31	22	0	0	0	0	0	0	0	0	0	0	0	0	196	217	221	258	49
CIB3	0	0	0	0	0	2	0	0	0	0	0	0	0	2	0	0	0	0	0	0	0	0	0	0	0	0	0	0	0	0	0	0	0	0	0	0	0	0	0	0	0	0	0	0	0	0	0	0	6
CIB4	0	0	0	0	0	0	0	0	0	0	0	0	0	0	0	0	0	0	0	0	0	0	0	0	0	0	0	0	0	0	0	0	0	0	0	0	0	0	0	0	0	0	0	0	0	0	0	0	0
CIDEA	0	0	0	0	0	0	0	0	0	0	0	0	0	0	0	0	0	0	0	0	0	0	0	0	0	0	0	0	0	0	6	4	0	0	0	0	0	0	0	0	0	0	0	0	0	0	0	0	0
CIDEC	0	5	0	0	5	4	0	0	0	0	0	0	0	5	2	5	0	0	0	0	0	7	4	6	0	0	0	0	0	0	0	0	0	0	0	0	0	0	0	0	0	0	0	0	0	0	0	0	13
CIITA	11	2	0	6	15	28	11	19	3	6	0	0	24	19	37	18	37	26	23	24	28	12	13	25	22	29	25	34	46	55	66	44	0	0	0	0	0	0	0	0	0	0	0	0	49	58	46	43	0
CILP	3	0	0	0	6	3	9	8	0	0	0	0	6	5	0	0	0	4	0	0	0	0	0	0	20	21	19	11	23	32	23	22	0	0	0	0	0	0	0	0	0	0	0	0	44	28	33	30	22
CILP2	0	0	4	0	7	4	6	0	13	3	3	0	12	9	14	9	64	55	51	62	27	29	22	24	0	0	0	0	10	14	15	25	0	0	0	0	0	0	0	0	0	0	0	0	0	0	4	7	42
CINP	8	10	2	6	6	10	10	5	8	9	13	8	27	40	27	33	152	143	110	142	69	40	63	62	50	57	57	59	72	73	85	56	0	0	0	0	0	0	0	0	0	0	0	0	65	103	108	92	6
CISD1	0	0	0	0	12	7	6	0	14	16	14	0	18	18	17	16	202	173	203	163	61	54	71	53	62	43	60	39	60	44	51	63	0	0	0	0	0	0	0	0	0	0	0	0	82	92	90	56	46
CISD2	12	9	0	16	17	12	12	5	46	45	46	50	53	65	53	65	290	277	345	241	156	182	192	163	86	74	98	94	124	155	156	139	0	0	8	7	0	0	0	3	15	14	13	14	190	187	209	198	47
CISD3	5	5	6	3	15	5	9	5	18	6	10	10	36	32	50	30	69	48	63	81	68	71	75	67	9	14	8	18	29	16	24	19	0	0	0	0	0	0	0	0	0	0	0	0	31	29	27	44	7
CISH	4	0	0	1	0	2	2	0	0	0	0	0	0	4	0	4	8	15	5	21	0	5	0	0	9	5	8	5	19	31	41	14	0	0	0	0	0	0	0	0	0	0	0	0	15	15	22	17	9
CIT	9	24	32	25	49	30	58	51	68	59	82	70	77	88	93	83	703	607	684	580	470	434	467	446	228	206	205	252	136	136	160	148	7	6	0	0	13	0	0	14	15	20	18	0	345	401	378	409	39
CITED1	0	0	0	0	0	0	0	1	0	0	0	1	0	1	0	2	228	197	244	203	4	2	4	6	0	0	0	4	0	4	0	0	0	0	0	0	0	0	0	0	0	0	0	0	0	0	2	0	0
CITED2	29	26	23	36	28	27	27	29	33	37	43	31	16	38	18	23	120	105	132	107	60	41	32	48	142	141	162	157	169	177	157	175	7	9	3	4	7	9	10	10	13	19	13	12	209	219	170	197	21
CIZ1	8	23	22	17	18	14	18	25	103	69	82	65	95	87	92	76	459	402	440	397	614	680	579	616	207	221	174	202	219	261	256	219	0	0	0	0	0	0	0	0	0	0	0	0	289	254	315	280	79
CKAP2	21	14	6	7	25	19	35	21	42	54	45	49	55	83	69	55	1388	1206	1406	1154	408	363	389	435	248	239	228	246	300	315	267	315	0	0	0	0	0	0	0	0	0	0	0	0	426	435	421	382	61
CKAP4	5	0	6	7	3	7	5	5	89	88	82	72	102	113	76	96	256	221	219	216	494	588	560	533	142	150	136	146	113	128	104	111	0	0	0	0	0	0	0	0	0	4	5	0	415	407	396	376	20
CKAP5	89	110	87	84	124	142	132	137	200	164	191	171	191	209	153	208	2470	2181	2461	2089	1729	1771	1745	1719	687	685	632	675	612	580	579	612	13	10	7	6	51	40	39	35	55	65	59	60	1267	1260	1209	1200	129
CKLF	0	0	0	0	0	0	0	2	0	0	3	5	21	12	3	3	75	61	80	48	58	27	57	31	0	0	0	0	0	0	0	0	0	0	0	0	0	0	0	0	0	0	0	0	0	0	0	0	7
CKM	0	1	0	0	0	0	0	0	0	0	0	0	0	3	2	0	6	4	6	3	6	5	6	3	0	0	0	0	0	4	0	0	0	0	0	0	0	0	0	0	0	0	0	0	0	0	0	0	66
CKMT2	0	0	0	0	0	0	0	0	2	2	8	6	10	10	4	4	63	74	49	50	44	41	41	34	0	0	0	0	5	0	13	6	0	0	0	0	0	0	0	0	0	0	0	0	0	0	0	0	0
CLASP1	21	36	24	33	22	45	48	36	150	104	92	102	137	162	143	154	760	619	766	639	800	868	844	845	387	367	369	342	357	387	383	342	0	0	0	0	0	0	0	0	25	0	35	0	757	823	745	752	38
CLASP2	40	40	61	52	47	48	61	54	91	86	87	101	167	138	137	130	1378	1210	1377	1219	615	553	559	599	342	348	393	358	443	447	419	436	0	0	0	0	0	0	0	0	45	0	36	32	845	948	833	835	61
CLCA1	0	0	0	0	0	0	0	0	0	0	0	0	0	0	0	0	0	0	0	0	0	0	0	0	9	0	0	0	0	0	14	0	0	0	0	0	0	0	0	0	0	0	0	0	9	0	15	8	4
CLCA4	0	0	0	0	0	0	0	0	0	0	0	0	0	0	0	0	0	0	0	0	0	0	0	0	10	19	7	7	11	10	23	16	0	0	0	0	0	0	0	0	0	0	0	0	22	17	30	19	5
CLCC1	9	10	6	9	10	16	14	19	0	10	0	0	47	46	52	27	496	391	421	361	128	98	129	115	87	77	77	77	81	98	87	74	0	0	0	0	0	0	0	0	0	0	0	0	105	140	128	134	39
CLCF1	31	32	23	29	25	23	28	30	56	45	66	44	77	68	60	99	7	12	19	16	312	299	318	287	79	96	98	86	140	131	137	134	0	0	0	0	0	0	2	0	12	13	0	9	189	217	204	212	14
CLCN1	0	0	0	0	0	0	0	0	0	0	0	0	16	15	0	0	0	0	0	0	0	0	0	0	0	0	0	0	5	0	0	0	0	0	0	0	0	0	0	0	0	0	0	0	0	0	0	2	44
CLCN2	9	4	15	11	17	6	0	12	19	25	15	15	32	31	31	27	140	125	112	126	107	79	79	78	11	12	0	16	68	51	57	50	0	0	0	0	0	0	0	0	0	0	0	0	19	23	24	25	49
CLCN3	12	6	10	11	15	12	8	21	79	105	103	72	96	109	85	89	752	716	796	592	668	569	743	551	134	162	160	156	142	161	196	160	0	0	0	0	0	0	0	0	0	0	0	0	317	331	311	339	71
CLCN4	13	6	6	9	11	11	9	9	21	34	31	34	40	32	35	33	0	0	5	0	205	206	208	162	173	190	142	153	143	100	111	105	0	0	0	0	0	0	0	0	0	0	0	0	423	425	437	445	43
CLCN5	8	5	10	4	12	14	28	20	11	20	6	27	57	62	60	60	315	259	336	233	147	182	145	143	9	12	14	0	34	41	48	28	0	0	0	0	0	0	0	0	6	0	9	0	16	23	12	26	6
CLCN6	11	0	11	16	18	14	24	8	39	45	33	33	62	86	73	78	537	442	562	462	339	337	311	302	114	172	158	158	237	232	277	225	0	0	0	0	0	0	0	0	0	0	0	0	308	269	313	285	21
CLCN7	20	16	24	15	14	18	17	17	295	269	348	257	132	129	141	159	966	837	954	736	1357	1378	1332	1308	95	115	97	91	256	265	252	249	0	0	0	0	0	0	0	0	0	0	0	0	355	314	306	297	46
CLDN1	8	0	5	7	3	11	10	5	117	94	143	78	107	97	116	78	2	6	6	6	474	553	545	518	31	28	26	13	0	0	0	4	0	0	0	0	0	0	0	0	0	0	0	0	40	49	45	48	24
CLDN10	0	0	0	0	7	7	0	0	0	0	3	0	6	8	5	7	11	15	16	8	3	5	3	7	0	4	0	0	3	8	0	0	0	0	0	0	0	0	0	0	0	0	0	0	2	0	0	0	9
CLDN11	13	20	10	28	11	27	20	25	0	3	0	0	38	29	42	30	0	2	3	0	9	4	4	6	0	0	0	0	25	24	14	18	0	0	0	0	0	3	0	0	0	0	0	0	0	0	0	0	17
CLDN12	6	10	0	0	3	11	6	14	58	38	34	78	34	105	20	93	196	191	200	179	313	285	271	301	78	97	52	87	109	108	99	113	0	0	0	0	0	0	0	0	0	0	0	0	129	164	139	150	114
CLDN14	0	0	4	0	0	0	0	0	0	0	0	0	0	7	6	6	0	0	0	0	7	8	0	0	0	0	0	0	0	0	0	0	0	0	0	0	0	0	0	0	0	1	1	0	0	0	0	0	0
CLDN15	9	8	12	10	22	14	9	7	16	53	42	30	36	56	58	64	332	291	318	261	226	174	213	214	0	5	0	0	18	8	11	7	0	0	0	0	0	0	0	0	0	0	0	0	7	0	3	0	15
CLDN16	0	0	0	0	0	0	0	0	0	0	0	0	0	0	0	0	0	0	0	0	0	0	0	0	0	0	0	0	0	2	0	0	0	0	0	0	0	0	0	0	0	0	0	0	0	0	0	0	11
CLDN18	0	0	0	0	0	0	0	0	12	0	5	7	10	18	7	9	43	39	51	39	23	39	19	28	0	0	0	0	1	0	0	0	0	0	0	0	0	0	0	0	0	0	0	0	0	0	0	8	0
CLDN19	5	10	0	7	24	10	5	9	0	0	4	3	13	16	22	23	12	0	6	0	5	2	0	6	3	0	4	0	14	16	10	16	0	0	0	0	0	0	0	0	0	0	0	0	8	9	8	10	7
CLDN2	4	7	3	2	4	7	5	7	0	0	0	0	30	35	44	53	10	5	2	6	4	5	10	10	2	0	0	0	82	87	103	92	0	0	0	0	1	0	0	1	0	0	1	1	0	0	2	5	0
CLDN20	0	0	0	0	3	0	4	0	0	3	0	0	9	8	4	3	29	30	33	30	14	20	14	7	1	3	2	0	2	4	8	4	0	0	0	0	0	0	0	0	0	0	0	0	3	8	1	5	0
CLDN25	0	0	0	2	0	0	0	0	0	0	0	0	0	0	0	0	0	0	0	0	0	0	0	0	0	0	0	0	0	0	0	0	0	0	0	0	0	0	0	0	0	0	0	0	0	0	0	0	1
CLDN3	0	0	0	0	1	2	3	1	3	4	6	4	1	4	4	2	16	8	8	9	18	14	2	12	0	0	0	2	4	5	4	5	3	3	2	2	1	0	0	0	0	0	0	0	4	2	10	0	6
CLDN4	17	21	19	11	11	18	17	23	10	20	15	17	8	10	8	6	2	5	2	13	101	74	85	94	938	945	944	950	599	646	591	587	0	0	0	0	0	1	0	0	0	2	0	0	2282	2459	2332	2315	0
CLDN7	0	8	0	4	13	22	14	17	0	0	0	0	11	3	13	8	3	5	2	9	7	0	0	0	0	0	0	0	5	6	4	8	0	0	0	0	0	0	0	0	0	0	0	0	0	0	0	0	25
CLDN8	0	0	0	0	0	0	0	0	0	0	0	0	0	0	0	0	0	0	0	0	0	0	0	0	0	3	0	0	9	13	28	17	0	0	0	0	0	0	0	0	0	0	0	0	0	0	0	0	0
CLDN9	0	2	1	0	3	2	3	2	1	1	0	1	4	0	5	1	2	0	4	0	2	0	6	7	0	0	0	0	2	2	0	0	0	0	0	0	0	0	0	0	0	0	0	0	0	1	0	0	5
CLDND1	8	5	10	6	9	8	18	18	34	59	68	38	65	72	78	98	444	424	468	360	262	243	235	223	81	109	118	91	113	133	114	78	0	0	0	0	0	2	0	0	5	7	0	0	127	151	149	155	126
CLEC10A	6	10	10	0	14	10	19	6	0	0	0	0	15	15	5	16	0	0	0	0	0	0	0	0	0	0	0	0	12	5	18	11	0	0	0	0	0	0	0	0	0	0	0	0	0	0	0	0	23
CLEC11A	0	0	0	0	0	0	0	6	2	2	4	0	4	6	0	4	26	23	29	28	13	6	14	10	8	0	6	0	4	0	9	5	0	0	0	0	0	0	0	0	0	0	0	0	14	13	20	17	0
CLEC12B	0	0	0	0	0	0	0	0	0	0	0	0	0	0	0	0	0	0	0	0	0	0	0	0	0	0	0	0	0	0	0	0	0	0	0	0	0	0	0	0	0	0	0	0	0	0	0	0	0
CLEC16A	2	12	11	3	11	8	13	9	46	16	23	28	57	38	37	40	595	503	563	463	295	261	229	278	114	110	126	103	103	168	143	136	0	0	0	0	0	0	0	0	0	0	0	0	177	196	152	210	24
CLEC1B	0	0	0	0	0	4	0	0	0	0	0	0	0	0	0	0	0	0	0	0	0	0	0	0	0	0	0	0	0	0	0	0	0	0	0	0	0	0	0	0	0	0	0	0	0	0	0	0	0
CLEC2L	0	0	4	2	3	1	0	2	0	0	0	0	0	0	0	0	0	2	0	0	0	0	0	0	0	0	0	0	7	6	3	9	0	0	0	0	0	0	0	0	0	0	0	0	0	0	0	0	4
CLEC3A	0	0	0	0	0	0	0	0	0	0	0	0	0	0	0	0	0	0	0	0	0	0	0	0	0	0	0	0	0	0	0	0	0	0	0	0	0	0	0	0	0	0	0	0	0	0	2	0	0
CLEC3B	0	0	0	0	0	0	0	0	0	1	0	0	5	10	5	0	3	8	2	6	0	0	0	0	0	0	0	0	0	2	0	0	0	0	0	0	0	0	0	0	0	0	0	0	0	0	0	0	0
CLEC4D	0	0	0	0	0	0	0	0	0	0	0	0	0	0	0	0	0	0	0	0	0	0	0	0	0	0	0	0	0	0	0	7	0	0	0	0	0	0	0	0	0	0	0	0	0	0	0	0	81
CLEC4G	0	0	0	0	0	0	0	0	0	0	0	0	0	0	0	0	0	0	0	0	0	0	0	0	0	0	0	0	0	2	0	0	0	0	0	0	0	0	0	0	0	0	0	0	0	0	0	0	4
CLEC5A	3	0	0	0	4	4	0	0	0	0	0	0	18	7	18	11	2	0	0	0	0	0	0	0	0	0	0	0	0	0	0	0	0	0	0	0	0	0	0	0	0	0	0	0	0	0	0	0	3
CLEC7A	0	0	0	0	2	0	0	0	0	0	0	0	0	2	0	0	0	0	0	0	8	4	6	2	0	0	0	0	0	0	0	0	0	0	0	0	0	0	0	0	0	0	0	0	0	0	0	0	0
CLGN	0	0	0	0	0	3	0	6	4	0	0	0	13	15	9	0	83	71	77	64	23	19	21	12	4	0	0	0	5	0	0	0	0	0	0	0	0	0	0	0	7	0	0	3	0	0	0	1	8
CLIC1	0	0	0	0	0	0	0	0	0	0	0	0	0	0	0	0	0	0	0	0	0	0	0	0	1296	1287	1351	1285	666	701	750	762	7	0	0	0	0	0	0	0	48	0	60	57	1468	1575	1533	1563	41
CLIC2	4	0	7	3	4	8	0	7	0	0	0	1	13	16	6	21	18	15	12	8	0	1	1	1	0	0	0	0	4	3	0	0	0	0	0	0	0	0	0	0	0	0	0	0	0	0	4	0	8
CLIC3	0	0	0	0	0	0	0	0	0	0	0	0	0	0	3	0	3	18	21	15	6	6	5	7	67	63	53	68	87	63	79	100	0	0	0	0	0	0	0	0	0	0	0	0	191	208	188	199	15
CLIC4	43	40	36	44	65	55	50	48	125	98	106	88	102	136	161	161	2240	1901	2200	1791	557	641	622	534	968	1121	1100	1082	1075	1153	1055	1082	0	0	0	0	0	0	0	0	0	0	0	0	1360	1389	1462	1452	44
CLIC5	0	0	0	0	0	0	0	0	0	0	0	0	0	0	0	0	11	0	18	4	0	0	0	0	0	0	0	0	0	0	0	0	0	0	0	0	0	0	0	0	0	0	0	0	0	0	0	0	0
CLINT1	61	96	84	76	74	100	90	101	145	164	152	174	179	148	147	185	720	574	646	644	687	722	671	661	492	485	564	520	465	496	504	507	14	0	15	15	19	17	19	31	101	99	83	80	789	760	683	767	58
CLIP1	59	61	57	67	89	89	111	89	118	128	134	110	269	275	274	244	302	221	252	249	762	723	765	750	385	430	403	354	520	502	525	515	1	2	5	4	10	13	14	12	29	28	37	21	587	676	562	603	87
CLIP2	21	16	15	12	14	27	26	28	120	127	179	155	67	63	54	60	28	26	40	32	1699	1577	1573	1647	158	179	161	162	524	563	529	537	0	0	0	0	0	0	0	0	10	0	9	0	399	409	358	404	40
CLIP3	11	7	6	0	9	12	14	11	6	7	6	0	20	20	17	19	50	59	63	34	50	24	31	28	68	62	54	63	92	81	87	79	0	0	0	0	0	0	0	0	0	0	0	0	100	113	103	113	42
CLIP4	12	6	14	7	11	19	30	12	116	124	161	95	117	152	243	237	238	190	264	166	1057	1051	1080	1032	0	0	0	0	11	7	6	21	0	0	0	0	0	0	0	0	6	9	0	0	0	0	0	0	18
CLK1	66	78	83	82	111	108	107	100	41	64	62	57	112	118	126	89	396	340	385	288	218	247	280	277	292	277	268	261	306	321	285	277	0	0	0	0	31	24	21	28	0	13	0	0	430	439	441	443	184
CLK2	58	53	63	50	88	50	76	72	41	33	47	40	74	33	59	55	553	494	581	513	265	243	203	255	348	341	310	321	387	326	360	380	0	0	0	0	9	13	12	14	17	14	25	13	519	518	545	544	62
CLK3	39	48	39	55	69	45	58	48	57	35	60	58	73	69	73	79	401	388	413	329	235	223	243	228	147	156	181	164	223	189	208	222	0	0	0	8	0	9	0	12	26	22	22	23	234	287	226	288	53
CLK4	37	22	33	29	37	21	48	58	26	21	34	30	67	60	69	54	286	228	264	256	130	143	122	128	92	115	105	99	134	89	101	130	1	5	0	7	11	11	0	6	7	6	18	9	131	124	139	147	45
CLMN	5	0	5	7	4	9	11	9	46	42	34	33	77	70	57	80	148	166	127	108	335	308	289	327	45	33	57	38	270	190	272	238	0	0	0	2	0	0	0	0	0	0	0	0	108	94	87	67	0
CLN8	4	0	5	0	5	9	2	12	83	46	45	46	89	93	95	97	250	246	294	248	342	374	360	418	20	5	10	11	20	24	25	13	0	0	0	0	0	0	0	0	0	0	0	0	25	31	28	13	0
CLNK	0	0	0	0	0	0	0	0	0	0	0	0	0	0	0	0	0	0	0	0	0	0	0	0	0	0	0	0	0	0	0	0	0	0	0	0	0	0	0	0	0	0	0	0	0	0	0	0	0
CLNS1A	10	11	8	13	39	15	19	19	40	47	25	22	86	115	82	93	478	482	532	478	241	262	260	237	51	65	50	56	54	44	59	50	0	0	0	0	0	0	0	0	4	0	0	0	85	84	81	101	39
CLOCK	45	34	39	42	75	72	69	48	85	57	81	70	199	207	227	197	754	646	694	668	433	426	426	402	213	273	229	218	239	266	227	226	0	0	0	0	0	0	0	0	16	0	15	13	356	378	411	388	142
CLP1	2	2	13	11	17	13	5	2	14	0	11	14	20	11	20	22	148	138	114	115	108	92	81	108	16	39	29	36	28	35	27	28	0	0	0	0	0	0	0	0	0	0	0	0	64	72	65	50	33
CLPB	0	5	0	0	0	10	0	6	14	22	16	24	30	24	27	22	521	478	455	393	203	181	213	180	43	76	80	83	96	94	79	85	0	0	0	0	0	0	0	0	0	0	0	0	167	172	163	155	78
CLPP	5	7	7	10	11	8	7	0	28	17	25	12	25	21	27	18	313	269	291	295	100	101	105	95	39	45	51	37	87	75	73	56	0	0	0	0	0	0	0	0	0	0	0	0	91	75	80	71	82
CLPS	0	0	0	0	0	0	0	0	0	0	0	0	0	0	0	0	0	0	0	0	0	0	0	0	0	0	0	0	0	3	0	0	0	0	0	0	0	0	0	0	0	0	0	0	0	0	0	0	6
CLPTM1	60	47	62	56	74	85	95	86	118	102	116	84	106	101	129	81	655	566	671	598	705	690	757	666	237	219	211	200	208	204	259	239	0	0	0	0	24	0	0	25	86	63	66	63	459	445	382	502	62
CLPTM1L	15	0	14	10	5	12	21	16	103	111	128	121	103	97	91	90	919	777	835	763	732	700	677	730	259	249	212	246	256	265	230	257	0	0	0	0	0	0	0	0	0	0	0	0	481	546	547	515	27
CLPX	63	73	50	48	72	74	85	91	79	76	75	73	117	108	102	118	319	282	361	276	319	352	328	336	162	241	164	202	159	187	187	161	0	9	0	0	29	28	33	30	32	33	25	26	242	301	266	299	86
CLRN2	0	0	0	0	0	0	0	0	0	0	0	0	0	0	0	0	0	0	0	0	0	0	0	0	0	0	0	0	0	0	0	0	0	0	0	0	0	0	0	0	0	0	0	0	0	0	0	0	0
CLRN3	0	0	0	0	0	0	0	0	0	0	0	0	0	0	0	0	0	0	0	0	0	0	0	0	4	4	0	0	0	5	5	0	0	0	0	0	0	0	0	0	0	0	0	0	23	17	20	16	0
CLSTN1	12	10	10	0	18	19	8	14	89	95	72	94	70	77	83	68	932	775	888	671	784	668	761	751	693	762	695	762	1249	1257	1206	1181	0	0	0	0	0	0	0	0	0	0	0	0	1384	1354	1409	1337	28
CLSTN2	1	2	1	1	2	0	1	2	0	0	0	0	2	3	0	0	19	19	25	14	14	1	6	5	37	59	38	32	107	111	110	130	0	0	0	0	0	0	0	0	0	0	0	0	75	72	73	99	0
CLSTN3	0	0	0	9	14	6	15	13	65	42	77	64	85	91	92	90	297	170	318	223	362	390	397	361	11	9	4	11	0	0	0	5	0	0	0	0	0	0	0	0	18	19	18	20	24	33	34	34	18
CLTA	42	49	29	25	45	47	49	49	165	178	153	177	117	140	135	152	416	357	410	407	749	729	799	811	191	187	184	204	254	297	291	273	19	0	0	19	22	22	19	20	92	75	110	93	254	272	291	301	109
CLTB	10	13	17	11	11	17	5	9	24	23	28	26	20	24	23	30	172	132	147	124	101	130	104	112	86	68	81	99	54	55	68	71	0	0	0	0	0	0	0	0	0	0	0	0	135	140	97	113	42
CLTC	342	315	316	340	409	424	393	387	1197	1146	1136	1017	1151	1116	1067	1089	4844	4050	4568	3855	8958	8959	8989	9058	2210	2089	2047	2067	2695	2775	2624	2860	25	0	34	0	88	89	89	68	605	584	590	642	4440	4675	4492	4314	351
CLU	22	13	15	13	18	17	14	20	416	390	471	375	404	453	446	401	19	23	15	8	3735	3852	3925	3703	857	824	830	743	1879	2006	2007	1945	0	0	0	0	0	0	0	0	0	0	0	0	1583	1569	1485	1627	97
CLUAP1	6	19	22	17	26	21	37	39	13	17	12	11	41	33	30	36	38	24	43	26	87	70	94	67	71	82	86	98	115	119	108	103	0	0	0	0	0	0	0	0	0	0	0	0	161	155	131	159	61
CLUH	32	30	30	30	46	37	50	37	119	153	188	126	126	122	111	124	1503	1274	1430	1250	1045	1096	1174	1105	201	144	219	166	448	505	421	476	5	0	0	0	0	0	6	7	23	33	35	30	485	435	488	413	54
CLUL1	0	0	0	0	0	4	0	4	0	0	0	0	3	6	5	4	9	12	9	12	9	1	3	0	0	0	0	0	5	4	0	4	0	0	0	0	0	0	0	0	0	0	0	0	0	0	0	0	9
CLVS1	0	0	0	0	7	0	0	6	3	6	3	3	64	51	34	39	5	8	5	2	10	11	8	13	0	0	0	0	0	0	0	0	0	0	0	0	0	0	0	0	0	0	0	0	0	0	0	0	0
CLVS2	0	0	0	0	0	0	0	0	0	0	0	0	3	0	0	2	77	39	48	39	16	15	14	24	0	0	0	0	0	0	0	0	0	0	0	0	0	0	0	0	0	0	0	0	0	0	0	0	0
CLYBL	2	3	3	7	1	2	7	2	1	0	2	0	1	1	1	1	39	53	51	39	0	0	0	2	48	37	34	34	45	42	42	35	0	0	0	0	0	0	0	0	0	0	0	0	72	66	75	56	15
CMAS	22	24	36	29	32	37	38	23	29	39	38	26	65	69	66	49	298	227	253	188	103	161	155	165	188	162	167	179	222	217	214	214	0	0	0	0	0	0	0	0	44	41	34	25	311	313	302	306	13
CMBL	0	7	0	5	6	1	8	13	17	17	24	13	35	39	30	32	130	115	126	128	99	83	130	94	63	65	59	70	119	111	79	102	0	0	0	0	0	0	0	0	0	0	0	0	110	100	114	123	14
CMIP	34	33	41	32	46	34	26	29	97	150	134	144	209	231	193	221	304	272	301	204	878	907	943	851	183	148	151	205	267	207	184	228	0	0	0	0	0	0	0	0	113	88	103	83	321	317	288	291	0
CMPK1	14	0	16	15	13	13	12	22	103	116	115	118	158	185	170	141	519	440	484	431	462	417	464	479	241	194	198	223	158	171	157	149	0	0	0	2	0	0	0	0	36	29	23	21	283	242	299	259	47
CMPK2	0	0	0	0	0	0	0	0	0	0	2	0	18	11	18	30	0	0	0	0	2	0	0	0	0	3	0	2	4	0	4	0	0	0	0	0	0	0	0	0	0	0	0	0	14	16	11	13	0
CMSS1	0	0	0	0	0	0	0	0	3	4	0	9	3	10	16	14	157	137	159	110	58	61	48	44	18	17	0	18	21	33	30	39	0	0	0	0	0	0	0	0	0	0	0	0	28	29	25	28	7
CMTM2	0	0	0	0	0	0	0	0	0	0	0	0	0	2	2	4	13	0	0	2	0	0	3	3	0	0	0	0	5	6	6	0	0	0	0	0	0	0	0	0	0	0	0	0	0	0	0	0	8
CMTM4	10	6	14	15	22	4	10	14	71	77	86	70	162	122	129	122	699	581	691	570	493	542	527	555	120	127	134	106	204	270	201	241	0	0	0	0	0	0	0	0	3	0	5	20	336	293	293	301	17
CMTM5	7	5	5	3	3	20	7	19	0	0	0	0	6	11	11	8	0	0	0	0	0	0	0	0	0	0	0	0	0	0	0	0	0	0	0	0	0	0	0	0	0	0	0	0	0	0	0	0	72
CMTM6	11	10	13	7	7	16	13	16	77	112	100	81	130	129	109	171	867	754	877	859	570	614	560	485	450	412	432	478	478	423	448	497	0	0	0	0	0	0	0	0	0	0	0	0	862	877	875	873	16
CMTM7	5	3	4	11	11	16	9	16	18	4	12	6	22	24	25	17	80	72	102	70	72	79	78	57	117	130	91	88	137	112	124	112	0	0	0	0	0	0	0	0	0	0	0	0	151	122	129	151	0
CMTM8	1	3	2	1	9	0	4	0	12	14	15	8	17	7	15	8	54	59	67	53	67	67	82	57	35	32	28	20	21	12	31	37	0	0	0	0	0	0	0	0	0	0	0	0	32	31	27	19	5
CMTR1	9	12	6	8	9	14	22	0	25	23	38	23	54	45	31	53	620	497	614	454	119	106	104	135	198	202	201	198	206	216	235	239	0	0	0	0	0	0	0	0	0	0	4	0	505	558	523	552	60
CMTR2	19	8	10	6	4	12	4	18	62	68	77	70	80	77	93	75	88	78	81	71	365	323	366	387	41	49	30	63	82	74	76	75	0	0	1	0	0	1	0	5	2	2	9	3	89	120	116	89	22
CMYA5	13	15	13	24	27	26	40	37	11	13	9	6	75	90	58	50	37	12	36	34	33	44	41	57	9	6	0	9	59	77	81	68	0	0	0	0	0	0	0	0	0	0	0	0	4	11	0	14	76
CNBD2	10	6	15	16	15	15	20	16	0	0	0	0	28	0	0	6	4	0	5	5	0	0	3	0	0	0	0	0	11	0	8	0	0	0	0	0	0	0	0	0	0	0	0	0	0	0	0	0	20
CNBP	55	67	53	77	70	70	57	80	240	229	277	219	331	302	263	275	1211	1029	1250	1037	803	865	925	872	198	225	203	172	170	205	187	182	5	0	0	7	4	7	6	7	25	21	34	32	464	457	373	459	97
CNDP1	6	4	2	0	13	8	9	7	0	0	2	0	18	18	24	15	0	0	0	0	0	2	0	0	4	0	0	3	11	17	5	17	0	0	0	0	0	0	0	0	0	0	0	0	6	7	8	0	26
CNDP2	9	2	7	0	11	8	0	4	21	20	29	24	75	78	57	86	237	236	249	233	160	214	165	181	231	206	247	249	489	556	472	503	0	0	0	0	0	0	0	0	0	0	0	0	476	628	496	516	8
CNEP1R1	10	8	0	16	5	15	16	17	40	20	37	28	28	53	25	33	107	95	106	68	199	211	154	218	56	55	57	60	79	113	67	70	0	0	0	0	0	0	0	0	0	0	0	0	125	144	120	136	64
CNFN	0	0	0	0	3	3	0	0	0	0	0	5	0	0	8	0	0	11	5	0	0	2	0	2	0	0	0	0	0	0	0	0	0	0	0	0	0	0	0	0	0	0	0	0	0	0	0	0	5
CNGA1	0	0	0	0	0	0	4	0	0	0	0	0	0	0	0	0	0	0	5	7	0	0	0	0	0	0	0	0	4	3	0	4	0	0	0	0	0	0	0	0	0	0	0	0	0	0	0	0	6
CNGA2	2	0	0	0	0	0	0	2	0	0	0	0	0	0	0	0	0	0	0	0	0	0	0	0	0	0	0	0	0	0	0	0	0	0	0	0	0	0	0	0	0	0	0	0	0	0	0	0	0
CNGA3	0	0	0	0	0	0	0	0	0	0	0	0	0	0	0	0	0	0	0	0	0	0	0	0	0	0	0	0	4	6	6	4	0	0	0	0	0	0	0	0	0	0	0	0	3	8	0	0	6
CNGA4	0	0	0	0	0	0	0	0	0	0	0	0	2	0	0	0	0	0	0	2	0	0	0	0	0	0	0	0	0	0	0	0	0	0	0	0	0	0	0	0	0	0	0	0	0	0	0	0	0
CNIH3	0	2	0	0	1	0	2	0	2	0	0	0	2	7	5	0	6	22	19	16	0	6	0	0	0	0	0	0	0	0	0	0	0	0	0	0	0	0	0	0	0	0	0	0	0	0	0	0	2
CNKSR1	2	0	5	0	5	0	0	8	0	0	0	0	14	6	15	15	24	17	10	8	0	0	0	0	0	0	0	0	0	0	0	10	0	0	0	0	0	0	0	0	0	0	0	0	0	0	0	0	33
CNKSR2	5	13	3	4	0	4	7	7	6	13	9	2	33	29	40	38	0	0	0	4	49	63	55	63	38	44	45	26	25	32	22	22	0	0	0	0	0	0	0	0	14	13	0	14	69	55	55	73	0
CNKSR3	6	14	11	5	26	13	2	7	8	9	16	9	68	43	47	55	434	401	441	362	50	72	89	56	99	93	103	99	194	226	228	212	0	0	0	0	0	0	0	0	0	0	0	0	193	225	161	185	2
CNN1	0	0	3	7	10	0	4	2	0	0	0	0	3	0	0	9	0	8	0	0	0	2	0	0	0	0	0	0	0	0	0	0	0	0	0	0	0	0	0	0	0	0	0	0	0	0	0	0	18
CNNM2	26	41	31	40	90	60	32	49	231	213	284	226	574	503	580	573	655	507	588	484	1369	1623	1540	1504	31	24	14	24	84	98	79	98	4	4	7	0	21	6	11	9	18	20	12	24	38	29	53	50	38
CNNM4	4	0	5	9	4	19	4	6	59	58	43	37	31	35	54	29	283	211	257	224	270	269	235	247	85	68	60	69	119	119	131	150	0	0	0	0	0	0	0	0	0	0	0	0	172	142	141	177	87
CNOT1	274	252	257	303	380	402	381	331	479	397	473	381	542	563	531	505	4753	4249	4886	3866	2982	2986	3036	2975	1365	1511	1363	1396	1824	1817	1795	1760	27	52	51	46	129	122	127	145	351	351	366	311	2667	2664	2705	2678	236
CNOT10	31	30	28	26	42	28	30	51	49	66	50	44	92	93	77	86	666	541	703	484	268	263	245	254	71	74	76	63	115	101	130	108	0	0	0	0	17	15	0	0	0	0	0	0	159	129	152	150	89
CNOT11	12	0	9	11	18	17	12	16	86	59	53	62	71	67	96	96	384	323	377	331	331	373	388	327	83	75	70	55	102	93	94	91	0	0	0	2	5	0	0	2	19	13	15	13	151	157	147	156	35
CNOT2	195	168	150	156	191	193	173	195	169	185	193	187	146	169	248	184	472	494	486	376	418	347	449	478	489	468	425	431	415	478	417	494	17	11	15	0	31	25	24	38	120	103	112	95	581	683	658	637	61
CNOT3	63	50	45	53	71	38	55	61	80	118	100	76	72	110	96	101	726	666	740	564	804	842	819	868	267	262	242	226	183	215	209	207	0	0	16	0	17	26	17	20	19	28	26	24	242	288	317	278	54
CNOT4	45	72	62	41	60	52	52	51	93	71	76	67	116	97	124	103	357	336	386	294	307	328	323	317	153	169	140	147	159	151	163	145	10	10	5	11	23	26	23	23	30	31	30	13	183	214	172	156	76
CNOT6	26	26	27	28	39	38	39	36	72	58	70	65	166	133	171	149	1683	1462	1592	1330	400	360	395	361	86	112	123	103	173	146	154	165	0	0	0	0	8	8	0	9	12	12	11	14	195	198	191	191	35
CNOT6L	96	72	66	76	85	90	114	99	65	65	89	68	102	93	85	79	590	510	638	491	204	169	203	183	141	135	128	114	192	169	203	161	0	0	0	0	11	10	9	14	30	16	31	30	197	227	238	244	17
CNOT7	51	33	37	52	46	57	54	57	119	99	123	111	209	217	229	176	538	443	515	447	643	666	562	675	460	471	519	459	508	457	436	472	16	14	9	13	0	20	24	0	60	72	59	50	685	673	688	750	31
CNOT8	24	29	20	8	29	12	17	29	89	80	94	67	87	116	110	51	450	428	412	402	533	514	516	515	62	55	58	34	74	96	66	95	0	0	0	0	0	0	0	0	15	6	0	0	113	111	96	115	69
CNP	20	22	27	29	28	30	37	36	140	127	123	95	195	170	191	161	863	748	884	714	693	773	743	759	129	90	93	94	134	148	167	145	0	0	0	0	0	0	0	0	0	14	0	0	229	220	253	235	27
CNPY3	0	0	13	0	18	5	12	0	33	28	19	10	26	14	16	16	178	166	209	142	124	140	156	164	66	69	79	61	84	98	92	109	0	0	0	0	0	0	0	0	0	0	0	0	129	103	128	119	27
CNR1	0	0	1	1	0	3	0	0	0	0	0	0	2	0	0	2	4	6	5	2	0	0	2	2	23	36	29	46	83	82	106	83	0	0	0	0	0	0	0	0	0	0	0	0	68	72	63	96	0
CNR2	12	16	19	14	20	31	24	27	3	0	0	0	8	5	4	12	3	0	0	0	5	0	2	2	0	0	0	0	4	4	8	0	0	0	0	0	0	0	0	0	0	0	0	0	0	0	0	0	78
CNRIP1	9	3	4	6	20	0	4	11	4	0	2	10	14	6	0	13	108	86	75	43	22	10	31	19	0	0	0	0	0	0	0	0	0	0	0	0	0	0	0	0	0	0	0	0	0	0	0	0	5
CNST	11	12	12	5	14	20	15	21	45	37	39	34	60	45	52	69	253	267	254	217	278	274	268	274	33	25	36	40	26	35	25	40	0	0	0	0	0	0	0	0	0	0	0	0	90	65	57	50	16
CNTF	3	0	3	7	6	4	5	3	0	4	5	4	10	16	8	8	81	93	90	69	22	28	29	16	0	0	0	0	0	0	8	3	0	0	0	0	0	0	0	0	0	0	0	0	4	7	7	5	52
CNTFR	0	3	3	0	0	0	6	0	0	0	0	0	0	9	0	6	17	10	17	13	0	0	0	0	0	0	0	0	0	0	0	0	0	0	0	0	0	0	0	0	0	0	0	0	4	0	0	0	23
CNTLN	4	5	5	0	8	5	0	6	30	30	22	32	71	95	79	81	273	228	196	194	152	172	166	134	67	55	63	56	50	49	48	69	0	0	0	0	0	0	0	0	0	0	0	0	99	108	104	81	0
CNTN1	4	4	6	2	3	2	0	8	150	137	126	124	304	346	284	307	147	133	137	120	1430	1391	1324	1381	0	0	0	0	0	0	0	0	0	1	0	2	0	2	0	2	85	80	84	50	0	0	0	0	3
CNTN2	16	26	11	15	25	20	29	16	2	4	0	7	36	44	28	30	25	25	21	25	8	4	0	10	0	6	0	0	0	32	20	29	0	0	0	0	0	0	0	0	0	0	0	0	0	0	0	0	59
CNTN3	0	0	0	0	0	0	0	0	0	0	0	0	0	0	0	0	0	0	0	0	0	0	0	0	0	0	0	0	0	0	0	0	0	0	0	0	0	0	0	0	0	0	0	0	0	0	0	0	0
CNTN4	0	2	0	2	3	1	2	3	0	1	0	0	1	11	3	5	2	0	0	2	0	0	0	2	0	0	0	0	0	0	0	0	0	0	0	0	0	0	0	0	0	0	0	0	0	0	0	0	9
CNTN6	0	0	0	0	0	0	0	0	0	0	0	0	0	0	0	0	0	0	0	0	0	0	0	0	0	0	0	0	0	0	0	0	0	0	0	0	0	0	0	0	0	0	0	0	0	0	0	0	0
CNTNAP1	16	25	18	12	20	21	18	29	0	0	15	14	41	26	48	21	136	97	145	121	65	75	55	51	275	304	282	277	357	380	375	380	0	0	0	0	0	0	0	0	0	0	0	0	600	670	616	605	37
CNTNAP4	0	0	0	2	0	0	0	0	0	0	0	0	0	0	0	0	0	0	0	0	1	3	4	4	0	0	0	0	0	0	0	0	0	0	0	0	0	0	0	0	0	0	0	0	0	0	0	0	0
CNTRL	22	16	15	37	42	31	32	36	19	11	8	23	124	116	112	105	338	313	274	236	77	99	111	101	83	66	62	65	161	137	136	132	0	0	0	0	0	0	0	0	0	0	0	0	100	101	148	128	80
CNTROB	32	34	31	30	55	57	46	53	46	22	31	36	65	75	84	65	679	502	645	509	228	175	261	235	124	109	102	136	125	166	180	141	0	0	0	0	0	0	0	0	0	0	0	0	326	236	276	284	82
COA7	0	8	4	4	20	11	3	0	10	11	5	16	26	30	34	33	200	187	245	151	82	94	105	81	18	18	14	14	39	25	21	30	0	0	0	0	0	0	0	0	0	0	0	0	42	31	29	33	17
COBL	0	0	0	0	0	0	0	2	25	12	16	18	22	25	42	32	165	146	158	124	93	127	122	110	0	0	0	0	0	0	0	0	0	0	0	0	0	0	0	0	0	0	0	0	0	0	0	0	16
COCH	0	0	9	0	0	3	6	0	26	9	20	12	31	44	24	41	385	314	393	322	178	171	178	180	0	0	0	8	22	24	23	30	0	0	0	0	0	0	0	0	0	8	7	0	8	16	7	6	46
COG1	19	19	16	11	27	25	47	26	45	37	26	20	69	90	55	83	295	319	336	308	272	201	247	273	173	123	151	150	189	189	157	164	0	0	0	0	0	0	0	0	0	3	0	0	376	386	386	370	50
COG2	10	0	0	10	9	15	0	10	24	25	26	25	46	47	41	30	254	276	284	287	153	134	152	128	147	148	166	129	162	157	184	161	0	0	0	0	0	0	0	0	0	0	0	0	249	247	271	239	15
COG3	13	24	21	16	28	16	20	19	41	52	30	22	61	73	60	56	353	296	311	260	229	199	195	195	178	164	170	188	214	255	211	181	0	0	0	0	0	0	0	5	11	0	13	0	320	317	324	321	82
COG4	0	0	0	9	8	21	3	3	26	20	20	16	32	29	39	37	254	222	225	221	137	132	145	129	124	102	101	99	143	155	130	147	0	0	0	0	0	0	0	0	0	0	0	0	255	245	271	261	30
COG5	20	11	29	45	65	26	53	53	65	72	104	65	107	115	121	122	520	529	513	438	522	558	551	522	196	184	174	174	161	175	153	167	0	0	0	0	0	0	0	0	0	0	0	0	365	352	274	325	23
COG6	0	0	0	0	0	0	0	3	20	16	21	21	38	21	24	40	313	287	245	264	84	86	68	58	127	123	136	104	145	167	195	156	0	0	0	0	0	0	0	0	0	0	0	0	246	270	211	207	44
COG7	13	11	8	9	13	14	11	11	20	23	25	20	41	59	36	43	193	198	177	126	156	160	149	150	86	92	91	93	118	111	120	132	0	0	0	0	0	0	0	0	0	0	0	0	153	195	162	155	19
COG8	21	22	0	16	45	38	33	30	54	52	53	55	91	91	86	84	579	469	593	535	279	269	233	270	86	83	78	62	92	106	91	97	0	0	0	0	0	0	0	0	0	0	0	6	163	193	176	140	36
COIL	9	3	0	7	7	10	13	16	20	24	19	18	39	26	39	36	376	298	359	254	140	147	162	148	71	68	85	63	91	60	99	86	0	0	0	0	0	0	0	0	0	0	0	0	122	104	109	130	33
COL10A1	3	0	0	6	4	4	4	0	3	0	0	4	22	19	15	11	72	60	77	49	24	27	34	30	6	0	12	8	12	10	6	18	0	0	0	0	0	0	0	0	0	0	0	0	24	19	9	12	16
COL11A1	219	195	185	198	200	228	234	228	7	0	6	0	29	26	19	27	0	0	0	0	55	39	29	28	3452	3545	3599	3516	4366	4443	4418	4291	0	0	0	0	0	0	0	0	0	0	13	0	4559	4628	4393	4645	4
COL11A2	5	10	0	0	19	0	11	11	15	13	18	0	25	30	31	30	27	42	42	25	59	46	69	40	0	0	0	0	27	34	24	33	0	0	0	0	0	0	0	0	0	0	0	0	0	0	0	0	90
COL12A1	38	34	30	26	58	50	45	48	75	52	74	63	83	81	96	99	12	16	14	16	524	521	564	499	124	144	118	114	51	77	62	71	0	0	0	2	5	0	0	0	0	0	0	0	251	202	237	256	57
COL13A1	4	2	3	5	5	4	7	4	3	2	2	2	8	11	8	9	52	40	52	33	0	0	0	0	0	0	0	0	0	0	0	0	0	0	0	0	0	0	0	0	0	0	0	0	0	0	0	0	8
COL14A1	5	0	10	13	7	7	18	17	0	0	4	8	27	22	20	20	66	65	60	46	10	0	9	0	235	240	219	240	334	315	316	368	0	0	0	0	0	0	0	0	0	0	0	0	427	479	460	461	12
COL17A1	13	5	11	9	17	22	17	16	6	12	6	13	44	48	49	52	8	14	11	15	26	32	25	26	13	11	6	5	17	20	8	13	0	0	0	0	0	0	0	0	0	0	0	0	19	14	16	25	222
COL1A2	0	0	0	0	2	0	0	0	0	0	0	0	4	3	8	6	0	0	0	0	0	0	0	0	0	0	0	2	16	17	13	0	0	0	0	0	0	0	0	0	0	0	0	0	0	0	0	0	12
COL21A1	0	0	0	0	0	0	0	0	0	0	0	0	6	8	3	2	0	0	12	0	5	11	4	6	0	0	0	0	2	4	0	0	0	0	0	0	0	0	0	0	0	0	0	0	0	0	0	0	0
COL25A1	7	0	3	0	0	0	0	6	0	0	0	0	0	0	0	0	233	208	224	137	0	0	0	0	0	0	0	0	0	0	0	0	0	0	0	0	0	0	0	0	0	0	0	0	0	0	0	0	9
COL2A1	10	6	9	3	9	11	14	20	0	0	2	0	8	20	17	11	206	195	270	203	0	2	0	0	0	0	0	0	65	50	69	66	0	0	0	0	0	4	0	6	0	0	0	0	0	5	0	0	34
COL3A1	12	14	8	6	12	14	12	15	4	5	2	4	21	14	18	18	16	7	15	8	28	21	19	24	424	348	399	317	130	116	110	97	0	0	0	0	0	0	0	0	0	0	0	0	686	698	704	786	0
COL4A1	0	0	0	0	0	0	0	0	0	10	21	10	7	6	4	0	168	172	173	173	40	34	47	55	1246	1314	1236	1200	2003	2100	2088	2007	0	0	0	0	0	0	0	0	0	0	0	0	2893	3006	3004	2975	15
COL4A2	11	9	9	5	6	11	8	9	20	13	13	13	13	14	11	11	418	340	456	365	139	120	111	138	447	454	482	549	864	801	820	772	0	0	0	0	0	0	0	0	0	0	0	0	1290	1377	1350	1244	34
COL4A3	0	6	0	0	11	9	9	12	51	63	62	44	32	33	40	35	18	17	17	11	409	400	364	405	0	0	0	0	5	0	0	0	0	0	0	0	0	0	0	0	0	0	0	0	0	0	0	0	0
COL4A4	0	3	0	0	0	10	6	10	134	132	159	136	73	87	99	63	41	34	52	33	876	863	815	880	0	0	0	0	0	0	0	0	0	0	0	0	0	0	0	0	0	0	0	0	0	0	0	0	9
COL5A1	12	17	15	15	12	14	16	0	0	0	4	2	7	0	0	0	191	156	224	187	13	23	18	14	1102	1102	1060	1075	920	1061	978	1040	0	1	0	0	0	0	0	0	0	0	0	0	2854	2799	2858	2836	14
COL5A2	100	78	87	65	96	76	85	82	315	280	283	273	238	216	263	294	18	23	28	20	2074	2036	1974	2024	1742	1794	1821	1714	751	816	801	755	12	10	12	4	0	7	8	1	47	55	44	42	2784	2748	2627	2859	199
COL5A3	0	0	0	0	3	5	3	2	12	16	0	10	0	0	0	0	0	5	0	0	64	66	72	64	15	19	0	13	19	14	14	12	0	0	0	0	0	0	0	0	0	0	0	0	26	47	54	36	17
COL6A2	0	2	0	0	5	0	0	0	0	6	0	0	16	14	0	10	178	174	167	176	27	30	29	19	338	320	326	366	315	350	348	358	0	0	0	0	0	0	0	0	0	0	0	0	727	892	801	723	0
COL6A3	0	0	0	0	9	8	7	6	3	10	5	2	66	62	69	78	0	1	5	0	3	0	0	0	37	49	29	33	43	47	30	31	0	0	0	0	0	0	0	0	0	0	0	0	112	85	76	76	0
COL8A1	0	0	0	0	0	0	0	0	0	0	0	0	0	0	0	0	3	0	4	0	0	0	0	0	0	3	3	0	54	30	52	44	0	0	0	0	0	0	0	0	0	0	0	0	4	0	0	0	5
COL8A2	0	4	5	3	0	3	4	0	0	0	4	3	12	18	16	17	5	2	4	6	6	9	4	0	0	0	0	0	5	0	6	9	0	0	0	0	0	0	0	0	0	0	0	0	0	0	0	0	14
COL9A1	0	0	0	0	2	2	0	0	0	0	0	0	0	0	5	0	0	0	0	0	0	0	0	0	0	0	0	0	0	0	0	0	0	0	0	0	0	0	0	0	0	0	0	0	0	0	0	0	7
COL9A2	0	3	2	0	0	0	12	7	0	0	0	4	15	9	12	12	15	13	6	0	0	0	0	0	0	0	0	0	0	0	10	0	0	0	0	0	0	0	0	0	0	0	0	0	0	9	7	8	35
COLEC10	0	0	0	0	0	0	0	0	0	0	0	0	0	0	0	0	0	0	0	0	0	0	0	0	0	0	0	0	0	0	0	0	0	0	0	0	0	0	0	0	0	0	0	0	0	0	0	0	0
COLEC11	0	12	5	3	10	19	24	20	0	0	4	8	39	41	31	28	19	13	8	16	0	4	4	14	0	0	0	0	12	9	8	4	0	0	0	0	0	0	0	0	0	0	0	0	0	0	0	0	33
COLEC12	0	3	0	2	4	8	4	6	0	0	0	0	0	0	0	4	147	114	159	151	0	0	0	0	0	0	0	0	12	23	11	9	0	0	0	0	0	0	0	0	0	0	0	0	0	5	0	0	7
COLGALT1	4	8	0	5	7	9	10	0	84	77	88	62	120	82	106	88	945	771	899	856	459	541	496	479	439	462	426	460	351	301	341	278	0	0	0	0	0	0	0	0	0	0	0	0	997	1017	1018	1039	9
COMMD1	5	0	8	0	0	4	0	0	6	10	0	12	6	12	23	13	44	48	35	14	45	34	31	40	67	58	35	55	90	73	65	75	0	0	0	0	0	0	0	0	0	0	0	0	58	55	53	56	66
COMMD10	0	0	0	0	0	0	0	0	12	13	28	13	18	20	18	19	43	38	49	41	131	146	107	141	60	59	53	63	84	80	77	72	0	0	0	0	0	0	0	0	0	0	0	0	114	111	133	140	7
COMMD2	0	3	8	5	6	8	14	18	38	41	63	39	61	50	73	65	295	276	274	253	235	215	220	191	65	45	56	50	51	51	61	69	0	0	0	0	0	0	0	0	0	0	0	0	141	116	86	109	72
COMMD4	12	15	10	11	25	25	18	23	26	30	23	11	59	62	58	67	422	410	443	375	130	155	130	142	57	51	32	52	104	126	100	93	0	0	0	0	0	0	0	0	0	0	0	0	72	62	71	57	26
COMMD5	4	3	0	5	5	4	8	4	17	33	23	29	19	37	28	21	116	93	94	87	105	156	96	137	19	21	27	14	28	25	25	34	0	0	0	0	0	0	0	0	0	0	0	0	49	62	52	45	2
COMMD7	5	0	5	4	7	5	8	10	34	38	30	29	43	47	49	59	34	48	54	23	197	143	156	168	142	161	138	137	144	140	137	133	0	0	0	0	0	0	0	0	0	0	0	0	190	214	204	169	26
COMMD8	0	0	0	0	0	2	0	0	0	4	4	3	12	12	6	5	73	90	98	71	34	22	23	30	27	27	24	30	53	48	64	69	0	0	0	0	0	0	0	0	0	0	0	0	67	47	42	62	18
COMMD9	0	0	0	0	0	4	0	0	10	15	9	9	17	20	14	13	231	200	272	239	52	50	78	40	26	32	23	41	40	44	51	56	0	0	0	0	0	0	0	0	0	0	0	0	72	85	99	71	5
COMP	0	0	0	0	0	0	0	0	0	0	0	0	0	0	0	0	0	0	0	0	0	0	0	0	0	0	0	0	0	9	6	0	0	0	0	0	0	0	0	0	0	0	0	0	0	0	0	0	19
COMT	6	0	0	2	1	3	1	2	8	12	26	23	40	37	33	31	537	452	586	476	202	213	159	192	24	28	27	37	87	74	106	92	0	0	0	0	0	0	0	0	0	0	0	0	64	89	57	98	11
COMTD1	0	5	6	0	4	7	2	4	2	0	5	0	0	13	7	13	151	161	150	119	9	17	17	8	18	25	17	25	48	20	43	32	0	0	0	0	0	0	0	0	0	0	0	0	39	51	52	42	0
COPA	73	64	60	65	91	72	78	92	108	93	90	94	226	211	195	179	1618	1239	1421	1308	876	795	812	793	988	1003	962	961	1050	1215	1035	1087	0	0	0	0	0	0	0	0	68	0	0	0	2107	2083	1985	1915	92
COPB1	92	118	138	101	128	113	117	106	176	185	194	190	227	245	244	209	790	722	762	648	1151	1330	1202	1291	778	750	719	794	830	858	838	834	0	13	0	17	46	40	35	43	142	133	154	134	1611	1785	1702	1715	84
COPB2	53	52	64	74	83	89	75	64	106	99	111	60	105	157	140	135	1040	899	1068	882	487	532	545	489	560	542	556	533	521	539	552	531	0	0	0	5	0	0	15	14	58	48	58	43	854	906	927	1025	88
COPE	0	5	4	0	3	6	5	8	10	26	31	22	28	28	22	21	586	452	462	424	143	130	111	147	111	124	119	140	200	168	169	165	0	0	0	0	0	0	0	0	0	0	0	0	188	236	256	253	15
COPG2	5	2	3	4	0	1	7	2	3	0	2	4	5	9	11	6	255	204	238	182	34	38	34	38	42	24	41	36	115	110	127	82	0	0	0	0	0	0	0	0	0	0	0	0	107	92	115	106	6
COPRS	14	11	6	6	10	18	11	13	22	17	16	11	43	32	26	35	99	80	114	93	157	140	168	195	43	48	40	33	72	71	61	72	0	0	0	0	0	0	0	0	0	0	0	0	76	74	65	70	10
COPS2	151	148	109	116	174	162	123	180	166	188	170	197	178	176	170	202	607	509	614	484	381	357	342	322	175	175	173	174	186	203	182	188	9	8	0	15	24	25	22	20	62	42	39	40	284	322	333	303	119
COPS3	17	22	34	21	57	38	19	26	43	34	50	39	100	111	121	93	781	665	792	631	282	219	267	229	220	244	176	194	239	250	256	225	0	0	0	0	0	0	0	0	0	0	0	0	340	411	392	437	66
COPS5	29	30	28	14	36	27	52	30	48	24	29	27	55	52	44	43	348	254	387	304	268	297	301	269	185	198	202	186	234	218	216	233	0	0	0	0	0	0	0	0	0	0	24	0	347	350	321	336	34
COPS6	30	33	26	34	51	53	42	48	39	39	31	41	65	59	73	53	520	440	520	439	238	204	260	270	218	158	211	182	185	180	217	183	0	0	0	0	0	0	0	0	52	27	43	42	256	299	247	312	25
COPS7A	12	18	12	16	15	12	8	21	14	19	23	12	42	46	47	48	291	269	312	243	79	53	79	77	161	155	175	168	324	322	299	320	0	0	0	0	0	0	0	0	0	0	0	0	223	259	294	226	28
COPS7B	19	9	17	9	17	15	11	22	26	48	43	32	45	47	66	52	174	136	202	146	190	214	190	181	67	75	65	77	89	84	78	85	0	0	0	0	5	4	0	5	0	0	0	11	139	146	177	143	72
COPZ2	1	3	2	6	0	4	3	8	0	1	0	0	5	5	1	5	0	0	0	0	2	0	0	5	30	37	41	41	34	34	31	26	0	0	0	0	0	0	0	0	0	0	0	0	48	63	48	42	7
COQ10A	8	6	14	13	22	18	31	8	14	13	23	26	48	45	18	24	63	60	56	53	85	85	79	47	116	99	110	116	129	162	174	146	0	0	0	0	0	0	0	0	0	0	0	0	239	222	201	223	66
COQ10B	13	21	12	19	34	22	33	33	46	60	61	47	79	86	66	77	125	89	113	102	322	343	307	300	46	53	53	65	98	93	73	72	0	3	0	1	2	1	1	4	1	0	1	1	75	110	102	83	143
COQ2	2	0	0	0	9	0	0	3	15	9	14	22	25	22	15	28	155	141	139	123	61	63	78	72	45	67	47	54	73	66	69	74	0	0	0	0	0	0	0	0	0	0	0	0	112	76	94	104	18
COQ3	3	5	5	0	13	11	7	10	0	0	0	4	19	22	14	15	18	20	22	0	0	7	6	10	27	40	43	41	48	55	66	56	0	0	0	0	0	0	0	0	0	0	0	0	98	85	111	87	47
COQ5	34	42	34	38	51	59	47	59	12	12	14	8	49	46	52	53	33	38	35	33	59	70	92	90	21	14	20	30	46	21	33	46	0	0	0	0	0	0	0	0	0	0	0	0	40	36	48	40	103
COQ6	10	11	15	16	13	17	10	23	10	7	12	0	39	36	18	25	148	126	186	132	49	57	42	43	29	25	30	37	43	45	51	48	0	0	0	0	0	0	0	0	0	0	0	0	43	65	82	47	13
COQ7	0	0	7	4	0	0	0	0	11	10	4	5	18	24	39	28	273	241	291	232	38	54	57	73	32	22	35	38	44	50	41	54	0	0	0	0	0	0	0	0	0	0	0	0	28	25	25	22	10
COQ9	3	0	2	6	4	5	0	6	13	3	19	20	56	33	39	35	242	194	234	164	94	111	125	110	84	98	78	88	69	103	114	112	0	0	0	0	0	0	0	0	0	0	0	0	144	142	153	140	16
CORIN	1	0	0	4	0	4	4	0	0	3	3	0	18	14	18	0	32	8	20	24	6	5	5	0	0	0	0	0	0	6	0	0	0	0	0	0	0	0	0	0	0	0	0	0	0	0	0	0	3
CORO1A	0	0	2	5	7	14	6	7	0	2	3	0	13	13	7	3	40	33	41	37	11	7	11	14	0	0	0	4	14	13	0	10	0	0	0	0	0	0	0	0	0	0	0	0	8	0	5	4	16
CORO1C	23	38	18	31	23	39	37	33	188	170	164	180	160	174	165	199	1004	751	879	764	1453	1441	1520	1470	368	443	394	397	343	357	397	376	0	7	5	0	3	0	0	0	18	25	24	22	700	624	619	634	24
CORO2A	6	0	13	9	9	12	0	8	0	0	0	0	25	15	9	14	50	74	77	66	7	9	7	6	462	447	400	442	554	548	489	491	0	0	0	0	0	0	0	0	0	0	0	0	738	848	797	789	11
CORO2B	13	8	7	6	11	12	0	8	4	5	0	3	12	10	13	12	12	11	15	14	0	4	0	0	67	69	66	86	82	82	82	97	0	0	0	0	0	0	0	0	0	0	0	0	108	140	120	119	7
CORO6	7	6	0	8	8	15	8	18	14	25	19	10	13	25	12	19	62	69	55	39	70	64	42	43	42	40	24	40	77	78	87	84	0	0	0	0	1	2	0	0	1	0	3	2	70	81	61	80	14
CORO7	0	0	0	0	1	0	0	0	0	0	14	2	12	24	32	32	262	211	162	248	22	21	39	46	69	82	90	118	115	90	114	113	0	0	0	0	0	0	0	0	0	0	0	0	176	219	217	176	49
COTL1	13	8	11	10	4	15	10	13	104	87	99	110	136	157	160	194	445	395	483	416	584	583	561	581	148	167	135	166	235	211	221	188	0	0	0	0	0	0	0	0	0	0	0	0	229	237	259	260	34
COX10	4	5	5	2	2	4	6	6	23	34	17	17	36	45	39	33	236	149	220	189	205	205	201	210	40	48	53	46	104	96	106	89	0	0	0	0	0	0	0	0	0	0	0	0	142	141	160	143	13
COX11	17	5	4	13	7	10	22	6	44	57	55	56	133	115	125	102	753	706	789	702	286	321	324	286	29	31	37	37	54	41	52	50	0	0	0	0	0	0	0	0	0	0	0	0	59	42	49	51	19
COX15	9	6	10	7	13	18	16	7	49	51	57	30	73	62	71	134	650	637	728	520	328	289	326	333	50	35	20	34	41	59	45	30	0	0	0	0	0	0	0	0	0	0	0	0	91	97	111	91	43
COX18	7	0	8	0	15	0	15	0	12	13	14	0	38	21	25	27	233	183	206	181	30	34	34	32	13	15	22	19	32	37	38	28	0	0	0	0	0	0	0	0	0	0	0	0	48	53	29	37	25
[truncated: 9,090 more rows]
[truncated: 70 more columns]

## Sheet: DESeq2 output
gene	baseMean	log2FoldChange	lfcSE	stat	pvalue	padj	dispersion	pass_FDR_LFC	pass_FDR	pass_LFC
5S_rRNA	0.119366	-1.75103	11.2099	-0.156204	0.875872	NA	NA	FALSE	FALSE	TRUE
A1BG	4.19389	-7.36303	1.55025	-4.74957	2.04e-06	4.08e-06	1.25373	TRUE	TRUE	TRUE
A1CF	1.40922	0.318602	3.38058	0.0942446	0.924915	0.937948	9.33548	FALSE	FALSE	FALSE
A2ML1	25.5297	-6.2829	1.09152	-5.75608	8.61e-09	2.06e-08	0.0272351	TRUE	TRUE	TRUE
A3GALT2	2.70168	-1.7527	11.2099	-0.156353	0.875755	0.895503	NA	FALSE	FALSE	TRUE
A4GALT	11.4422	4.41197	0.738647	5.97304	2.33e-09	5.82e-09	0.0171778	TRUE	TRUE	TRUE
A4GNT	9.97426	-3.20288	2.99834	-1.06822	0.285422	0.349679	6.64691	FALSE	FALSE	TRUE
AADACL3	0.646591	-1.75226	11.2099	-0.156314	0.875786	0.895503	NA	FALSE	FALSE	TRUE
AADAT	13.3773	6.86199	1.03168	6.6513	2.91e-11	8.37e-11	0.0158744	TRUE	TRUE	TRUE
AAK1	70.8708	-0.242104	0.1543	-1.56905	0.116637	0.153375	0.00510909	FALSE	FALSE	FALSE
AAMDC	6.48792	3.81381	1.23351	3.09184	0.00198922	0.00313948	0.404698	TRUE	TRUE	TRUE
AANAT	1.29617	-4.17169	5.13594	-0.812255	0.416645	0.491247	23.8491	FALSE	FALSE	TRUE
AAR2	38.2961	1.78556	0.295332	6.04593	1.49e-09	3.76e-09	0.00892152	TRUE	TRUE	TRUE
AARS2	39.8714	3.53494	0.338205	10.4521	1.43e-25	9.14e-25	0.00735689	TRUE	TRUE	TRUE
AASDH	58.2643	3.45579	0.386456	8.94225	3.81e-19	1.82e-18	0.00656977	TRUE	TRUE	TRUE
AASDHPPT	69.3701	2.80283	0.264956	10.5785	3.75e-26	2.45e-25	0.00426092	TRUE	TRUE	TRUE
AASS	14.0502	6.28319	1.03353	6.07934	1.21e-09	3.07e-09	0.0161366	TRUE	TRUE	TRUE
AATF	73.85	1.99573	0.179997	11.0875	1.44e-28	1.04e-27	0.00358317	TRUE	TRUE	TRUE
ABAT	24.5008	1.92207	0.265882	7.22902	4.86e-13	1.58e-12	0.0264279	TRUE	TRUE	TRUE
ABCA1	71.4374	0.00880325	0.202207	0.0435358	0.965274	0.97115	0.00122155	FALSE	FALSE	FALSE
ABCA12	3.84052	-1.75264	2.85282	-0.614355	0.538981	0.616219	5.82146	FALSE	FALSE	TRUE
ABCA3	118.71	9.19648	1.02263	8.99298	2.41e-19	1.16e-18	0.00357468	TRUE	TRUE	TRUE
ABCA4	23.0886	-4.78006	1.19017	-4.01628	5.91e-05	0.000105548	0.027823	TRUE	TRUE	TRUE
ABCA5	44.6332	-2.03236	0.345027	-5.89042	3.85e-09	9.43e-09	0.00383725	TRUE	TRUE	TRUE
ABCA6	2.10846	-5.51644	3.83291	-1.43923	0.150086	0.194316	12.9199	FALSE	FALSE	TRUE
ABCA7	58.9071	5.762	0.597729	9.63982	5.43e-22	2.95e-21	0.00810208	TRUE	TRUE	TRUE
ABCA9	1.54272	-1.75264	5.12521	-0.341963	0.732378	0.796201	23.2518	FALSE	FALSE	TRUE
ABCB1	114.835	10.3429	1.02289	10.1115	4.91e-24	2.98e-23	0.00484284	TRUE	TRUE	TRUE
ABCB10	53.0186	4.25363	0.421498	10.0917	6.01e-24	3.63e-23	0.00146055	TRUE	TRUE	TRUE
ABCB11	1.26645	-1.75267	9.65081	-0.181609	0.85589	0.895503	87.6346	FALSE	FALSE	TRUE
ABCB5	0.206777	-1.75145	11.2099	-0.156242	0.875843	NA	NA	FALSE	FALSE	TRUE
ABCB6	74.6901	2.23912	0.253983	8.81602	1.19e-18	5.52e-18	0.00746982	TRUE	TRUE	TRUE
ABCB7	38.2588	0.738877	0.21512	3.43472	0.000593173	0.000976529	0.00241458	FALSE	TRUE	FALSE
ABCB8	62.866	5.56849	0.656094	8.48733	2.11e-17	9.22e-17	0.011216	TRUE	TRUE	TRUE
ABCB9	19.9138	2.81871	0.509368	5.53375	3.13e-08	7.2e-08	0.0410127	TRUE	TRUE	TRUE
ABCC1	154.572	3.10797	0.218258	14.2399	5.18e-46	7.17e-45	0.000799706	TRUE	TRUE	TRUE
ABCC10	48.8203	4.29283	0.442937	9.69175	3.27e-22	1.8e-21	0.00396343	TRUE	TRUE	TRUE
ABCC11	2.77819	1.4687	4.39812	0.333938	0.738426	0.801047	17.3014	FALSE	FALSE	TRUE
ABCC12	1.80531	-0.348144	11.2089	-0.0310596	0.975222	0.979032	NA	FALSE	FALSE	FALSE
ABCC2	165.74	0.0253033	0.156534	0.161648	0.871583	0.895503	0.00128588	FALSE	FALSE	FALSE
ABCC5	105.085	2.85454	0.249376	11.4467	2.44e-30	1.91e-29	0.00498157	TRUE	TRUE	TRUE
ABCC6	11.4629	0.839743	0.818287	1.02622	0.304787	0.371126	0.546397	FALSE	FALSE	FALSE
ABCC8	3.11271	-4.20507	2.96676	-1.41739	0.156368	0.20198	6.96211	FALSE	FALSE	TRUE
ABCC9	131.766	8.71733	0.646765	13.4784	2.1e-41	2.49e-40	0.00166537	TRUE	TRUE	TRUE
ABCD2	9.98585	1.26708	1.19109	1.06379	0.287422	0.351925	0.0289665	FALSE	FALSE	TRUE
ABCD3	114.087	3.2298	0.298202	10.8309	2.46e-27	1.69e-26	0.00291529	TRUE	TRUE	TRUE
ABCE1	139.134	0.725213	0.164413	4.41092	1.03e-05	1.95e-05	0.00166058	FALSE	TRUE	FALSE
ABCF1	151.712	0.755542	0.128155	5.89555	3.73e-09	9.16e-09	0.00390304	FALSE	TRUE	FALSE
ABCF2	89.6146	2.94619	0.250331	11.7692	5.63e-32	4.65e-31	0.00251031	TRUE	TRUE	TRUE
ABCF3	86.3081	1.62169	0.202328	8.01515	1.1e-15	4.31e-15	0.00560214	TRUE	TRUE	TRUE
ABCG1	5.73783	0.9131	0.755044	1.20933	0.226535	0.284301	0.258847	FALSE	FALSE	FALSE
ABCG4	15.6702	-6.27233	1.24599	-5.03403	4.8e-07	1.01e-06	0.373314	TRUE	TRUE	TRUE
ABCG5	10.5837	-3.47079	1.2988	-2.67231	0.00753302	0.0112734	1.30274	TRUE	TRUE	TRUE
ABCG8	11.7814	-1.75247	1.63379	-1.07264	0.283432	0.347564	0.565041	FALSE	FALSE	TRUE
ABHD11	28.0844	3.1823	0.412239	7.71956	1.17e-14	4.21e-14	0.00441658	TRUE	TRUE	TRUE
ABHD12B	4.69417	2.59844	1.34584	1.93072	0.0535172	0.0736898	0.607231	FALSE	FALSE	TRUE
ABHD13	33.0334	0.00153143	0.268964	0.00569384	0.995457	0.996022	0.00923834	FALSE	FALSE	FALSE
ABHD14B	51.2839	3.09338	0.560978	5.51425	3.5e-08	8.02e-08	0.00680948	TRUE	TRUE	TRUE
ABHD15	26.4606	0.46625	0.287107	1.62396	0.104384	0.138035	0.0169239	FALSE	FALSE	FALSE
ABHD16A	62.3158	0.437016	0.223653	1.95399	0.0507019	0.0699316	0.0252413	FALSE	FALSE	FALSE
ABHD17A	53.6925	2.14866	0.271191	7.92303	2.32e-15	8.85e-15	0.00399061	TRUE	TRUE	TRUE
ABHD17C	102.014	0.610689	0.16451	3.71216	0.000205496	0.000351429	0.00281878	FALSE	TRUE	FALSE
ABHD2	237.612	3.47894	0.201582	17.2582	9.71e-67	2.38e-65	0.00171503	TRUE	TRUE	TRUE
ABHD3	62.5035	1.03962	0.343508	3.02647	0.00247428	0.00387382	0.00442863	TRUE	TRUE	TRUE
ABHD4	44.5938	2.63333	0.375429	7.01421	2.31e-12	7.19e-12	0.00445744	TRUE	TRUE	TRUE
ABHD5	29.7942	2.33284	0.380537	6.13039	8.77e-10	2.25e-09	0.00678707	TRUE	TRUE	TRUE
ABHD6	16.4402	2.60419	0.756598	3.44198	0.000577478	0.000951283	0.025865	TRUE	TRUE	TRUE
ABHD8	24.2324	2.87297	0.528851	5.43248	5.56e-08	1.25e-07	0.00864355	TRUE	TRUE	TRUE
ABI1	93.7844	0.982804	0.146097	6.72705	1.73e-11	5.08e-11	0.00102016	FALSE	TRUE	FALSE
ABI2	121.931	-0.752578	0.122398	-6.14862	7.82e-10	2.01e-09	0.00401616	FALSE	TRUE	FALSE
ABI3	3.27434	-4.19861	1.81284	-2.31604	0.020556	0.0294984	1.65924	TRUE	TRUE	TRUE
ABI3BP	53.8933	-8.12593	1.04117	-7.80461	5.97e-15	2.21e-14	0.00887472	TRUE	TRUE	TRUE
ABL1	199.806	4.06298	0.203032	20.0115	4.37e-89	1.72e-87	0.00120454	TRUE	TRUE	TRUE
ABL2	122.835	0.397545	0.112697	3.52755	0.00041942	0.000699299	0.00150513	FALSE	TRUE	FALSE
ABLIM1	76.5824	2.92712	0.244344	11.9795	4.55e-33	3.93e-32	0.00408624	TRUE	TRUE	TRUE
ABLIM2	6.34631	1.13748	1.13987	0.9979	0.318328	0.386015	0.0267156	FALSE	FALSE	TRUE
ABLIM3	112.676	2.54847	0.22369	11.3928	4.54e-30	3.5e-29	0.00428506	TRUE	TRUE	TRUE
ABR	233.595	0.880614	0.102498	8.59155	8.58e-18	3.83e-17	0.00191723	FALSE	TRUE	FALSE
ABRA	9.64275	1.93157	0.829186	2.32948	0.0198336	0.0285026	0.481073	TRUE	TRUE	TRUE
ABRACL	13.8189	2.43055	0.509149	4.77375	1.81e-06	3.63e-06	0.0146152	TRUE	TRUE	TRUE
ABT1	33.7337	0.28144	0.373076	0.754378	0.450622	0.527571	0.0028389	FALSE	FALSE	FALSE
ABTB1	18.4688	4.63081	1.03198	4.4873	7.21e-06	1.38e-05	0.0155613	TRUE	TRUE	TRUE
ABTB2	97.3937	2.93935	0.179391	16.3852	2.44e-60	5.1e-59	0.00207326	TRUE	TRUE	TRUE
ACAA1	29.1225	3.4559	0.403554	8.56365	1.09e-17	4.85e-17	0.00976888	TRUE	TRUE	TRUE
ACAA2	70.2663	8.01073	1.02252	7.8343	4.71e-15	1.76e-14	0.0016NA4529403833	TRUE	TRUE	TRUE
ACACA	327.366	2.13477	0.111145	19.2071	3.23e-82	1.11e-80	0.00193769	TRUE	TRUE	TRUE
ACACB	24.9955	2.81679	0.345224	8.15932	3.37e-16	1.36e-15	0.0198006	TRUE	TRUE	TRUE
ACAD11	40.9311	4.76309	0.597445	7.97243	1.56e-15	6.03e-15	0.00597403	TRUE	TRUE	TRUE
ACAD8	29.3693	4.12679	0.73557	5.61033	2.02e-08	4.71e-08	0.0115219	TRUE	TRUE	TRUE
ACAD9	41.8831	3.74022	0.43021	8.69393	3.5e-18	1.59e-17	0.00750737	TRUE	TRUE	TRUE
ACADL	7.79783	-3.77944	1.32986	-2.84199	0.00448333	0.00685095	0.032501	TRUE	TRUE	TRUE
ACADM	64.9858	3.95933	0.441171	8.97458	2.84e-19	1.37e-18	0.00175593	TRUE	TRUE	TRUE
ACADS	35.1553	3.7527	0.525543	7.14062	9.29e-13	2.97e-12	0.00982047	TRUE	TRUE	TRUE
ACADSB	65.976	3.78794	0.424276	8.92802	4.34e-19	2.06e-18	0.00273583	TRUE	TRUE	TRUE
ACADVL	203.091	-0.0868333	0.0973847	-0.891652	0.372579	0.445268	0.000870225	FALSE	FALSE	FALSE
ACAP1	31.3884	-2.61291	0.439641	-5.94328	2.79e-09	6.94e-09	0.124542	TRUE	TRUE	TRUE
ACAP2	125.509	2.76049	0.19714	14.0027	1.5e-44	1.99e-43	0.00254829	TRUE	TRUE	TRUE
ACAP3	60.0499	2.45701	0.259609	9.46428	2.96e-21	1.56e-20	0.00452125	TRUE	TRUE	TRUE
ACAT1	64.7504	0.914056	0.184188	4.96264	6.95e-07	1.44e-06	0.00366888	FALSE	TRUE	FALSE
ACBD3	147.677	-0.312358	0.136805	-2.28323	0.022417	0.0320515	0.00531206	FALSE	TRUE	FALSE
ACBD4	18.0583	2.36598	0.43907	5.38862	7.1e-08	1.59e-07	0.0224451	TRUE	TRUE	TRUE
ACBD5	73.5256	1.95772	0.193589	10.1128	4.85e-24	2.94e-23	0.00184359	TRUE	TRUE	TRUE
ACBD6	21.1184	2.77527	0.438902	6.32322	2.56e-10	6.83e-10	0.01NA87593282206	TRUE	TRUE	TRUE
ACD	23.206	2.37734	0.617556	3.8496	0.000118311	0.000205992	0.014058	TRUE	TRUE	TRUE
ACE	24.4232	7.55671	1.02528	7.37036	1.7e-13	5.71e-13	0.00589216	TRUE	TRUE	TRUE
ACE2	10.1334	6.74056	1.07644	6.26192	3.8e-10	9.98e-10	0.105925	TRUE	TRUE	TRUE
ACER1	4.91298	-4.5176	3.90027	-1.15828	0.246751	0.306634	13.221	FALSE	FALSE	TRUE
ACER2	22.1111	7.63598	1.05209	7.25794	3.93e-13	1.29e-12	0.0596147	TRUE	TRUE	TRUE
ACER3	43.7404	0.675874	0.234072	2.88747	0.00388359	0.00598028	0.00325109	FALSE	TRUE	FALSE
ACHE	38.2004	-0.848204	0.294546	-2.8797	0.00398049	0.0061197	0.019479	FALSE	TRUE	FALSE
ACIN1	330.828	0.151673	0.0751705	2.01772	0.0436204	0.060524	0.00NA277129467584	FALSE	FALSE	FALSE
ACKR4	12.299	2.10372	1.07069	1.96482	0.0494353	0.0682647	0.0368204	FALSE	FALSE	TRUE
ACLY	633.684	4.41308	0.142685	30.9289	4.89e-210	7.96e-208	0.000250477	TRUE	TRUE	TRUE
ACMSD	4.9229	-3.05757	1.36077	-2.24694	0.0246441	0.0350464	0.112179	TRUE	TRUE	TRUE
ACO1	128.166	3.09567	0.243856	12.6946	6.33e-37	6.4e-36	0.00121628	TRUE	TRUE	TRUE
ACO2	320.87	2.02621	0.0984895	20.5728	4.81e-94	2.03e-92	0.000491531	TRUE	TRUE	TRUE
ACOT11	4.97919	4.7416	1.53592	3.08714	0.00202094	0.00318622	1.23676	TRUE	TRUE	TRUE
ACOT12	3.99765	-1.75254	2.46623	-0.710614	0.477323	0.554719	3.84511	FALSE	FALSE	TRUE
ACOT8	19.1208	-0.759197	0.232481	-3.26564	0.00109219	0.00176563	0.0170035	FALSE	TRUE	FALSE
ACOT9	56.6424	2.47637	0.290577	8.52224	1.56e-17	6.86e-17	0.00850525	TRUE	TRUE	TRUE
ACOX1	118.855	-0.0182384	0.122542	-0.148834	0.881685	0.900844	0.00372625	FALSE	FALSE	FALSE
ACOX2	12.2119	6.68084	1.13247	5.89935	3.65e-09	8.96e-09	0.224547	TRUE	TRUE	TRUE
ACOXL	0.293769	-1.75211	11.2099	-0.1563	0.875796	NA	NA	FALSE	FALSE	TRUE
ACP2	40.7289	3.22337	0.329852	9.77219	1.48e-22	8.33e-22	0.010795	TRUE	TRUE	TRUE
ACP5	5.574	2.41606	1.33355	1.81174	0.070026	0.0948656	0.657779	FALSE	FALSE	TRUE
ACP6	37.8968	2.03183	0.343914	5.90795	3.46e-09	8.52e-09	0.0114974	TRUE	TRUE	TRUE
ACRBP	14.2606	-5.0026	1.3071	-3.82724	0.000129588	0.00022474	0.356063	TRUE	TRUE	TRUE
ACRV1	11.1906	-0.29155	1.34516	-0.216739	0.828412	0.875939	1.05117	FALSE	FALSE	FALSE
ACSBG1	16.048	2.12294	0.61965	3.42604	0.000612461	0.00100719	0.286927	TRUE	TRUE	TRUE
ACSBG2	3.3296	-0.0379211	2.64309	-0.0143472	0.988553	0.99005	5.83168	FALSE	FALSE	FALSE
ACSF2	17.6071	5.80537	1.03044	5.63388	1.76e-08	4.13e-08	0.00595759	TRUE	TRUE	TRUE
ACSF3	29.3333	1.97521	0.340323	5.80392	6.48e-09	1.56e-08	0.0037476NA3589133	TRUE	TRUE	TRUE
ACSL1	90.4216	6.51363	0.835168	7.79919	6.23e-15	2.3e-14	0.00148019	TRUE	TRUE	TRUE
ACSL5	51.8019	5.54069	0.649943	8.52489	1.53e-17	6.7e-17	0.00338668	TRUE	TRUE	TRUE
ACSL6	11.6842	2.62426	0.683748	3.83806	0.000124012	0.000215423	0.215754	TRUE	TRUE	TRUE
ACSM3	16.7215	0.762041	0.580914	1.3118	0.189588	0.241762	0.0634157	FALSE	FALSE	FALSE
ACSM5	0.750548	-1.75259	11.2099	-0.156343	0.875763	0.895503	NA	FALSE	FALSE	TRUE
ACSS1	24.7853	5.24018	1.03272	5.07415	3.89e-07	8.22e-07	0.00358928	TRUE	TRUE	TRUE
ACSS2	108.767	1.47231	0.203231	7.24453	4.34e-13	1.42e-12	0.00216666	TRUE	TRUE	TRUE
ACSS3	16.1762	7.47671	1.03331	7.23566	4.63e-13	1.51e-12	0.0215245	TRUE	TRUE	TRUE
ACTA1	18.8424	0.117967	1.25618	0.0939096	0.925181	0.938038	1.26183	FALSE	FALSE	FALSE
ACTA2	6.17238	3.74479	1.40052	2.67385	0.00749858	0.0112267	0.824607	TRUE	TRUE	TRUE
ACTC1	6.43913	-1.33759	0.900491	-1.4854	0.137438	0.179124	0.612648	FALSE	FALSE	TRUE
ACTL6A	45.683	1.49148	0.287715	5.18388	2.17e-07	4.68e-07	0.0213013	TRUE	TRUE	TRUE
ACTL6B	5.21226	-1.75255	2.80161	-0.625552	0.531609	0.608976	5.54312	FALSE	FALSE	TRUE
ACTL7A	4.88562	-1.08656	0.632125	-1.7189	0.0856335	0.114833	0.1128	FALSE	FALSE	TRUE
ACTL7B	3.45764	-1.64425	0.791176	-2.07823	0.0376881	0.0526897	0.215855	FALSE	FALSE	TRUE
ACTL8	0.0717236	-1.75102	11.2099	-0.156203	0.875873	NA	NA	FALSE	FALSE	TRUE
ACTL9	0.42756	-1.75158	11.2099	-0.156253	0.875834	NA	NA	FALSE	FALSE	TRUE
ACTN1	393.272	1.26549	0.065756	19.2453	1.55e-82	5.36e-81	0.000530852	TRUE	TRUE	TRUE
ACTN2	9.45328	-1.84874	2.08467	-0.88683	0.37517	0.448011	3.15038	FALSE	FALSE	TRUE
ACTN3	10.5785	4.05531	1.16378	3.48459	0.000492883	0.000817658	0.252936	TRUE	TRUE	TRUE
ACTN4	703.532	-0.148146	0.0489981	-3.02351	0.00249864	0.00391023	0.000947903	FALSE	TRUE	FALSE
ACTR10	46.2986	2.2268	0.256814	8.67084	4.29e-18	1.94e-17	0.00589428	TRUE	TRUE	TRUE
ACTR1A	127.702	3.56978	0.228942	15.5925	8.19e-55	1.46e-53	0.00268906	TRUE	TRUE	TRUE
ACTR1B	58.28	7.78024	1.0233	7.60308	2.89e-14	1.02e-13	0.00260602	TRUE	TRUE	TRUE
ACTR2	421.594	2.51861	0.0869146	28.978	1.25e-184	1.78e-182	0.000664479	TRUE	TRUE	TRUE
ACTR3	233.58	-0.222271	0.0768226	-2.8933	0.00381217	0.00587457	0.00189966	FALSE	TRUE	FALSE
ACTR5	13.8214	4.17155	0.849623	4.90989	9.11e-07	1.87e-06	0.0159162	TRUE	TRUE	TRUE
ACTR6	38.4986	1.21743	0.228356	5.33128	9.75e-08	2.16e-07	0.00407905	TRUE	TRUE	TRUE
ACTR8	49.4037	1.87217	0.262742	7.12552	1.04e-12	3.31e-12	0.00942263	TRUE	TRUE	TRUE
ACTRT2	0.165262	-1.7511	11.2099	-0.15621	0.875867	NA	NA	FALSE	FALSE	TRUE
ACVR1	73.0392	1.91011	0.195996	9.74563	1.93e-22	1.08e-21	0.0021094	TRUE	TRUE	TRUE
ACVR1B	30.9225	2.26041	0.285325	7.92222	2.33e-15	8.9e-15	0.0138792	TRUE	TRUE	TRUE
ACVR1C	1.31066	0.920709	5.52366	0.166685	0.867618	0.895503	27.9061	FALSE	FALSE	FALSE
ACVR2A	60.8451	-1.12122	0.214303	-5.23193	1.68e-07	3.65e-07	0.0127951	TRUE	TRUE	TRUE
ACVR2B	40.571	-0.958966	0.58834	-1.62995	0.103112	0.136472	0.282502	FALSE	FALSE	FALSE
ACVRL1	0.425002	0.933459	11.1704	0.0835651	0.933402	NA	NA	FALSE	FALSE	FALSE
ACY1	35.3688	2.56041	0.408809	6.2631	3.77e-10	9.91e-10	0.029263	TRUE	TRUE	TRUE
ACYP2	6.63959	-6.83705	1.14154	-5.98932	2.11e-09	5.28e-09	0.172073	TRUE	TRUE	TRUE
ADAD1	0.698028	-1.75178	11.2099	-0.15627	0.87582	0.895503	NA	FALSE	FALSE	TRUE
ADAL	22.9746	-0.972932	0.373466	-2.60514	0.00918361	0.0136317	0.0285711	FALSE	TRUE	FALSE
ADAM10	246.055	-0.318777	0.0786801	-4.05156	5.09e-05	9.15e-05	0.00117581	FALSE	TRUE	FALSE
ADAM11	21.8214	-1.20557	0.36109	-3.33871	0.000841697	0.00137222	0.0565368	TRUE	TRUE	TRUE
ADAM12	5.72896	1.00159	0.478818	2.09181	0.0364559	0.0510277	0.1204	FALSE	FALSE	TRUE
ADAM15	55.8505	3.16091	0.353747	8.93552	4.05e-19	1.93e-18	0.00547493	TRUE	TRUE	TRUE
ADAM17	125.354	1.24067	0.138414	8.96349	3.15e-19	1.51e-18	0.0019775	TRUE	TRUE	TRUE
ADAM20	7.09274	-5.07739	1.13669	-4.46684	7.94e-06	1.52e-05	0.175159	TRUE	TRUE	TRUE
ADAM22	20.6469	-4.22168	1.00869	-4.18529	2.85e-05	5.22e-05	0.659309	TRUE	TRUE	TRUE
ADAM23	12.7807	5.77578	1.04115	5.54751	2.9e-08	6.68e-08	0.0269514	TRUE	TRUE	TRUE
ADAM28	0.343573	0.4293	11.1914	0.0383599	0.969401	NA	NA	FALSE	FALSE	FALSE
ADAM33	21.4171	5.89484	1.06716	5.52387	3.32e-08	7.61e-08	0.591904	TRUE	TRUE	TRUE
ADAMTS1	219.34	11.5881	1.02101	11.3497	7.44e-30	5.67e-29	0.00150815	TRUE	TRUE	TRUE
ADAMTS10	43.0352	2.19188	0.295495	7.41764	1.19e-13	4.03e-13	0.00785017	TRUE	TRUE	TRUE
ADAMTS12	7.51167	-1.63688	1.40593	-1.16427	0.244313	0.303891	1.64419	FALSE	FALSE	TRUE
ADAMTS13	17.579	6.51324	1.05101	6.19713	5.75e-10	1.5e-09	0.0526556	TRUE	TRUE	TRUE
ADAMTS14	8.87769	7.24865	3.66085	1.98005	0.0476983	0.0659609	11.8758	FALSE	FALSE	TRUE
ADAMTS15	9.8639	3.81786	1.50304	2.54009	0.0110825	0.0163289	1.11363	TRUE	TRUE	TRUE
ADAMTS16	24.0867	2.26561	7.42549	0.305113	0.76028	0.820882	51.8638	FALSE	FALSE	TRUE
ADAMTS17	1.88155	-5.52559	3.53558	-1.56285	0.118087	0.155185	10.815	FALSE	FALSE	TRUE
ADAMTS18	0.466756	-1.75155	11.2099	-0.15625	0.875836	NA	NA	FALSE	FALSE	TRUE
ADAMTS19	0.629446	-1.7516	11.2099	-0.156255	0.875832	0.895503	NA	FALSE	FALSE	TRUE
ADAMTS2	4.04441	5.88686	1.69622	3.47058	0.000519336	0.000859924	1.75123	TRUE	TRUE	TRUE
ADAMTS20	4.59201	-1.75264	3.18783	-0.549791	0.582463	0.657828	7.76663	FALSE	FALSE	TRUE
ADAMTS3	8.57183	1.71569	0.693613	2.47355	0.0133776	0.0195743	0.0262093	TRUE	TRUE	TRUE
ADAMTS4	16.6371	-5.09074	0.560101	-9.08897	1e-19	4.92e-19	0.0274312	TRUE	TRUE	TRUE
ADAMTS5	94.667	3.73033	1.05099	3.54937	0.000386161	0.00064629	0.000835775	TRUE	TRUE	TRUE
ADAMTS8	1.22368	0.585448	4.56932	0.128126	0.898049	0.914914	18.5306	FALSE	FALSE	FALSE
ADAMTS9	208.332	11.6058	1.27201	9.12395	7.24e-20	3.59e-19	0.554609	TRUE	TRUE	TRUE
ADAMTSL1	5.1	-2.58617	1.05881	-2.44253	0.0145848	0.0212612	0.460261	TRUE	TRUE	TRUE
ADAMTSL2	1.34108	-1.75271	10.9838	-0.159571	0.873219	0.895503	114.16	FALSE	FALSE	TRUE
ADAMTSL3	30.4696	3.00757	0.459489	6.54547	5.93e-11	1.66e-10	0.014331	TRUE	TRUE	TRUE
ADAMTSL4	87.7497	-2.571	0.190872	-13.4698	2.36e-41	2.79e-40	0.00364929	TRUE	TRUE	TRUE
ADAP1	30.337	1.83285	0.272192	6.73365	1.65e-11	4.86e-11	0.00554111	TRUE	TRUE	TRUE
ADAP2	13.3306	0.636824	0.427448	1.48983	0.136269	0.177646	0.076275	FALSE	FALSE	FALSE
ADAR	296.621	3.07983	0.126945	24.2612	5.04e-130	3.62e-128	0.00168296	TRUE	TRUE	TRUE
ADARB1	61.4678	4.06539	0.291775	13.9333	3.97e-44	5.19e-43	0.0064247	TRUE	TRUE	TRUE
ADAT1	44.6738	0.125143	0.227873	0.54918	0.582882	0.658231	0.00750096	FALSE	FALSE	FALSE
ADCK1	10.1332	6.69004	1.03317	6.47528	9.46e-11	2.62e-10	0.0179506	TRUE	TRUE	TRUE
ADCK2	39.6915	5.42017	0.729568	7.42929	1.09e-13	3.7e-13	0.00796192	TRUE	TRUE	TRUE
ADCK5	38.4606	4.83503	0.597446	8.09282	5.83e-16	2.32e-15	0.00619483	TRUE	TRUE	TRUE
ADCY10	24.3102	-0.669518	0.288705	-2.31904	0.020393	0.0292724	0.0223556	FALSE	TRUE	FALSE
ADCY2	0.815263	-6.28328	11.1692	-0.562555	0.573738	0.650195	NA	FALSE	FALSE	TRUE
ADCY3	24.9508	1.73294	0.327206	5.29617	1.18e-07	2.6e-07	0.0120943	TRUE	TRUE	TRUE
ADCY4	12.2146	-7.36611	1.12867	-6.52634	6.74e-11	1.89e-10	0.168593	TRUE	TRUE	TRUE
ADCY5	4.5586	2.57568	2.06281	1.24863	0.211802	0.268021	2.9536	FALSE	FALSE	TRUE
ADCY7	47.8592	1.8091	0.247351	7.31391	2.59e-13	8.61e-13	0.00316566	TRUE	TRUE	TRUE
ADCY8	0.118327	-1.75114	11.2099	-0.156213	0.875865	NA	NA	FALSE	FALSE	TRUE
ADCY9	78.2691	1.20256	0.280307	4.29014	1.79e-05	3.31e-05	0.00268314	TRUE	TRUE	TRUE
ADCYAP1R1	0.547711	-1.75219	11.2099	-0.156307	0.875791	0.895503	NA	FALSE	FALSE	TRUE
ADD1	96.6486	1.62944	0.168278	9.683	3.56e-22	1.96e-21	0.00172639	TRUE	TRUE	TRUE
ADD2	11.1344	-5.65436	1.12309	-5.03465	4.79e-07	1e-06	0.0301939	TRUE	TRUE	TRUE
ADD3	84.6207	3.73509	0.234797	15.9077	5.6e-57	1.07e-55	0.00542498	TRUE	TRUE	TRUE
ADGB	4.58545	-5.35417	2.46294	-2.17389	0.0297132	0.0419675	4.60548	TRUE	TRUE	TRUE
ADH4	3.85705	-1.75251	2.53531	-0.691241	0.489414	0.567026	4.17717	FALSE	FALSE	TRUE
ADH5	48.588	5.07028	0.728807	6.95696	3.48e-12	1.07e-11	0.00605047	TRUE	TRUE	TRUE
ADHFE1	23.0292	-0.190447	0.358718	-0.530911	0.595481	0.66967	0.0121165	FALSE	FALSE	FALSE
ADIPOQ	13.2028	-7.28415	1.09935	-6.62589	3.45e-11	9.87e-11	0.102559	TRUE	TRUE	TRUE
ADIPOR1	199.609	2.79927	0.199581	14.0257	1.09e-44	1.45e-43	0.00104167	TRUE	TRUE	TRUE
ADIPOR2	109.125	3.66765	0.230831	15.8889	7.56e-57	1.43e-55	0.00361353	TRUE	TRUE	TRUE
ADM	13.3958	-3.27023	0.498106	-6.56531	5.19e-11	1.46e-10	0.0300082	TRUE	TRUE	TRUE
ADNP	314.51	0.221691	0.0804881	2.75433	0.00588122	0.00888313	0.00111538	FALSE	TRUE	FALSE
ADNP2	77.4143	3.13017	0.244856	12.7837	2.02e-37	2.08e-36	0.00319019	TRUE	TRUE	TRUE
ADO	16.3643	1.29763	0.327403	3.9634	7.39e-05	0.000130867	0.0133737	TRUE	TRUE	TRUE
ADORA1	15.5058	6.14364	1.04968	5.85286	4.83e-09	1.17e-08	0.0474013	TRUE	TRUE	TRUE
ADORA2A	11.1329	6.0128	1.15156	5.22145	1.78e-07	3.85e-07	0.261804	TRUE	TRUE	TRUE
ADORA2B	31.6661	-2.11964	0.375208	-5.64924	1.61e-08	3.78e-08	0.00827366	TRUE	TRUE	TRUE
ADPRM	6.36944	0.225597	0.491299	0.459185	0.646101	0.718728	0.0844642	FALSE	FALSE	FALSE
ADRA1A	1.20449	-1.75217	9.59961	-0.182525	0.855171	0.895503	86.6846	FALSE	FALSE	TRUE
ADRA1D	2.19853	-1.75247	2.10279	-0.8334	0.404619	0.478692	2.24918	FALSE	FALSE	TRUE
ADRA2B	7.21513	-5.78754	1.25639	-4.60648	4.1e-06	8e-06	0.351012	TRUE	TRUE	TRUE
ADRB2	5.58702	0.551912	1.02025	0.540956	0.588538	0.663131	0.198957	FALSE	FALSE	FALSE
ADRB3	0.880248	-1.60786	11.2052	-0.143492	0.885902	0.904542	NA	FALSE	FALSE	TRUE
ADRM1	99.0384	5.72396	0.513447	11.1481	7.32e-29	5.35e-28	0.00193895	TRUE	TRUE	TRUE
ADSL	46.4654	-0.0743438	0.25983	-0.286124	0.774783	0.832322	0.00524175	FALSE	FALSE	FALSE
AEBP1	6.99892	-1.85193	0.896982	-2.06462	0.0389586	0.054351	0.453884	FALSE	FALSE	TRUE
AEBP2	267.44	0.44475	0.0886835	5.01503	5.3e-07	1.11e-06	0.003NA52979695657	FALSE	TRUE	FALSE
AEN	81.2888	2.76276	0.199865	13.8231	1.85e-43	2.35e-42	0.00300587	TRUE	TRUE	TRUE
AFAP1	52.7246	3.89843	0.554485	7.03071	2.05e-12	6.41e-12	0.00405133	TRUE	TRUE	TRUE
AFAP1L1	28.5111	5.7008	1.03809	5.49161	3.98e-08	9.08e-08	0.633315	TRUE	TRUE	TRUE
AFAP1L2	34.4114	-0.864105	0.679829	-1.27106	0.203706	0.258643	0.00445476	FALSE	FALSE	FALSE
AFF1	175.289	2.78511	0.192993	14.4311	3.3e-47	4.76e-46	0.00102268	TRUE	TRUE	TRUE
AFF2	3.3193	1.59815	2.50401	0.638236	0.52332	0.600734	4.75863	FALSE	FALSE	TRUE
AFF3	5.90499	-1.08912	1.00737	-1.08115	0.27963	0.343538	0.649035	FALSE	FALSE	TRUE
AFF4	415.262	-0.415235	0.06257	-6.63633	3.22e-11	9.22e-11	0.000805325	FALSE	TRUE	FALSE
AFG3L2	101.596	4.05878	0.322146	12.5992	2.13e-36	2.11e-35	0.00278448	TRUE	TRUE	TRUE
AFM	0.255458	-1.75108	11.2099	-0.156208	0.875869	NA	NA	FALSE	FALSE	TRUE
AFMID	36.7125	0.941731	0.369298	2.55005	0.0107706	0.0158938	0.00281029	FALSE	TRUE	FALSE
AFP	1.12757	-4.76591	11.1793	-0.426315	0.669878	0.740583	NA	FALSE	FALSE	TRUE
AFTPH	134.266	0.371511	0.137943	2.69322	0.00707661	0.0106144	0.00338626	FALSE	TRUE	FALSE
AGA	13.0801	3.55114	0.665247	5.33808	9.39e-08	2.08e-07	0.0152349	TRUE	TRUE	TRUE
AGAP1	55.6679	2.63015	0.258433	10.1773	2.5e-24	1.53e-23	0.00253332	TRUE	TRUE	TRUE
AGAP2	24.2292	-3.29213	0.747194	-4.40599	1.05e-05	1.99e-05	0.437483	TRUE	TRUE	TRUE
AGBL3	31.2874	-0.826602	0.341816	-2.41827	0.0155945	0.02268	0.0105858	FALSE	TRUE	FALSE
AGBL5	77.0499	1.66438	0.181751	9.15749	5.31e-20	2.66e-19	0.00440091	TRUE	TRUE	TRUE
AGER	10.8551	1.19113	0.680543	1.75027	0.0800718	0.107744	0.271841	FALSE	FALSE	TRUE
AGFG1	199.784	-0.495839	0.0981574	-5.05147	4.38e-07	9.22e-07	0.00220317	FALSE	TRUE	FALSE
AGFG2	77.5255	1.25674	0.200755	6.26007	3.85e-10	1.01e-09	0.00304034	TRUE	TRUE	TRUE
AGGF1	75.5564	2.8915	0.254161	11.3767	5.47e-30	4.19e-29	0.00431746	TRUE	TRUE	TRUE
AGK	25.6452	6.81911	1.0254	6.65017	2.93e-11	8.43e-11	0.00327888	TRUE	TRUE	TRUE
AGL	107.055	3.09009	0.251381	12.2925	9.94e-35	9.15e-34	0.00322123	TRUE	TRUE	TRUE
AGMAT	5.00918	3.2688	1.30343	2.50784	0.0121471	0.0178403	0.606328	TRUE	TRUE	TRUE
AGMO	0.0929995	-1.75114	11.2099	-0.156214	0.875864	NA	NA	FALSE	FALSE	TRUE
AGPAT1	48.5268	0.234763	0.19583	1.19881	0.230602	0.288361	0.00391074	FALSE	FALSE	FALSE
AGPAT2	41.2796	7.57527	1.02421	7.39617	1.4e-13	4.72e-13	0.00384337	TRUE	TRUE	TRUE
AGPAT3	35.8119	3.77555	0.489202	7.71777	1.18e-14	4.27e-14	0.00291717	TRUE	TRUE	TRUE
AGPAT4	24.9476	3.20003	0.661561	4.83708	1.32e-06	2.67e-06	0.00767263	TRUE	TRUE	TRUE
AGPAT5	50.4395	3.57563	0.31241	11.4453	2.48e-30	1.93e-29	0.00464744	TRUE	TRUE	TRUE
AGPS	106.144	1.6205	0.123994	13.0692	4.94e-39	5.42e-38	0.00209614	TRUE	TRUE	TRUE
AGR2	9.48841	-1.50602	0.934914	-1.61086	0.10721	0.141612	0.103421	FALSE	FALSE	TRUE
AGRN	475.179	6.97744	0.301801	23.1194	2.96e-118	1.83e-116	0.000361795	TRUE	TRUE	TRUE
AGRP	0.0550844	-1.75105	11.2099	-0.156205	0.875871	NA	NA	FALSE	FALSE	TRUE
AGT	2.59741	2.12405	2.89865	0.732773	0.463697	0.540903	7.01209	FALSE	FALSE	TRUE
AGTPBP1	33.4641	3.26423	0.490306	6.65755	2.78e-11	8.04e-11	0.0248299	TRUE	TRUE	TRUE
AGTR1	0.628095	-1.75253	6.13508	-0.285657	0.775141	0.832322	34.1902	FALSE	FALSE	TRUE
AGXT	0.0714411	-3.19776	11.2097	-0.285268	0.775439	NA	NA	FALSE	FALSE	TRUE
AGXT2	6.63714	-5.64688	2.53401	-2.22844	0.0258515	0.0366894	4.98791	TRUE	TRUE	TRUE
AHCTF1	251.188	1.66204	0.122092	13.613	3.35e-42	4.1e-41	0.000652642	TRUE	TRUE	TRUE
AHCY	131.092	2.32119	0.148019	15.6817	2.02e-55	3.66e-54	0.00161435	TRUE	TRUE	TRUE
AHCYL1	215.327	0.946133	0.10165	9.30775	1.31e-20	6.69e-20	0.00253084	FALSE	TRUE	FALSE
AHCYL2	49.2158	2.04098	0.271836	7.50813	6e-14	2.07e-13	0.00400135	TRUE	TRUE	TRUE
AHI1	56.9092	1.98915	0.266134	7.47424	7.77e-14	2.66e-13	0.00664313	TRUE	TRUE	TRUE
AHR	97.2108	1.32548	0.205071	6.46352	1.02e-10	2.82e-10	0.00313597	TRUE	TRUE	TRUE
AHRR	17.3725	-0.00412452	0.344993	-0.0119554	0.990461	0.991774	0.0182659	FALSE	FALSE	FALSE
AHSA1	88.0236	0.612913	0.168451	3.63852	0.000274214	0.000463848	0.00785371	FALSE	TRUE	FALSE
AHSG	4.87403	1.40818	2.48591	0.566465	0.571078	0.647597	4.63426	FALSE	FALSE	TRUE
AICDA	1.3095	-1.75204	11.2099	-0.156294	0.875801	0.895503	NA	FALSE	FALSE	TRUE
AIDA	124.482	0.656475	0.182503	3.59706	0.000321838	0.000541377	0.00193073	FALSE	TRUE	FALSE
AIFM1	57.0738	1.28381	0.186169	6.89592	5.35e-12	1.63e-11	0.0086364	TRUE	TRUE	TRUE
AIG1	5.30192	3.13545	1.14771	2.73191	0.00629678	0.00948102	0.579095	TRUE	TRUE	TRUE
AIP	20.8545	2.86703	0.61076	4.69421	2.68e-06	5.3e-06	0.0116011	TRUE	TRUE	TRUE
AIRE	1.75329	-3.19722	11.2097	-0.285219	0.775476	0.832322	NA	FALSE	FALSE	TRUE
AJUBA	226.703	2.18024	0.140968	15.4663	5.86e-54	1.01e-52	0.00088261	TRUE	TRUE	TRUE
AK1	19.2973	1.31504	0.588749	2.23362	0.0255081	0.0362264	0.160487	TRUE	TRUE	TRUE
AK5	7.26152	-3.62233	0.84603	-4.28156	1.86e-05	3.44e-05	0.171665	TRUE	TRUE	TRUE
AK7	10.8294	1.09144	1.24736	0.875001	0.381573	0.455092	1.0403	FALSE	FALSE	TRUE
AK8	6.26346	5.98192	1.261	4.7438	2.1e-06	4.19e-06	0.515256	TRUE	TRUE	TRUE
AKAP1	96.4515	5.04449	0.424978	11.87	1.69e-32	1.43e-31	0.0053888	TRUE	TRUE	TRUE
AKAP10	106.396	1.17246	0.175722	6.67224	2.52e-11	7.31e-11	0.00304888	TRUE	TRUE	TRUE
AKAP11	182.265	2.05082	0.222395	9.22153	2.93e-20	1.48e-19	0.000939267	TRUE	TRUE	TRUE
AKAP12	150.247	2.67621	0.147386	18.1579	1.11e-73	3.23e-72	0.000941958	TRUE	TRUE	TRUE
AKAP17A	50.3535	1.12278	0.192903	5.82044	5.87e-09	1.42e-08	0.0132367	TRUE	TRUE	TRUE
AKAP3	11.7545	0.478132	0.424639	1.12597	0.260177	0.321769	0.102001	FALSE	FALSE	FALSE
AKAP4	0.890357	-0.163028	11.2055	-0.0145489	0.988392	0.989983	NA	FALSE	FALSE	FALSE
AKAP5	17.6694	-2.20866	0.363596	-6.0745	1.24e-09	3.16e-09	0.0114533	TRUE	TRUE	TRUE
AKAP6	21.2674	-0.553347	0.254731	-2.17228	0.0298345	0.0421332	0.00820422	FALSE	TRUE	FALSE
AKAP7	7.51048	4.12016	1.2272	3.35737	0.000786876	0.00128482	0.400756	TRUE	TRUE	TRUE
AKAP9	335.971	0.850319	0.0976488	8.70793	3.09e-18	1.41e-17	0.00164982	FALSE	TRUE	FALSE
AKIP1	20.1916	1.81107	0.443714	4.08162	4.47e-05	8.07e-05	0.0222904	TRUE	TRUE	TRUE
AKIRIN1	147.694	1.037	0.132525	7.82494	5.08e-15	1.89e-14	0.0030011	TRUE	TRUE	TRUE
AKNA	44.9021	7.545	1.02416	7.36698	1.75e-13	5.85e-13	0.00365336	TRUE	TRUE	TRUE
AKR1A1	79.2746	2.38496	0.311789	7.64926	2.02e-14	7.2e-14	0.00152951	TRUE	TRUE	TRUE
AKT1	169.971	2.46776	0.151545	16.284	1.28e-59	2.62e-58	0.000784049	TRUE	TRUE	TRUE
AKT1S1	66.4497	0.694052	0.177897	3.90142	9.56e-05	0.000167524	0.00351883	FALSE	TRUE	FALSE
AKT2	105.755	0.59253	0.135274	4.38023	1.19e-05	2.24e-05	0.00358487	FALSE	TRUE	FALSE
AKT3	104.824	-0.823312	0.121501	-6.77616	1.23e-11	3.66e-11	0.00218551	FALSE	TRUE	FALSE
AKTIP	23.9995	0.910763	0.280422	3.24782	0.00116291	0.0018768	0.0162023	FALSE	TRUE	FALSE
ALAD	39.997	1.35732	0.290706	4.66906	3.03e-06	5.98e-06	0.00427347	TRUE	TRUE	TRUE
ALAS1	121.193	3.37348	0.308401	10.9386	7.53e-28	5.29e-27	0.00194356	TRUE	TRUE	TRUE
ALAS2	3.29633	-1.75266	5.90797	-0.296659	0.766727	0.826179	31.5589	FALSE	FALSE	TRUE
ALB	1.26027	-1.75196	11.2099	-0.156287	0.875807	0.895503	NA	FALSE	FALSE	TRUE
ALCAM	164.72	-0.0360529	0.102422	-0.352002	0.724837	0.789462	0.00304738	FALSE	FALSE	FALSE
ALDH16A1	32.3231	3.91728	0.732824	5.34545	9.02e-08	2e-07	0.00629851	TRUE	TRUE	TRUE
ALDH18A1	108.549	1.82775	0.225649	8.09997	5.5e-16	2.19e-15	0.00557919	TRUE	TRUE	TRUE
ALDH1A1	462.588	3.64884	0.113836	32.0536	1.95e-225	3.83e-223	0.000337673	TRUE	TRUE	TRUE
ALDH1A2	78.1536	7.63371	1.02054	7.48009	7.43e-14	2.54e-13	0.00345541	TRUE	TRUE	TRUE
ALDH1A3	4.53869	2.1543	0.921255	2.33844	0.0193644	0.0278754	0.283578	TRUE	TRUE	TRUE
ALDH1B1	11.1362	6.38204	1.03316	6.1772	6.52e-10	1.69e-09	0.0160845	TRUE	TRUE	TRUE
ALDH1L2	36.6254	0.808698	0.586966	1.37776	0.168277	0.216386	0.214155	FALSE	FALSE	FALSE
ALDH2	51.4889	6.63646	0.726773	9.13141	6.76e-20	3.35e-19	0.00603953	TRUE	TRUE	TRUE
ALDH5A1	24.7507	-0.997763	0.30367	-3.28569	0.00101734	0.00164816	0.0128412	FALSE	TRUE	FALSE
ALDH6A1	51.2515	2.98627	0.247426	12.0693	1.53e-33	1.35e-32	0.00696962	TRUE	TRUE	TRUE
ALDH7A1	50.6382	2.41884	0.265248	9.11915	7.57e-20	3.75e-19	0.00729497	TRUE	TRUE	TRUE
ALDH8A1	5.28048	-2.15096	1.57615	-1.36469	0.17235	0.221354	1.46692	FALSE	FALSE	TRUE
ALDOA	673.768	4.10619	0.118481	34.6569	3.52e-263	9.55e-261	0.000278421	TRUE	TRUE	TRUE
ALDOB	3.10328	-1.7525	2.16783	-0.808414	0.418852	0.493379	2.51611	FALSE	FALSE	TRUE
ALDOC	25.8907	-0.462279	0.29907	-1.54572	0.122173	0.160252	0.018886	FALSE	FALSE	FALSE
ALG12	25.9801	2.25629	0.353852	6.37636	1.81e-10	4.89e-10	0.0191748	TRUE	TRUE	TRUE
ALG13	33.7167	2.23703	0.338667	6.6054	3.96e-11	1.13e-10	0.00894165	TRUE	TRUE	TRUE
ALG2	31.7188	3.03077	0.317078	9.55844	1.2e-21	6.43e-21	0.00649544	TRUE	TRUE	TRUE
ALG3	27.4662	2.8586	0.443232	6.44945	1.12e-10	3.08e-10	0.0152674	TRUE	TRUE	TRUE
ALG5	27.6287	3.29179	0.745496	4.41557	1.01e-05	1.91e-05	0.0187697	TRUE	TRUE	TRUE
ALG6	29.2786	1.98645	0.374982	5.29745	1.17e-07	2.58e-07	0.00864371	TRUE	TRUE	TRUE
ALG8	35.0395	2.10803	0.32623	6.46179	1.03e-10	2.85e-10	0.0131934	TRUE	TRUE	TRUE
ALG9	32.6836	4.04144	0.520398	7.76606	8.1e-15	2.96e-14	0.00573131	TRUE	TRUE	TRUE
ALK	9.92545	-0.523838	0.636613	-0.822851	0.410593	0.484783	0.230724	FALSE	FALSE	FALSE
ALKBH3	31.322	3.96026	0.655067	6.04557	1.49e-09	3.77e-09	0.00476926	TRUE	TRUE	TRUE
ALKBH4	21.6294	1.18142	0.425347	2.77756	0.0054769	0.00829256	0.0122776	TRUE	TRUE	TRUE
ALKBH5	174.782	2.4043	0.160951	14.9381	1.86e-50	2.94e-49	0.00116348	TRUE	TRUE	TRUE
ALKBH6	15.7357	-0.0248546	0.385136	-0.0645347	0.948545	0.957322	0.0461476	FALSE	FALSE	FALSE
ALKBH8	12.1479	6.71088	1.03761	6.46763	9.96e-11	2.75e-10	0.0269016	TRUE	TRUE	TRUE
ALLC	7.02602	-6.77871	3.09502	-2.1902	0.02851	0.0403326	8.12249	TRUE	TRUE	TRUE
ALOX12	9.26708	-0.677886	0.871216	-0.778092	0.436515	0.512245	0.615871	FALSE	FALSE	FALSE
ALOX12B	3.40368	-4.20913	2.44605	-1.72079	0.085289	0.114443	4.25455	FALSE	FALSE	TRUE
ALOX15	8.29764	-0.619212	1.02375	-0.604846	0.545281	0.622078	0.521761	FALSE	FALSE	FALSE
ALOX15B	5.54181	-6.58653	1.92502	-3.42154	0.000622674	0.00102334	2.46566	TRUE	TRUE	TRUE
ALOX5	2.55366	-1.75251	2.33041	-0.752019	0.45204	0.528908	3.21898	FALSE	FALSE	TRUE
ALOX5AP	1.50309	-4.1999	4.44417	-0.945035	0.344641	0.414974	17.4861	FALSE	FALSE	TRUE
ALOXE3	9.11789	1.34269	1.14754	1.17006	0.241977	0.301197	1.17265	FALSE	FALSE	TRUE
ALPK1	24.3936	2.94752	0.306834	9.60624	7.52e-22	4.07e-21	0.00738933	TRUE	TRUE	TRUE
ALPK2	206.454	8.89573	0.590639	15.0612	2.92e-51	4.71e-50	0.00168643	TRUE	TRUE	TRUE
ALPK3	20.7951	1.54338	0.369217	4.18016	2.91e-05	5.33e-05	0.0208418	TRUE	TRUE	TRUE
ALPL	20.3081	8.51752	1.03097	8.26166	1.44e-16	5.96e-16	0.0192047	TRUE	TRUE	TRUE
ALS2CL	47.9558	6.54988	1.02517	6.38909	1.67e-10	4.51e-10	0.0013513	TRUE	TRUE	TRUE
ALX3	5.39181	-1.75254	2.50189	-0.700485	0.483624	0.561301	4.01536	FALSE	FALSE	TRUE
ALX4	3.23309	-2.72129	1.78695	-1.52287	0.127791	0.167129	1.61246	FALSE	FALSE	TRUE
AMBN	1.95356	-1.75255	3.9933	-0.438873	0.660754	0.732025	13.3271	FALSE	FALSE	TRUE
AMBP	1.53832	1.40626	4.67788	0.300619	0.763705	0.823823	19.7299	FALSE	FALSE	TRUE
AMBRA1	98.4579	0.702199	0.131546	5.33804	9.4e-08	2.08e-07	0.00263579	FALSE	TRUE	FALSE
AMD1	291.732	0.559891	0.141291	3.96267	7.41e-05	0.00013125	0.0108111	FALSE	TRUE	FALSE
AMDHD1	11.7128	3.44211	0.869537	3.95855	7.54e-05	0.000133398	0.041713	TRUE	TRUE	TRUE
AMDHD2	44.9493	1.4002	0.258472	5.41721	6.05e-08	1.36e-07	0.030997	TRUE	TRUE	TRUE
AMER1	16.0156	2.33158	0.748914	3.11329	0.00185016	0.00292612	0.00951996	TRUE	TRUE	TRUE
AMFR	185.613	3.80309	0.213648	17.8007	6.97e-71	1.87e-69	0.00130926	TRUE	TRUE	TRUE
AMIGO1	12.2796	1.0523	0.725364	1.45072	0.146858	0.190464	0.0487316	FALSE	FALSE	TRUE
AMIGO2	105.319	-0.127299	0.231958	-0.548803	0.583141	0.658295	0.00526085	FALSE	FALSE	FALSE
AMIGO3	13.4512	0.763851	0.590279	1.29405	0.195648	0.249188	0.120981	FALSE	FALSE	FALSE
AMMECR1	31.4114	-0.626801	0.243862	-2.57031	0.0101608	0.0150253	0.010132	FALSE	TRUE	FALSE
AMMECR1L	128.129	0.528824	0.146332	3.61387	0.000301663	0.000508573	0.005NA18856313978	FALSE	TRUE	FALSE
AMN1	14.3806	3.7084	0.860213	4.31103	1.62e-05	3.03e-05	0.0294648	TRUE	TRUE	TRUE
AMOT	75.5013	2.20084	0.264605	8.31744	8.99e-17	3.78e-16	0.00276567	TRUE	TRUE	TRUE
AMOTL1	57.4449	3.49891	0.371043	9.42992	4.1e-21	2.16e-20	0.00400683	TRUE	TRUE	TRUE
AMOTL2	152.147	3.12474	0.208788	14.9661	1.22e-50	1.94e-49	0.00286931	TRUE	TRUE	TRUE
AMPD1	32.6728	-6.83948	1.12176	-6.09709	1.08e-09	2.76e-09	0.129185	TRUE	TRUE	TRUE
AMPD2	98.2278	1.89151	0.20307	9.3146	1.22e-20	6.28e-20	0.00238805	TRUE	TRUE	TRUE
AMPD3	44.706	-0.907461	0.19098	-4.75159	2.02e-06	4.04e-06	0.0023006	FALSE	TRUE	FALSE
AMPH	1.47603	0.8379	4.516	0.18554	0.852805	0.89449	18.1514	FALSE	FALSE	FALSE
AMT	22.9739	-0.261725	0.326224	-0.802285	0.422388	0.497157	0.0360634	FALSE	FALSE	FALSE
AMZ1	4.25184	4.26544	1.51243	2.82026	0.00479847	0.00731139	1.15612	TRUE	TRUE	TRUE
ANAPC1	187.613	3.32274	0.179717	18.4887	2.54e-76	7.96e-75	0.00118977	TRUE	TRUE	TRUE
ANAPC10	19.6165	4.48772	1.03312	4.34386	1.4e-05	2.62e-05	0.0165351	TRUE	TRUE	TRUE
ANAPC11	26.9757	-0.472567	0.209643	-2.25415	0.0241868	0.0344238	0.00460058NA28686	FALSE	TRUE	FALSE
ANAPC15	14.3669	-0.911856	0.389329	-2.34212	0.0191745	0.0276358	0.0342663	FALSE	TRUE	FALSE
ANAPC16	28.91	1.8511	0.289922	6.38483	1.72e-10	4.64e-10	0.00614027	TRUE	TRUE	TRUE
ANAPC4	53.4237	0.429944	0.212673	2.02162	0.0432151	0.0600178	0.0013984	FALSE	FALSE	FALSE
ANAPC5	83.7249	3.88605	0.254048	15.2965	8.06e-53	1.36e-51	0.00372452	TRUE	TRUE	TRUE
ANAPC7	98.9091	-0.69841	0.117741	-5.93172	3e-09	7.42e-09	0.00197409	FALSE	TRUE	FALSE
ANGEL1	34.3654	8.44079	1.02479	8.2366	1.77e-16	7.3e-16	0.00687866	TRUE	TRUE	TRUE
ANGEL2	77.1431	0.879862	0.204815	4.29588	1.74e-05	3.24e-05	0.00344651	FALSE	TRUE	FALSE
ANGPT1	2.59879	-5.78118	1.64726	-3.50957	0.000448837	0.00074658	1.44092	TRUE	TRUE	TRUE
ANGPT2	10.3093	0.454707	0.447665	1.01573	0.309757	0.376528	0.0188209	FALSE	FALSE	FALSE
ANGPTL1	10.8464	-1.41026	0.660257	-2.13593	0.0326851	0.0459198	0.0940487	TRUE	TRUE	TRUE
ANGPTL2	126.079	-3.21555	0.155307	-20.7044	3.16e-95	1.37e-93	0.00118349	TRUE	TRUE	TRUE
ANGPTL3	10.2235	1.18246	0.517066	2.28687	0.0222034	0.0317677	0.0685612	TRUE	TRUE	TRUE
ANGPTL4	29.4172	-0.492319	0.773686	-0.636329	0.524562	0.601881	0.00861708	FALSE	FALSE	FALSE
ANGPTL5	1.43325	-1.75256	10.611	-0.165165	0.868814	0.895503	106.393	FALSE	FALSE	TRUE
ANGPTL6	10.67	2.99151	1.07593	2.7804	0.00542928	0.00822399	0.0790888	TRUE	TRUE	TRUE
ANGPTL7	7.92973	2.11579	0.904101	2.34021	0.0192729	0.027755	0.0734897	TRUE	TRUE	TRUE
ANK1	9.08413	-2.77088	0.923309	-3.00104	0.00269061	0.00419452	0.57755	TRUE	TRUE	TRUE
ANK3	67.8432	4.64243	0.838616	5.53582	3.1e-08	7.12e-08	0.00128163	TRUE	TRUE	TRUE
ANKAR	34.1711	-0.0743001	0.288037	-0.257953	0.796443	0.849951	0.0358859	FALSE	FALSE	FALSE
ANKDD1A	14.7886	-1.69645	0.463482	-3.66024	0.000251981	0.000427814	0.139888	TRUE	TRUE	TRUE
ANKEF1	8.67395	3.87619	0.751466	5.15817	2.49e-07	5.35e-07	0.0322631	TRUE	TRUE	TRUE
ANKFN1	0.0971167	-1.75128	11.2099	-0.156226	0.875855	NA	NA	FALSE	FALSE	TRUE
ANKFY1	142.028	1.50064	0.143452	10.4609	1.31e-25	8.35e-25	0.00120731	TRUE	TRUE	TRUE
ANKH	34.2804	1.93541	0.262124	7.38358	1.54e-13	5.18e-13	0.00929858	TRUE	TRUE	TRUE
ANKIB1	157.903	2.08555	0.155856	13.3812	7.79e-41	9.06e-40	0.0010534	TRUE	TRUE	TRUE
ANKLE2	174.153	1.80286	0.118646	15.1953	3.8e-52	6.29e-51	0.00440675	TRUE	TRUE	TRUE
ANKMY1	8.49915	2.92482	1.53896	1.90052	0.0573644	0.07869	1.16951	FALSE	FALSE	TRUE
ANKMY2	37.8687	4.20053	0.500151	8.39854	4.52e-17	1.94e-16	0.0145664	TRUE	TRUE	TRUE
ANKRA2	41.2946	0.427874	0.210167	2.03588	0.0417624	0.0581015	0.00546403	FALSE	FALSE	FALSE
ANKRD1	8.58461	-3.52516	0.954708	-3.6924	0.000222151	0.000379238	0.35786	TRUE	TRUE	TRUE
ANKRD10	116.389	-0.326839	0.12971	-2.51978	0.011743	0.0172684	0.00496453	FALSE	TRUE	FALSE
ANKRD11	247.794	1.45214	0.109661	13.2421	5.01e-40	5.68e-39	0.0010495	TRUE	TRUE	TRUE
ANKRD12	221.576	0.27976	0.123514	2.265	0.0235127	0.0335366	0.00113774	FALSE	TRUE	FALSE
ANKRD13A	79.5001	0.674408	0.166483	4.05091	5.1e-05	9.17e-05	0.00291715	FALSE	TRUE	FALSE
ANKRD13B	24.3893	-0.174172	0.297716	-0.585026	0.55853	0.635206	0.0366243	FALSE	FALSE	FALSE
ANKRD13C	162.457	1.14795	0.138617	8.28143	1.22e-16	5.08e-16	0.00271558	TRUE	TRUE	TRUE
ANKRD13D	34.311	-0.780381	0.264743	-2.9477	0.00320151	0.00495883	0.0161868	FALSE	TRUE	FALSE
ANKRD16	12.1663	3.77949	0.752498	5.0226	5.1e-07	1.07e-06	0.0330602	TRUE	TRUE	TRUE
ANKRD17	559.208	-0.544966	0.0544601	-10.0067	1.42e-23	8.4e-23	0.000548592	FALSE	TRUE	FALSE
ANKRD2	3.19142	2.85972	1.25529	2.27814	0.0227184	0.0324738	0.403009	TRUE	TRUE	TRUE
ANKRD22	2.50319	4.02446	1.67539	2.4021	0.0163014	0.0236528	1.64773	TRUE	TRUE	TRUE
ANKRD24	3.37643	1.3467	1.97306	0.68254	0.494897	0.572877	2.54833	FALSE	FALSE	TRUE
ANKRD27	77.0352	1.9112	0.200139	9.54935	1.31e-21	7e-21	0.00192344	TRUE	TRUE	TRUE
ANKRD28	114.965	2.86574	0.17301	16.564	1.27e-61	2.79e-60	0.00274562	TRUE	TRUE	TRUE
ANKRD29	16.8428	-1.02377	0.317629	-3.22317	0.00126779	0.00204015	0.0386592	TRUE	TRUE	TRUE
ANKRD33	0.0318085	-1.75081	11.2099	-0.156185	0.875888	NA	NA	FALSE	FALSE	TRUE
ANKRD33B	30.8587	3.00966	0.660864	4.55413	5.26e-06	1.02e-05	0.00493002	TRUE	TRUE	TRUE
ANKRD34A	28.2571	-4.96538	0.767908	-6.46611	1.01e-10	2.78e-10	0.0127029	TRUE	TRUE	TRUE
ANKRD34B	7.3074	-3.63047	0.96434	-3.76472	0.000166735	0.000286858	0.0448738	TRUE	TRUE	TRUE
ANKRD34C	0.819192	2.01588	2.32133	0.868416	0.385166	0.45855	3.97856	FALSE	FALSE	TRUE
ANKRD35	28.5555	-8.21725	1.05046	-7.82254	5.18e-15	1.93e-14	0.0295526	TRUE	TRUE	TRUE
ANKRD39	28.1057	3.29835	0.737341	4.4733	7.7e-06	1.47e-05	0.00732825	TRUE	TRUE	TRUE
ANKRD40	73.9669	0.575348	0.165584	3.47466	0.000511507	0.000847226	0.00716396	FALSE	TRUE	FALSE
ANKRD42	61.7339	-2.46048	0.179627	-13.6977	1.05e-42	1.3e-41	0.00361545	TRUE	TRUE	TRUE
ANKRD44	52.407	2.57563	0.533507	4.82773	1.38e-06	2.8e-06	0.0111455	TRUE	TRUE	TRUE
ANKRD49	13.9694	-0.256913	0.383252	-0.67035	0.502635	0.580056	0.0407558	FALSE	FALSE	FALSE
ANKRD50	83.8052	2.58644	0.186694	13.8539	1.2e-43	1.56e-42	0.00216817	TRUE	TRUE	TRUE
ANKRD52	310.391	-0.160649	0.067868	-2.36708	0.017929	0.0258971	0.00071237	FALSE	TRUE	FALSE
ANKRD54	37.7728	0.65559	0.251759	2.60404	0.00921319	0.0136718	0.00565328	FALSE	TRUE	FALSE
ANKRD55	3.40051	1.70447	1.43416	1.18848	0.234643	0.293	0.728848	FALSE	FALSE	TRUE
ANKRD6	23.7987	-1.14744	0.318421	-3.60353	0.000313925	0.000528486	0.0413251	TRUE	TRUE	TRUE
ANKRD65	14.2435	7.89802	1.0465	7.54706	4.45e-14	1.55e-13	0.0490287	TRUE	TRUE	TRUE
ANKRD66	4.05381	-1.75252	3.5387	-0.495245	0.620427	0.694109	10.0353	FALSE	FALSE	TRUE
ANKS1A	65.5146	2.74901	0.312789	8.78872	1.51e-18	7e-18	0.00698823	TRUE	TRUE	TRUE
ANKS3	41.2605	1.7556	0.254745	6.8916	5.52e-12	1.67e-11	0.00929823	TRUE	TRUE	TRUE
ANKS4B	10.6194	-1.75247	1.45485	-1.20458	0.228367	0.286207	0.0339051	FALSE	FALSE	TRUE
ANKS6	37.0973	6.04177	0.840663	7.18691	6.63e-13	2.14e-12	0.00950882	TRUE	TRUE	TRUE
ANKZF1	81.5354	3.3116	0.223833	14.7949	1.58e-49	2.44e-48	0.00336305	TRUE	TRUE	TRUE
ANLN	297.306	3.60675	0.126188	28.5823	1.12e-179	1.51e-177	0.000872902	TRUE	TRUE	TRUE
ANO1	12.9004	-6.00298	1.09539	-5.48021	4.25e-08	9.68e-08	0.0101804	TRUE	TRUE	TRUE
ANO2	1.86471	3.86356	4.03755	0.956908	0.338614	0.408507	14.6136	FALSE	FALSE	TRUE
ANO3	0.930403	3.70629	5.22144	0.709821	0.477815	0.555229	25.1482	FALSE	FALSE	TRUE
ANO4	18.415	5.10731	1.61433	3.16373	0.00155761	0.00248349	1.48092	TRUE	TRUE	TRUE
ANO5	11.6907	2.89248	1.58233	1.82798	0.0675521	0.0917138	1.71735	FALSE	FALSE	TRUE
ANO6	270.448	2.12888	0.139851	15.2225	2.51e-52	4.16e-51	0.00156983	TRUE	TRUE	TRUE
ANO8	33.2822	6.60837	1.03044	6.41314	1.43e-10	3.88e-10	0.0121005	TRUE	TRUE	TRUE
ANP32B	101.424	0.858261	0.149537	5.73947	9.5e-09	2.27e-08	0.00385488	FALSE	TRUE	FALSE
ANP32E	127.252	1.58927	0.156832	10.1336	3.92e-24	2.39e-23	0.00209583	TRUE	TRUE	TRUE
ANPEP	7.2627	-4.51416	1.48503	-3.03978	0.00236749	0.00371322	0.718337	TRUE	TRUE	TRUE
ANTXR1	90.4558	1.47956	0.174642	8.47196	2.41e-17	1.05e-16	0.00444468	TRUE	TRUE	TRUE
ANTXR2	68.3193	-0.159703	0.186841	-0.854755	0.392687	0.465951	0.00329486	FALSE	FALSE	FALSE
ANXA1	438.313	4.72573	0.184594	25.6007	1.5e-144	1.39e-142	0.000640141	TRUE	TRUE	TRUE
ANXA10	13.1171	-1.7526	2.86213	-0.612341	0.540312	0.617341	5.87258	FALSE	FALSE	TRUE
ANXA11	106.236	2.96268	0.226071	13.1051	3.08e-39	3.41e-38	0.000831	TRUE	TRUE	TRUE
ANXA13	15.3294	6.17067	1.03099	5.98518	2.16e-09	5.42e-09	0.0102662	TRUE	TRUE	TRUE
ANXA3	34.5291	7.31846	1.02503	7.13973	9.35e-13	2.99e-12	0.00463137	TRUE	TRUE	TRUE
ANXA4	173.544	3.74473	0.167686	22.3317	1.82e-110	9.86e-109	0.00114276	TRUE	TRUE	TRUE
ANXA5	260.051	2.73776	0.11054	24.7673	2.02e-135	1.61e-133	0.000973144	TRUE	TRUE	TRUE
ANXA6	77.6861	9.16284	1.02425	8.9459	3.69e-19	1.76e-18	0.00672824	TRUE	TRUE	TRUE
ANXA7	89.9074	4.52872	0.346256	13.0791	4.34e-39	4.77e-38	0.00267629	TRUE	TRUE	TRUE
ANXA9	10.4709	1.90007	1.76963	1.07371	0.282952	0.347014	1.79288	FALSE	FALSE	TRUE
AOAH	3.57227	-3.76956	2.45982	-1.53245	0.125411	0.164198	4.14314	FALSE	FALSE	TRUE
AOC2	48.331	-1.04426	0.20277	-5.14999	2.61e-07	5.57e-07	0.00729322	TRUE	TRUE	TRUE
AP1B1	129.292	2.49473	0.15907	15.6832	1.97e-55	3.58e-54	0.00143092	TRUE	TRUE	TRUE
AP1G2	54.5392	2.00716	0.241084	8.32555	8.39e-17	3.54e-16	0.00590954	TRUE	TRUE	TRUE
AP1M1	80.3709	5.3828	0.650163	8.27916	1.24e-16	5.17e-16	0.00333859	TRUE	TRUE	TRUE
AP1M2	25.5041	6.15081	1.03208	5.95962	2.53e-09	6.3e-09	0.0122672	TRUE	TRUE	TRUE
AP1S1	95.3161	3.61674	0.226534	15.9656	2.22e-57	4.26e-56	0.00167321	TRUE	TRUE	TRUE
AP1S2	54.6177	-0.797051	0.255277	-3.12229	0.00179448	0.00284103	0.00546467	FALSE	TRUE	FALSE
AP2A1	119.636	1.38869	0.146132	9.50301	2.04e-21	1.09e-20	0.00389871	TRUE	TRUE	TRUE
AP2B1	307.924	2.29839	0.0924451	24.8622	1.91e-136	1.54e-134	0.00164529	TRUE	TRUE	TRUE
AP2M1	249.213	2.25863	0.126375	17.8724	1.93e-71	5.27e-70	0.0019882	TRUE	TRUE	TRUE
AP3B1	141.993	1.32898	0.13246	10.0331	1.09e-23	6.47e-23	0.00154439	TRUE	TRUE	TRUE
AP3B2	17.1528	2.01063	0.51396	3.91204	9.15e-05	0.000160586	0.NA648755488002	TRUE	TRUE	TRUE
AP3D1	260.525	3.74477	0.158441	23.6351	1.68e-123	1.15e-121	0.000625104	TRUE	TRUE	TRUE
AP3M1	118.701	0.600028	0.147359	4.07187	4.66e-05	8.4e-05	0.00188973	FALSE	TRUE	FALSE
AP3M2	19.5668	2.56775	0.437421	5.87022	4.35e-09	1.06e-08	0.00886047	TRUE	TRUE	TRUE
AP4B1	26.1792	4.9364	1.02938	4.79549	1.62e-06	3.27e-06	0.0126977	TRUE	TRUE	TRUE
AP4E1	74.5673	2.58682	0.198812	13.0114	1.05e-38	1.15e-37	0.00240758	TRUE	TRUE	TRUE
AP4M1	23.114	0.6729	0.361491	1.86146	0.0626799	0.0855049	0.0224875	FALSE	FALSE	FALSE
AP5B1	37.2916	1.61708	0.288694	5.60139	2.13e-08	4.95e-08	0.00446297	TRUE	TRUE	TRUE
AP5M1	59.4288	2.86383	0.324165	8.83446	1.01e-18	4.71e-18	0.0104646	TRUE	TRUE	TRUE
APAF1	121.091	0.333735	0.143756	2.32154	0.0202576	0.0290819	0.00391433	FALSE	TRUE	FALSE
APBA1	2.60515	0.197442	2.27155	0.0869193	0.930736	0.942593	3.25435	FALSE	FALSE	FALSE
APBA2	5.35919	1.21415	1.77973	0.682211	0.495106	0.573055	2.29351	FALSE	FALSE	TRUE
APBA3	28.6246	0.639879	0.272411	2.34895	0.0188266	0.0271455	0.0069736	FALSE	TRUE	FALSE
APBB1	26.1858	1.5258	0.303694	5.02415	5.06e-07	1.06e-06	0.00688768	TRUE	TRUE	TRUE
APBB1IP	7.86288	2.62444	0.817278	3.2112	0.00132182	0.00212176	0.431792	TRUE	TRUE	TRUE
APBB2	165.084	2.80351	0.142716	19.644	6.51e-86	2.4e-84	0.00219852	TRUE	TRUE	TRUE
APBB3	27.7912	-1.46982	0.253313	-5.80237	6.54e-09	1.57e-08	0.00887936	TRUE	TRUE	TRUE
APC	235.831	-0.0752531	0.100074	-0.751978	0.452064	0.528908	0.00220881	FALSE	FALSE	FALSE
APC2	89.8951	0.314394	0.179395	1.75252	0.0796844	0.10725	0.00484986	FALSE	FALSE	FALSE
APCDD1	0.772467	-1.75257	5.24781	-0.333962	0.738408	0.801047	24.4749	FALSE	FALSE	TRUE
APCDD1L	3.5032	-6.36264	1.48966	-4.27119	1.94e-05	3.6e-05	1.02108	TRUE	TRUE	TRUE
APEH	58.0125	1.62453	0.274334	5.92172	3.19e-09	7.86e-09	0.00160545	TRUE	TRUE	TRUE
APEX2	29.6027	6.8795	1.03451	6.65002	2.93e-11	8.44e-11	0.0215779	TRUE	TRUE	TRUE
APH1A	108.232	0.578726	0.125918	4.59605	4.31e-06	8.4e-06	0.00387172	FALSE	TRUE	FALSE
APH1B	20.9613	0.215083	0.267932	0.802753	0.422117	0.496893	0.00623684	FALSE	FALSE	FALSE
API5	126.912	1.5493	0.165575	9.35708	8.2e-21	4.25e-20	0.00214016	TRUE	TRUE	TRUE
APLF	25.1936	3.58567	0.738577	4.85484	1.2e-06	2.45e-06	0.0117543	TRUE	TRUE	TRUE
APLP1	46.8205	0.01609	0.303966	0.0529337	0.957785	0.965012	0.00536257	FALSE	FALSE	FALSE
APLP2	800.667	4.12712	0.0904608	45.6233	0	0	0.000493484	TRUE	TRUE	TRUE
APOA1	2.02904	-0.336427	6.20042	-0.0542587	0.956729	0.964203	34.9913	FALSE	FALSE	FALSE
APOA2	1.78512	-5.01251	6.91709	-0.724656	0.468663	0.545853	44.7272	FALSE	FALSE	TRUE
APOA4	2.31779	-1.75245	5.35869	-0.327029	0.743646	0.805801	25.606	FALSE	FALSE	TRUE
APOA5	2.27803	1.10436	2.64468	0.417578	0.676255	0.746386	5.59025	FALSE	FALSE	TRUE
APOB	1.6693	2.6569	5.15056	0.515847	0.605961	0.679795	24.3747	FALSE	FALSE	TRUE
APOBEC1	0.296563	-1.75133	11.2099	-0.15623	0.875851	NA	NA	FALSE	FALSE	TRUE
APOBEC2	1.20606	2.44636	2.31931	1.05478	0.291525	0.356166	4.02111	FALSE	FALSE	TRUE
APOBEC4	3.15918	-2.96827	1.38376	-2.14507	0.0319471	0.0449546	1.09768	TRUE	TRUE	TRUE
APOC2	4.30806	-3.95157	2.33533	-1.69209	0.0906297	0.121026	4.04351	FALSE	FALSE	TRUE
APOC3	0.624326	-1.75165	11.2099	-0.156259	0.875829	0.895503	NA	FALSE	FALSE	TRUE
APOD	0.415238	-2.28058	11.1915	-0.203779	0.838527	NA	NA	FALSE	FALSE	TRUE
APOE	98.4396	5.69811	0.328233	17.36	1.66e-67	4.14e-66	0.00296209	TRUE	TRUE	TRUE
APOF	6.58319	-5.65694	1.16538	-4.85418	1.21e-06	2.46e-06	0.123507	TRUE	TRUE	TRUE
APOH	0.250489	-1.75132	11.2099	-0.15623	0.875852	NA	NA	FALSE	FALSE	TRUE
APOLD1	9.23725	-5.42061	0.719964	-7.529	5.11e-14	1.78e-13	0.283746	TRUE	TRUE	TRUE
APP	525.698	2.92635	0.0926502	31.585	5.94e-219	1.08e-216	0.00071897	TRUE	TRUE	TRUE
APPBP2	169.962	0.921877	0.0971125	9.49288	2.25e-21	1.19e-20	0.00105816	FALSE	TRUE	FALSE
APPL1	104.096	0.97843	0.154877	6.31747	2.66e-10	7.09e-10	0.00304071	FALSE	TRUE	FALSE
APPL2	65.7095	2.94261	0.246286	11.948	6.65e-33	5.66e-32	0.00361871	TRUE	TRUE	TRUE
APTX	23.2685	1.47033	0.359083	4.09468	4.23e-05	7.64e-05	0.0183902	TRUE	TRUE	TRUE
AQP1	240.676	12.3387	1.02065	12.0891	1.21e-33	1.07e-32	0.000908917	TRUE	TRUE	TRUE
AQP10	9.02328	-6.28391	1.17192	-5.36207	8.23e-08	1.83e-07	0.202169	TRUE	TRUE	TRUE
AQP11	18.8696	-0.640565	0.473679	-1.35232	0.176273	0.226004	0.0615809	FALSE	FALSE	FALSE
AQP2	5.03068	-5.81301	1.33898	-4.34135	1.42e-05	2.65e-05	0.692529	TRUE	TRUE	TRUE
AQP3	12.6542	-3.5664	0.68612	-5.19792	2.02e-07	4.36e-07	0.0229419	TRUE	TRUE	TRUE
AQP4	0.0951482	-1.75113	11.2099	-0.156213	0.875865	NA	NA	FALSE	FALSE	TRUE
AQP6	4.46093	-7.65487	1.62184	-4.71986	2.36e-06	4.69e-06	1.48215	TRUE	TRUE	TRUE
AQP8	6.90188	-1.75254	2.78301	-0.629728	0.528873	0.606301	5.4433	FALSE	FALSE	TRUE
AQP9	1.20159	-3.088	5.31248	-0.581272	0.561057	0.637737	25.7536	FALSE	FALSE	TRUE
AQR	152.427	1.3254	0.108762	12.1863	3.68e-34	3.32e-33	0.00151307	TRUE	TRUE	TRUE
AR	7.20165	1.69051	2.48489	0.680318	0.496303	0.574134	4.78206	FALSE	FALSE	TRUE
ARAF	49.6972	2.653	0.322794	8.21887	2.05e-16	8.43e-16	0.00907148	TRUE	TRUE	TRUE
ARAP1	118.314	6.51746	0.513833	12.684	7.25e-37	7.32e-36	0.00287739	TRUE	TRUE	TRUE
ARAP2	47.5536	7.43132	1.02446	7.25385	4.05e-13	1.32e-12	0.00389255	TRUE	TRUE	TRUE
ARAP3	46.2463	4.00489	0.490754	8.16069	3.33e-16	1.35e-15	0.00508754	TRUE	TRUE	TRUE
ARC	5.14468	-3.47153	0.943792	-3.67828	0.000234816	0.000399697	0.195569	TRUE	TRUE	TRUE
ARCN1	258.888	2.82182	0.12395	22.7659	9.99e-115	5.87e-113	0.00114243	TRUE	TRUE	TRUE
AREG	6.53165	4.21373	1.21551	3.46663	0.000527034	0.000871988	0.376247	TRUE	TRUE	TRUE
AREL1	62.2176	0.465333	0.200373	2.32234	0.0202147	0.0290243	0.00965621	FALSE	TRUE	FALSE
ARF1	197.401	2.02134	0.111407	18.1438	1.44e-73	4.17e-72	0.00208032	TRUE	TRUE	TRUE
ARF4	288.183	2.33155	0.128844	18.096	3.43e-73	9.83e-72	0.00263473	TRUE	TRUE	TRUE
ARF5	24.6709	7.06817	1.02758	6.87847	6.05e-12	1.83e-11	0.00869068	TRUE	TRUE	TRUE
ARF6	201.312	-1.11139	0.0938403	-11.8434	2.33e-32	1.95e-31	0.00216309	TRUE	TRUE	TRUE
ARFGAP2	56.2	2.09535	0.211874	9.88962	4.62e-23	2.67e-22	0.00494134	TRUE	TRUE	TRUE
ARFGAP3	54.3324	8.11842	1.02349	7.93213	2.15e-15	8.26e-15	0.00373214	TRUE	TRUE	TRUE
ARFGEF2	197.187	2.22389	0.138813	16.0207	9.16e-58	1.79e-56	0.00263913	TRUE	TRUE	TRUE
ARFIP1	57.3356	2.16756	0.227121	9.54366	1.38e-21	7.39e-21	0.00321513	TRUE	TRUE	TRUE
ARFIP2	60.0045	0.00661861	0.180967	0.0365736	0.970825	0.975528	0.00725759	FALSE	FALSE	FALSE
ARFRP1	51.0777	4.01344	0.521319	7.69862	1.38e-14	4.95e-14	0.00658701	TRUE	TRUE	TRUE
ARG2	69.7986	2.80816	0.428202	6.55802	5.45e-11	1.53e-10	0.0024794	TRUE	TRUE	TRUE
ARHGAP1	122.21	4.51526	0.22614	19.9667	1.07e-88	4.15e-87	0.00309564	TRUE	TRUE	TRUE
ARHGAP10	46.1687	3.28954	0.278835	11.7974	4.02e-32	3.34e-31	0.00824997	TRUE	TRUE	TRUE
ARHGAP12	125.549	1.05021	0.158863	6.61082	3.82e-11	1.09e-10	0.00327735	TRUE	TRUE	TRUE
ARHGAP15	0.696351	-4.1898	7.71803	-0.542859	0.587227	0.662007	55.7928	FALSE	FALSE	TRUE
ARHGAP17	74.8424	0.420596	0.169217	2.48555	0.0129353	0.0189454	0.0048941	FALSE	TRUE	FALSE
ARHGAP18	114.804	7.59896	1.02259	7.43111	1.08e-13	3.65e-13	0.000716866	TRUE	TRUE	TRUE
ARHGAP20	2.25542	-0.248429	3.57344	-0.0695208	0.944575	0.954318	10.3291	FALSE	FALSE	FALSE
ARHGAP21	162.59	1.71547	0.152929	11.2174	3.35e-29	2.49e-28	0.00150592	TRUE	TRUE	TRUE
ARHGAP22	13.6272	-1.7525	1.4456	-1.2123	0.225397	0.283516	0.00813796	FALSE	FALSE	TRUE
ARHGAP23	122.69	3.01069	0.178206	16.8945	4.94e-64	1.14e-62	0.00286698	TRUE	TRUE	TRUE
ARHGAP25	0.992736	-1.75215	11.2099	-0.156304	0.875793	0.895503	NA	FALSE	FALSE	TRUE
ARHGAP26	65.0416	1.29403	0.170439	7.5923	3.14e-14	1.11e-13	0.00354453	TRUE	TRUE	TRUE
ARHGAP28	14.262	5.82721	1.03382	5.6366	1.73e-08	4.06e-08	0.0128645	TRUE	TRUE	TRUE
ARHGAP29	291.175	6.19309	0.285674	21.6789	3.25e-104	1.58e-102	0.00118591	TRUE	TRUE	TRUE
ARHGAP30	39.0377	-2.00856	0.2778	-7.23023	4.82e-13	1.57e-12	0.00346766	TRUE	TRUE	TRUE
ARHGAP32	76.1542	1.07363	0.261473	4.10607	4.02e-05	7.28e-05	0.00402483	TRUE	TRUE	TRUE
ARHGAP33	36.3829	-1.1565	0.234823	-4.92499	8.44e-07	1.74e-06	0.023305	TRUE	TRUE	TRUE
ARHGAP35	325.167	2.23522	0.109583	20.3975	1.76e-92	7.22e-91	0.000523956	TRUE	TRUE	TRUE
ARHGAP36	0.142433	-0.161907	11.2055	-0.014449	0.988472	NA	NA	FALSE	FALSE	FALSE
ARHGAP39	55.9698	1.3262	0.235177	5.63916	1.71e-08	4.01e-08	0.00344819	TRUE	TRUE	TRUE
ARHGAP4	14.1235	-0.485852	1.02331	-0.474785	0.63494	0.707896	0.787714	FALSE	FALSE	FALSE
ARHGAP44	11.7159	1.67018	0.391966	4.26102	2.03e-05	3.76e-05	0.0770894	TRUE	TRUE	TRUE
ARHGAP5	499.972	-0.16503	0.0719966	-2.2922	0.0218944	0.0313467	0.00126849	FALSE	TRUE	FALSE
ARHGAP6	11.3153	3.4126	0.518001	6.58803	4.46e-11	1.26e-10	0.0707186	TRUE	TRUE	TRUE
ARHGDIB	26.5695	-3.19505	1.44292	-2.21429	0.0268089	0.037982	0.00479656	TRUE	TRUE	TRUE
ARHGEF1	131.879	0.848563	0.126816	6.6913	2.21e-11	6.44e-11	0.00191026	FALSE	TRUE	FALSE
ARHGEF10L	33.9854	8.33877	1.02752	8.11542	4.84e-16	1.94e-15	0.0120942	TRUE	TRUE	TRUE
ARHGEF11	136.615	2.24839	0.182423	12.3252	6.63e-35	6.16e-34	0.00162175	TRUE	TRUE	TRUE
ARHGEF12	489.321	1.69769	0.0691594	24.5475	4.6e-133	3.48e-131	0.000957323	TRUE	TRUE	TRUE
ARHGEF15	20.0881	-8.32425	1.04425	-7.97154	1.57e-15	6.07e-15	0.0192489	TRUE	TRUE	TRUE
ARHGEF17	106.423	2.98107	0.2262	13.1789	1.16e-39	1.3e-38	0.00305336	TRUE	TRUE	TRUE
ARHGEF19	6.39469	4.58458	1.35993	3.3712	0.000748425	0.00122431	0.743519	TRUE	TRUE	TRUE
ARHGEF2	150.977	2.03003	0.146724	13.8357	1.55e-43	1.98e-42	0.00338246	TRUE	TRUE	TRUE
ARHGEF26	17.7979	-0.72134	0.446768	-1.61457	0.106403	0.1406	0.0428746	FALSE	FALSE	FALSE
ARHGEF3	95.9287	5.32683	0.843527	6.31495	2.7e-10	7.19e-10	0.0122656	TRUE	TRUE	TRUE
ARHGEF37	8.92182	1.9153	0.557643	3.43463	0.000593365	0.000976693	0.082898	TRUE	TRUE	TRUE
ARHGEF39	20.2326	0.356893	0.297367	1.20018	0.23007	0.287832	0.0183882	FALSE	FALSE	FALSE
ARHGEF40	145.385	0.817198	0.105718	7.72998	1.08e-14	3.9e-14	0.00139264	FALSE	TRUE	FALSE
ARHGEF5	106.54	8.4738	1.02199	8.2915	1.12e-16	4.67e-16	0.00142023	TRUE	TRUE	TRUE
ARHGEF6	47.8593	1.52844	0.205429	7.44021	1.01e-13	3.42e-13	0.0111397	TRUE	TRUE	TRUE
ARHGEF7	71.9534	5.6645	0.592377	9.56233	1.15e-21	6.2e-21	0.00193654	TRUE	TRUE	TRUE
ARHGEF9	26.3138	2.50437	0.273395	9.16027	5.18e-20	2.59e-19	0.0116678	TRUE	TRUE	TRUE
ARID1A	379.274	-0.250513	0.0712893	-3.51403	0.000441364	0.000734495	0.00178006	FALSE	TRUE	FALSE
ARID1B	192.947	1.96487	0.119232	16.4793	5.16e-61	1.11e-59	0.00355596	TRUE	TRUE	TRUE
ARID2	277.624	-0.647092	0.078434	-8.25015	1.58e-16	6.54e-16	0.00150716	FALSE	TRUE	FALSE
ARID3A	24.1134	1.78385	0.36403	4.9003	9.57e-07	1.96e-06	0.0238771	TRUE	TRUE	TRUE
ARID3B	24.5761	1.67687	0.485088	3.45683	0.000546562	0.000902463	0.00755969	TRUE	TRUE	TRUE
ARID3C	4.58774	2.75012	1.88284	1.46062	0.144119	0.187141	2.36758	FALSE	FALSE	TRUE
ARID4A	125.536	-2.26386	0.146288	-15.4754	5.09e-54	8.82e-53	0.0033227	TRUE	TRUE	TRUE
ARID4B	227.646	-0.304666	0.0916705	-3.32349	0.000888996	0.00144688	0.0038295	FALSE	TRUE	FALSE
ARID5A	13.7674	6.2901	1.03451	6.08028	1.2e-09	3.06e-09	0.0181227	TRUE	TRUE	TRUE
ARID5B	183.377	0.0828435	0.0849062	0.975706	0.32921	0.39807	0.00235472	FALSE	FALSE	FALSE
ARIH1	209.235	-1.62352	0.0881857	-18.4102	1.09e-75	3.34e-74	0.00168415	TRUE	TRUE	TRUE
ARIH2	130.609	0.749438	0.151993	4.93073	8.19e-07	1.69e-06	0.00352535	FALSE	TRUE	FALSE
ARL1	86.9563	2.13004	0.151488	14.0608	6.61e-45	8.89e-44	0.00151504	TRUE	TRUE	TRUE
ARL10	39.9396	-1.51524	0.187727	-8.07152	6.94e-16	2.75e-15	0.0132125	TRUE	TRUE	TRUE
ARL13B	30.4285	0.81623	0.343365	2.37715	0.017447	0.0252388	0.0198271	FALSE	TRUE	FALSE
ARL14	1.66848	-1.37201	1.59011	-0.862841	0.388225	0.46162	1.24911	FALSE	FALSE	TRUE
ARL14EP	39.4706	1.45515	0.22122	6.57784	4.77e-11	1.35e-10	0.00814517	TRUE	TRUE	TRUE
ARL15	18.5776	2.34915	0.407554	5.76401	8.21e-09	1.97e-08	0.00844606	TRUE	TRUE	TRUE
ARL2BP	91.1477	2.87868	0.233597	12.3233	6.78e-35	6.3e-34	0.00168448	TRUE	TRUE	TRUE
ARL3	28.8787	-1.39374	0.275805	-5.05335	4.34e-07	9.13e-07	0.0274349	TRUE	TRUE	TRUE
ARL4C	51.0642	1.96625	0.228727	8.5965	8.22e-18	3.67e-17	0.00349565	TRUE	TRUE	TRUE
ARL4D	12.7702	-0.900427	0.561646	-1.60319	0.108892	0.143709	0.0208904	FALSE	FALSE	FALSE
ARL5B	77.4853	-2.53927	0.199194	-12.7477	3.21e-37	3.27e-36	0.00135827	TRUE	TRUE	TRUE
ARL6	26.693	6.19822	1.02941	6.02114	1.73e-09	4.37e-09	0.00734813	TRUE	TRUE	TRUE
ARL6IP4	17.5753	1.24738	0.402657	3.09788	0.00194912	0.00307804	0.0724031	TRUE	TRUE	TRUE
ARL6IP5	93.7725	4.88906	0.312599	15.64	3.89e-55	7e-54	0.00207292	TRUE	TRUE	TRUE
ARL8A	36.9107	-0.289337	0.211107	-1.37057	0.170509	0.219149	0.00697051	FALSE	FALSE	FALSE
ARL8B	71.2905	0.405483	0.193398	2.09662	0.0360275	0.0504547	0.0107068	FALSE	FALSE	FALSE
ARMC1	56.7894	2.97395	0.305578	9.73222	2.2e-22	1.22e-21	0.00670556	TRUE	TRUE	TRUE
ARMC10	37.113	2.79202	0.382459	7.30017	2.87e-13	9.49e-13	0.00152007	TRUE	TRUE	TRUE
ARMC12	4.85234	-1.75251	1.8399	-0.952502	0.340843	0.410961	1.25308	FALSE	FALSE	TRUE
ARMC2	16.515	6.32009	1.05954	5.96493	2.45e-09	6.1e-09	0.0686965	TRUE	TRUE	TRUE
ARMC3	0.63417	-1.75216	11.2099	-0.156305	0.875793	0.895503	NA	FALSE	FALSE	TRUE
ARMC5	20.8708	1.54168	0.403795	3.81798	0.00013455	0.000233039	0.0270701	TRUE	TRUE	TRUE
ARMC7	39.7476	-0.253156	0.225595	-1.12217	0.261791	0.323467	0.0146413	FALSE	FALSE	FALSE
ARMC8	54.1789	1.40192	0.195064	7.18697	6.62e-13	2.14e-12	0.00944059	TRUE	TRUE	TRUE
ARMC9	33.4999	1.36943	0.212195	6.45366	1.09e-10	3e-10	0.00610157	TRUE	TRUE	TRUE
ARMCX1	3.78664	1.55197	1.33841	1.15956	0.246229	0.306021	0.4463514NA23942	FALSE	FALSE	TRUE
ARMCX2	12.2022	4.35472	0.603691	7.21349	5.45e-13	1.77e-12	0.0120429	TRUE	TRUE	TRUE
ARMCX3	29.2508	1.90705	0.285219	6.68627	2.29e-11	6.66e-11	0.0107244	TRUE	TRUE	TRUE
ARMCX5	9.11832	1.69373	0.427731	3.9598	7.5e-05	0.000132768	0.0392822	TRUE	TRUE	TRUE
ARNT	94.5468	-0.651069	0.145015	-4.48967	7.13e-06	1.37e-05	0.00453244	FALSE	TRUE	FALSE
ARNT2	39.0668	-1.72903	0.476594	-3.62789	0.000285745	0.000482659	0.149679	TRUE	TRUE	TRUE
ARPC1B	110.592	3.344	0.190861	17.5206	9.97e-69	2.55e-67	0.00232983	TRUE	TRUE	TRUE
ARPC4	81.4205	2.04207	0.158005	12.9241	3.29e-38	3.51e-37	0.00254583	TRUE	TRUE	TRUE
ARPC5	90.6421	1.42285	0.222347	6.39922	1.56e-10	4.24e-10	0.00217933	TRUE	TRUE	TRUE
ARPC5L	33.1941	-0.190791	0.215781	-0.884186	0.376596	0.449561	0.0116987	FALSE	FALSE	FALSE
ARPP19	161.789	-2.72333	0.171261	-15.9016	6.17e-57	1.17e-55	0.00NA688735029918	TRUE	TRUE	TRUE
ARPP21	0.273036	-0.395318	11.1935	-0.0353168	0.971827	NA	NA	FALSE	FALSE	FALSE
ARR3	1.02068	-1.75268	7.39268	-0.237083	0.812593	0.863094	50.5626	FALSE	FALSE	TRUE
ARRB1	22.47	1.97699	0.500854	3.94723	7.91e-05	0.000139513	0.0260755	TRUE	TRUE	TRUE
ARRB2	19.369	-1.72449	0.399546	-4.31614	1.59e-05	2.96e-05	0.0403558	TRUE	TRUE	TRUE
ARRDC1	55.2133	2.37249	0.274511	8.64262	5.49e-18	2.48e-17	0.00419225	TRUE	TRUE	TRUE
ARRDC2	27.8665	1.27441	0.347198	3.67055	0.000242031	0.000411448	0.0138082	TRUE	TRUE	TRUE
ARRDC3	224.852	1.92421	0.105632	18.2161	3.85e-74	1.14e-72	0.00150677	TRUE	TRUE	TRUE
ARSA	43.6701	5.03425	0.727482	6.9201	4.51e-12	1.38e-11	0.00403737	TRUE	TRUE	TRUE
ARSB	49.7848	5.3194	0.838264	6.34573	2.21e-10	5.93e-10	0.00368668	TRUE	TRUE	TRUE
ARSG	10.5986	-1.80349	0.482391	-3.73866	0.000185006	0.000317311	0.0960788	TRUE	TRUE	TRUE
ARSH	0.870188	-1.75236	11.2099	-0.156322	0.875779	0.895503	NA	FALSE	FALSE	TRUE
ARSJ	49.1041	2.22989	0.253676	8.7903	1.49e-18	6.91e-18	0.00731111	TRUE	TRUE	TRUE
ARSK	15.0272	2.06609	0.43034	4.80107	1.58e-06	3.18e-06	0.0131824	TRUE	TRUE	TRUE
ART1	2.72858	-5.18333	3.93143	-1.31844	0.187358	0.239148	13.6033	FALSE	FALSE	TRUE
ART3	14.0572	-1.14007	0.490212	-2.32566	0.0200367	0.0287805	0.0105346	TRUE	TRUE	TRUE
ART4	10.5982	-7.83908	1.06383	-7.36873	1.72e-13	5.77e-13	0.0474979	TRUE	TRUE	TRUE
ARV1	14.9372	0.797376	0.391106	2.03877	0.0414727	0.0577213	0.0299401	FALSE	FALSE	FALSE
ARVCF	27.5875	7.09308	1.02845	6.89688	5.32e-12	1.62e-11	0.0105091	TRUE	TRUE	TRUE
ASAH1	108.97	3.18156	0.223191	14.2549	4.18e-46	5.83e-45	0.0019698	TRUE	TRUE	TRUE
ASAP1	238.527	2.65775	0.115949	22.9218	2.81e-116	1.7e-114	0.00153802	TRUE	TRUE	TRUE
ASAP2	92.1379	3.30798	0.338322	9.77762	1.4e-22	7.91e-22	0.00158137	TRUE	TRUE	TRUE
ASAP3	19.2572	5.94761	1.0255	5.79975	6.64e-09	1.6e-08	0.00989264	TRUE	TRUE	TRUE
ASB1	27.0809	2.02112	0.356825	5.66418	1.48e-08	3.48e-08	0.00311642	TRUE	TRUE	TRUE
ASB10	2.63748	-3.18523	5.17588	-0.615398	0.538292	0.615564	23.7562	FALSE	FALSE	TRUE
ASB11	14.8326	-0.759716	0.897842	-0.846158	0.397464	0.471123	0.0242095	FALSE	FALSE	FALSE
ASB12	0.130646	-1.7516	11.2099	-0.156254	0.875832	NA	NA	FALSE	FALSE	TRUE
ASB16	15.7151	0.029974	0.668651	0.0448275	0.964245	0.970391	0.060665	FALSE	FALSE	FALSE
ASB17	4.76724	-1.75247	2.09831	-0.835181	0.403616	0.477665	2.2311	FALSE	FALSE	TRUE
ASB2	10.7871	3.46619	0.492591	7.03665	1.97e-12	6.16e-12	0.0464557	TRUE	TRUE	TRUE
ASB4	4.13902	-3.78029	2.65187	-1.42552	0.154007	0.199124	5.09162	FALSE	FALSE	TRUE
ASB5	2.51421	3.78021	2.70157	1.39927	0.161733	0.208351	5.95533	FALSE	FALSE	TRUE
ASB6	62.4693	3.48061	0.555247	6.26858	3.64e-10	9.59e-10	0.00296011	TRUE	TRUE	TRUE
ASB7	35.9344	0.866575	0.211184	4.10341	4.07e-05	7.36e-05	0.00866157	FALSE	TRUE	FALSE
ASB8	23.3872	1.62664	0.31771	5.11987	3.06e-07	6.52e-07	0.0126895	TRUE	TRUE	TRUE
ASB9	8.95671	-4.19536	1.85283	-2.2643	0.0235556	0.0335933	1.79898	TRUE	TRUE	TRUE
ASCC1	34.7124	1.09602	0.314316	3.48699	0.000488487	0.000810621	0.00735266	TRUE	TRUE	TRUE
ASCC2	68.4832	3.40718	0.325384	10.4713	1.17e-25	7.5e-25	0.00380894	TRUE	TRUE	TRUE
ASCC3	204.302	3.22781	0.147534	21.8784	4.17e-106	2.14e-104	0.00107484	TRUE	TRUE	TRUE
ASCL2	0.11054	-1.7511	11.2099	-0.15621	0.875868	NA	NA	FALSE	FALSE	TRUE
ASF1A	39.8102	1.07814	0.262447	4.10803	3.99e-05	7.22e-05	0.0142976	TRUE	TRUE	TRUE
ASF1B	12.548	2.21807	0.757797	2.92699	0.00342256	0.00529502	0.0199845	TRUE	TRUE	TRUE
ASGR1	8.73258	-8.34417	1.08013	-7.72513	1.12e-14	4.04e-14	0.0928993	TRUE	TRUE	TRUE
ASGR2	6.09985	-5.52759	2.65647	-2.0808	0.0374522	0.0523806	5.58305	FALSE	FALSE	TRUE
ASH1L	603.107	-0.962745	0.0581384	-16.5595	1.37e-61	2.99e-60	0.00101761	FALSE	TRUE	FALSE
ASH2L	47.0905	-0.0456148	0.184692	-0.246977	0.804926	0.857016	0.00665676	FALSE	FALSE	FALSE
ASIC1	16.8691	2.62484	0.849194	3.09098	0.00199494	0.0031471	0.344338	TRUE	TRUE	TRUE
ASIC4	3.14599	-5.17654	1.79271	-2.88755	0.00388258	0.00597959	1.83503	TRUE	TRUE	TRUE
ASIC5	0.0152853	-1.75081	11.2099	-0.156184	0.875888	NA	NA	FALSE	FALSE	TRUE
ASIP	2.56113	0.730328	2.4156	0.302338	0.762394	0.822577	4.12049	FALSE	FALSE	FALSE
ASNS	88.6564	8.76304	1.02236	8.57137	1.02e-17	4.54e-17	0.00256792	TRUE	TRUE	TRUE
ASNSD1	59.1982	2.11114	0.352217	5.99386	2.05e-09	5.15e-09	0.0370869	TRUE	TRUE	TRUE
ASPDH	2.39484	4.94595	2.05596	2.40567	0.016143	0.0234455	3.03589	TRUE	TRUE	TRUE
ASPH	191.76	0.239003	0.13817	1.72978	0.0836697	0.112399	0.000848601	FALSE	FALSE	FALSE
ASPHD1	8.62369	1.71559	1.29905	1.32065	0.186617	0.238318	0.534485	FALSE	FALSE	TRUE
ASPHD2	13.1265	2.72553	0.756219	3.60416	0.000313165	0.000527291	0.0268883	TRUE	TRUE	TRUE
ASPM	202.822	1.09003	0.118779	9.17692	4.44e-20	2.23e-19	0.00265241	TRUE	TRUE	TRUE
ASPN	10.6685	0.932845	0.762256	1.22379	0.22103	0.278731	0.0961851	FALSE	FALSE	FALSE
ASRGL1	61.1371	2.69224	0.233019	11.5538	7.07e-31	5.63e-30	0.00237338	TRUE	TRUE	TRUE
ASTE1	18.2992	1.41555	0.428779	3.30136	0.000962183	0.00156119	0.0177733	TRUE	TRUE	TRUE
ASTN1	0.283486	-1.7516	11.2099	-0.156255	0.875832	NA	NA	FALSE	FALSE	TRUE
ASXL1	159.996	0.887636	0.10914	8.13298	4.19e-16	1.68e-15	0.00085046	FALSE	TRUE	FALSE
ASXL2	153.349	0.0823822	0.109332	0.753503	0.451147	0.528069	0.0015251	FALSE	FALSE	FALSE
ASZ1	1.921	-2.79461	6.93908	-0.402735	0.687143	0.756272	44.8355	FALSE	FALSE	TRUE
ATAD2	150.713	1.83463	0.144129	12.7291	4.08e-37	4.14e-36	0.00190929	TRUE	TRUE	TRUE
ATAD2B	125.911	1.17051	0.140313	8.34217	7.29e-17	3.09e-16	0.0050285	TRUE	TRUE	TRUE
ATAD5	119.343	0.101624	0.118206	0.859723	0.389942	0.463297	0.00325781	FALSE	FALSE	FALSE
ATCAY	19.8456	-8.10202	1.20215	-6.73963	1.59e-11	4.68e-11	0.355334	TRUE	TRUE	TRUE
ATE1	59.7217	3.86232	0.597728	6.46167	1.04e-10	2.85e-10	0.00320917	TRUE	TRUE	TRUE
ATF1	94.8782	0.580928	0.216714	2.68062	0.00734857	0.011013	0.00519485	FALSE	TRUE	FALSE
ATF2	170.771	0.802554	0.10116	7.93349	2.13e-15	8.18e-15	0.00247291	FALSE	TRUE	FALSE
ATF3	58.3582	1.52588	0.230091	6.63163	3.32e-11	9.51e-11	0.00492303	TRUE	TRUE	TRUE
ATF5	30.5393	2.4332	0.312179	7.79424	6.48e-15	2.39e-14	0.009283849NA63306	TRUE	TRUE	TRUE
ATF6	129.825	2.49446	0.191586	13.0201	9.41e-39	1.03e-37	0.00430802	TRUE	TRUE	TRUE
ATF6B	91.2699	8.58291	1.02299	8.39006	4.86e-17	2.08e-16	0.00354676	TRUE	TRUE	TRUE
ATF7IP	123.48	1.77944	0.158109	11.2546	2.2e-29	1.65e-28	0.0027161	TRUE	TRUE	TRUE
ATF7IP2	13.1256	0.888747	0.264117	3.36497	0.000765513	0.0012511	0.014296	FALSE	TRUE	FALSE
ATG12	50.5747	1.13727	0.160177	7.10007	1.25e-12	3.96e-12	0.00455518	TRUE	TRUE	TRUE
ATG13	93.9558	2.06402	0.18395	11.2206	3.23e-29	2.4e-28	0.00191812	TRUE	TRUE	TRUE
ATG14	37.4181	1.32631	0.307099	4.31886	1.57e-05	2.93e-05	0.00779829	TRUE	TRUE	TRUE
ATG16L1	69.4747	2.65447	0.229185	11.5823	5.07e-31	4.06e-30	0.00494432	TRUE	TRUE	TRUE
ATG16L2	15.2828	5.60358	1.02918	5.44472	5.19e-08	1.17e-07	0.0158627	TRUE	TRUE	TRUE
ATG2A	78.6828	4.80753	0.441642	10.8856	1.35e-27	9.33e-27	0.00367468	TRUE	TRUE	TRUE
ATG2B	150.177	1.87973	0.140071	13.4198	4.63e-41	5.43e-40	0.00222671	TRUE	TRUE	TRUE
ATG4A	11.1556	1.29214	0.945358	1.36682	0.171681	0.220548	0.610127	FALSE	FALSE	TRUE
ATG4B	59.5348	2.14353	0.218493	9.81051	1.01e-22	5.77e-22	0.00559385	TRUE	TRUE	TRUE
ATG4C	35.5853	4.68938	0.611913	7.66348	1.81e-14	6.47e-14	0.022644	TRUE	TRUE	TRUE
ATG4D	27.7598	1.94841	0.338275	5.75983	8.42e-09	2.01e-08	0.0162977	TRUE	TRUE	TRUE
ATG5	50.2878	1.04389	0.22002	4.74452	2.09e-06	4.17e-06	0.00961335	TRUE	TRUE	TRUE
ATG7	55.5398	1.22868	0.292593	4.19927	2.68e-05	4.91e-05	0.00459491	TRUE	TRUE	TRUE
ATG9A	95.4904	1.06499	0.1572	6.77475	1.25e-11	3.69e-11	0.00279976	TRUE	TRUE	TRUE
ATL1	33.2427	2.00465	0.411032	4.87711	1.08e-06	2.2e-06	0.0646665	TRUE	TRUE	TRUE
ATL2	85.2674	0.780491	0.147246	5.30058	1.15e-07	2.54e-07	0.00279318	FALSE	TRUE	FALSE
ATL3	124.081	2.28009	0.203341	11.2131	3.51e-29	2.61e-28	0.00249984	TRUE	TRUE	TRUE
ATM	192.253	2.07162	0.124732	16.6087	6.03e-62	1.34e-60	0.00148157	TRUE	TRUE	TRUE
ATMIN	82.5977	0.232567	0.153234	1.51772	0.129085	0.168738	0.00299777	FALSE	FALSE	FALSE
ATN1	393.972	1.55766	0.0953727	16.3323	5.81e-60	1.2e-58	0.000876834	TRUE	TRUE	TRUE
ATOH1	0.0725511	-0.346606	11.2089	-0.0309224	0.975331	NA	NA	FALSE	FALSE	FALSE
ATOH7	0.642658	-4.50901	3.59166	-1.25541	0.209329	0.265152	10.9959	FALSE	FALSE	TRUE
ATOH8	17.2198	-4.66074	1.07802	-4.32341	1.54e-05	2.87e-05	0.0179571	TRUE	TRUE	TRUE
ATP10A	32.6792	3.76852	1.07019	3.52134	0.000429364	0.000714975	0.06471	TRUE	TRUE	TRUE
ATP10D	122.171	9.91327	1.02156	9.70404	2.9e-22	1.6e-21	0.00201459	TRUE	TRUE	TRUE
ATP11A	129.72	4.32159	0.46074	9.37966	6.62e-21	3.45e-20	0.00102708	TRUE	TRUE	TRUE
ATP11C	128.038	3.01167	0.411276	7.32274	2.43e-13	8.08e-13	0.00305861	TRUE	TRUE	TRUE
ATP12A	1.2284	-1.75247	11.2099	-0.156332	0.875771	0.895503	NA	FALSE	FALSE	TRUE
ATP13A1	95.3815	3.29277	0.28624	11.5035	1.27e-30	9.99e-30	0.00241752	TRUE	TRUE	TRUE
ATP13A2	56.6753	5.72864	0.648565	8.8328	1.02e-18	4.78e-18	0.00198051	TRUE	TRUE	TRUE
ATP13A3	317.194	2.0231	0.0994616	20.3405	5.63e-92	2.3e-90	0.000887264	TRUE	TRUE	TRUE
ATP13A4	1.97766	4.59354	4.3948	1.04522	0.29592	0.360994	17.5321	FALSE	FALSE	TRUE
ATP1A1	789.915	3.0212	0.130001	23.2398	1.81e-119	1.13e-117	0.000536NA010852174	TRUE	TRUE	TRUE
ATP1A3	18.3605	-0.527483	0.72886	-0.72371	0.469244	0.546409	0.462843	FALSE	FALSE	FALSE
ATP1A4	9.88826	-6.51021	2.58593	-2.51755	0.0118174	0.0173754	5.32568	TRUE	TRUE	TRUE
ATP1B1	494.746	0.471013	0.0710424	6.63002	3.36e-11	9.61e-11	0.000491157	FALSE	TRUE	FALSE
ATP1B2	24.0022	-8.78063	1.04632	-8.39188	4.78e-17	2.05e-16	0.0311718	TRUE	TRUE	TRUE
ATP1B3	125.536	2.21529	0.209391	10.5797	3.7e-26	2.43e-25	0.00198854	TRUE	TRUE	TRUE
ATP1B4	8.64904	-7.00221	2.62646	-2.66603	0.00767525	0.0114814	5.55772	TRUE	TRUE	TRUE
ATP2A1	30.445	-2.1456	0.388855	-5.51773	3.43e-08	7.87e-08	0.0844584	TRUE	TRUE	TRUE
ATP2A2	446.338	1.7266	0.0732005	23.5873	5.2e-123	3.53e-121	0.000682903	TRUE	TRUE	TRUE
ATP2A3	6.2609	-1.99105	1.12336	-1.77241	0.0763269	0.10294	0.729255	FALSE	FALSE	TRUE
ATP2B1	609.125	-0.815318	0.0407593	-20.0032	5.16e-89	2.01e-87	0.000485791	FALSE	TRUE	FALSE
ATP2B2	14.3172	-8.10253	1.04756	-7.73468	1.04e-14	3.77e-14	0.0211581	TRUE	TRUE	TRUE
ATP2B3	15.4449	4.16416	0.857066	4.85862	1.18e-06	2.41e-06	0.36503	TRUE	TRUE	TRUE
ATP2B4	187.723	4.16828	0.255057	16.3426	4.91e-60	1.02e-58	0.00271402	TRUE	TRUE	TRUE
ATP2C1	144.189	0.506134	0.11785	4.29473	1.75e-05	3.25e-05	0.00339476	FALSE	TRUE	FALSE
ATP2C2	3.34479	-1.75251	2.03582	-0.860838	0.389327	0.462775	1.98281	FALSE	FALSE	TRUE
ATP4A	8.86104	-0.800578	1.5248	-0.525039	0.599556	0.673609	1.79506	FALSE	FALSE	FALSE
ATP6AP1	169.447	4.20458	0.216014	19.4644	2.2e-84	7.95e-83	0.00159919	TRUE	TRUE	TRUE
ATP6AP2	154.367	2.9287	0.178461	16.4109	1.6e-60	3.36e-59	0.00252291	TRUE	TRUE	TRUE
ATP6V0A1	208.967	0.891017	0.122378	7.28085	3.32e-13	1.09e-12	0.00503611	FALSE	TRUE	FALSE
ATP6V0A2	106.757	0.707519	0.155756	4.54247	5.56e-06	1.07e-05	0.00498899	FALSE	TRUE	FALSE
ATP6V0A4	13.6195	2.03003	1.1058	1.83581	0.0663859	0.0902456	0.960699	FALSE	FALSE	TRUE
ATP6V0B	60.8004	2.25967	0.285495	7.91493	2.47e-15	9.42e-15	0.00509648	TRUE	TRUE	TRUE
ATP6V0C	126.247	3.16386	0.196021	16.1404	1.33e-58	2.62e-57	0.00249087	TRUE	TRUE	TRUE
ATP6V0D1	83.1919	1.80092	0.182458	9.87031	5.6e-23	3.22e-22	0.00552088	TRUE	TRUE	TRUE
ATP6V0D2	1.30232	4.15483	4.17522	0.995116	0.31968	0.387476	15.7109	FALSE	FALSE	TRUE
ATP6V1A	215.16	3.01494	0.143332	21.0347	3.16e-98	1.4e-96	0.00106209	TRUE	TRUE	TRUE
ATP6V1B1	66.436	-4.77994	1.17853	-4.05584	5e-05	8.99e-05	0.00130842	TRUE	TRUE	TRUE
ATP6V1B2	164.358	2.1663	0.137093	15.8016	3.03e-56	5.61e-55	0.00238158	TRUE	TRUE	TRUE
ATP6V1C1	91.9319	0.545454	0.140752	3.87528	0.000106503	0.000186015	0.00160096	FALSE	TRUE	FALSE
ATP6V1C2	4.06089	-3.94596	1.93744	-2.03669	0.0416816	0.0579967	2.41086	FALSE	FALSE	TRUE
ATP6V1E2	2.62066	-0.328982	2.23371	-0.14728	0.882911	0.901923	2.82314	FALSE	FALSE	FALSE
ATP6V1F	68.9569	3.81103	0.347506	10.9668	5.52e-28	3.91e-27	0.00257606	TRUE	TRUE	TRUE
ATP6V1G1	78.671	1.9113	0.176745	10.8139	2.96e-27	2.02e-26	0.00369956	TRUE	TRUE	TRUE
ATP6V1G3	0.063347	-1.7508	11.2099	-0.156184	0.875888	NA	NA	FALSE	FALSE	TRUE
ATP6V1H	69.3081	3.18146	0.290312	10.9587	6.03e-28	4.25e-27	0.00448757	TRUE	TRUE	TRUE
ATP7A	108.892	0.537528	0.165671	3.24455	0.00117636	0.00189765	0.0042753	FALSE	TRUE	FALSE
ATP7B	27.7468	5.03183	1.02452	4.9114	9.04e-07	1.86e-06	0.00372067	TRUE	TRUE	TRUE
ATP8A1	62.6548	1.02416	0.169627	6.03775	1.56e-09	3.95e-09	0.00327061	TRUE	TRUE	TRUE
ATP8A2	4.12729	-1.44854	0.591675	-2.44821	0.0143567	0.020946	0.135412	TRUE	TRUE	TRUE
ATP8B1	64.0546	6.40737	1.02549	6.24813	4.15e-10	1.09e-09	0.0010933	TRUE	TRUE	TRUE
ATP8B2	174.403	0.37976	0.107198	3.5426	0.000396198	0.000662145	0.00141262	FALSE	TRUE	FALSE
ATP8B4	6.26197	-2.78976	2.32103	-1.20195	0.229384	0.28711	4.81606	FALSE	FALSE	TRUE
ATP9B	46.1595	3.12613	0.293016	10.6688	1.42e-26	9.53e-26	0.00863729	TRUE	TRUE	TRUE
ATPAF1	26.9093	1.09644	0.283334	3.8698	0.000108927	0.000190092	0.0101337	TRUE	TRUE	TRUE
ATPAF2	20.4748	1.06961	0.329036	3.25074	0.00115106	0.0018591	0.00891695	TRUE	TRUE	TRUE
ATR	151.78	2.97971	0.209015	14.2559	4.12e-46	5.75e-45	0.00490911	TRUE	TRUE	TRUE
ATRIP	36.1696	0.397966	0.286359	1.38975	0.164606	0.211819	0.00456934	FALSE	FALSE	FALSE
ATRN	147.861	0.917703	0.102721	8.93398	4.11e-19	1.95e-18	0.00175431	FALSE	TRUE	FALSE
ATRNL1	30.7924	8.26053	1.02287	8.07586	6.7e-16	2.66e-15	0.00278875	TRUE	TRUE	TRUE
ATRX	261.853	0.817455	0.093602	8.73331	2.47e-18	1.13e-17	0.00129527	FALSE	TRUE	FALSE
ATXN1	45.9974	-0.240387	0.142934	-1.68181	0.0926059	0.123494	0.00383749	FALSE	FALSE	FALSE
ATXN10	78.7897	5.16798	0.460573	11.2208	3.22e-29	2.4e-28	0.00219289	TRUE	TRUE	TRUE
ATXN1L	101.885	-0.231726	0.128387	-1.8049	0.0710899	0.0962082	0.00126736	FALSE	FALSE	FALSE
ATXN2	295.975	-1.05894	0.077768	-13.6166	3.19e-42	3.91e-41	0.00168881	TRUE	TRUE	TRUE
ATXN2L	299.444	0.493192	0.0730963	6.74715	1.51e-11	4.45e-11	0.000833182	FALSE	TRUE	FALSE
ATXN7	102.149	-0.639816	0.155718	-4.10881	3.98e-05	7.2e-05	0.00598853	FALSE	TRUE	FALSE
ATXN7L1	25.9868	-1.82433	0.260809	-6.99492	2.65e-12	8.22e-12	0.0165684	TRUE	TRUE	TRUE
ATXN7L2	16.8736	1.48523	0.520559	2.85314	0.00432893	0.00662268	0.0145879	TRUE	TRUE	TRUE
ATXN7L3	92.4074	-0.971983	0.137832	-7.05191	1.76e-12	5.54e-12	0.00479215	FALSE	TRUE	FALSE
AUH	12.0044	4.18943	1.04155	4.0223	5.76e-05	0.000102972	0.0303383	TRUE	TRUE	TRUE
AUNIP	10.6306	-0.183476	0.710288	-0.258312	0.796166	0.849828	0.356906	FALSE	FALSE	FALSE
AUP1	92.0733	1.62554	0.188651	8.61666	6.89e-18	3.09e-17	0.00196085	TRUE	TRUE	TRUE
AURKA	47.8035	1.14512	0.2348	4.87701	1.08e-06	2.2e-06	0.00761204	TRUE	TRUE	TRUE
AURKAIP1	36.593	4.01864	0.597785	6.72256	1.79e-11	5.24e-11	0.00392847	TRUE	TRUE	TRUE
AURKB	34.7326	0.91167	0.238705	3.81923	0.00013387	0.000231975	0.0134023	FALSE	TRUE	FALSE
AUTS2	47.6393	1.77935	0.179946	9.88824	4.68e-23	2.7e-22	0.00723161	TRUE	TRUE	TRUE
AVIL	44.3707	0.267242	0.184074	1.45182	0.146551	0.190112	0.00423546	FALSE	FALSE	FALSE
AVL9	153.153	2.14973	0.148739	14.453	2.4e-47	3.48e-46	0.00113041	TRUE	TRUE	TRUE
AVPI1	26.24	-1.63562	0.421475	-3.88071	0.000104152	0.00018203	0.00376065	TRUE	TRUE	TRUE
AVPR1A	0.123743	-1.75107	11.2099	-0.156208	0.875869	NA	NA	FALSE	FALSE	TRUE
AVPR1B	1.11488	-1.75249	5.90797	-0.296631	0.766748	0.826179	31.5589	FALSE	FALSE	TRUE
AVPR2	2.69947	0.211779	2.17634	0.0973099	0.92248	0.936018	2.85439	FALSE	FALSE	FALSE
AWAT1	4.22304	-1.75256	7.03723	-0.249042	0.803329	0.855746	45.6255	FALSE	FALSE	TRUE
AWAT2	0.071338	-1.75088	11.2099	-0.15619	0.875883	NA	NA	FALSE	FALSE	TRUE
AXDND1	18.8534	-1.75249	1.54285	-1.13588	0.256007	0.317158	0.287406	FALSE	FALSE	TRUE
AXIN1	66.5304	2.86374	0.329748	8.68463	3.8e-18	1.73e-17	0.00535644	TRUE	TRUE	TRUE
AXIN2	12.7131	5.62423	1.05088	5.35191	8.7e-08	1.94e-07	0.0448853	TRUE	TRUE	TRUE
AXL	121.001	4.33962	0.194027	22.3661	8.42e-111	4.61e-109	0.00118674	TRUE	TRUE	TRUE
AZGP1	0.96645	-2.36161	10.4014	-0.227048	0.820386	0.870411	102.501	FALSE	FALSE	TRUE
AZI2	37.1994	1.99855	0.274163	7.28962	3.11e-13	1.02e-12	0.00901467	TRUE	TRUE	TRUE
AZIN1	364.35	-0.0263364	0.0708656	-0.371639	0.710162	0.776348	0.00153763	FALSE	FALSE	FALSE
B2M	465.517	6.08894	0.185446	32.8341	1.92e-236	4.15e-234	0.000647273	TRUE	TRUE	TRUE
B3GALNT1	20.8348	0.874391	0.405415	2.15678	0.0310226	0.0437351	0.00306106	FALSE	TRUE	FALSE
B3GALNT2	45.3144	0.52713	0.198038	2.66177	0.00777319	0.0116167	0.00636713	FALSE	TRUE	FALSE
B3GALT2	17.2631	-0.822438	0.427502	-1.92382	0.0543766	0.0748244	0.0485665	FALSE	FALSE	FALSE
B3GALT5	1.90347	1.1631	1.41582	0.821499	0.411362	0.48553	1.35994	FALSE	FALSE	TRUE
B3GAT1	0.206764	0.182867	11.1966	0.0163324	0.986969	NA	NA	FALSE	FALSE	FALSE
B3GAT2	6.27176	-1.75254	1.94074	-0.903024	0.366513	0.438713	1.6194651NA5849	FALSE	FALSE	TRUE
B3GAT3	29.5562	2.20215	0.280245	7.85796	3.9e-15	1.46e-14	0.0067952	TRUE	TRUE	TRUE
B3GNT2	62.6225	1.51797	0.313592	4.84059	1.29e-06	2.63e-06	0.00620891	TRUE	TRUE	TRUE
B3GNT3	2.91522	-0.791999	1.96704	-0.402634	0.687218	0.756275	2.71105	FALSE	FALSE	FALSE
B3GNT4	12.9458	-7.89491	1.06749	-7.39579	1.41e-13	4.73e-13	0.0565076	TRUE	TRUE	TRUE
B3GNT7	12.0892	1.67939	0.419849	3.99999	6.33e-05	0.00011278	0.0328239	TRUE	TRUE	TRUE
B3GNT8	8.09608	-7.10336	1.07118	-6.63135	3.33e-11	9.53e-11	0.0359687	TRUE	TRUE	TRUE
B4GALNT2	7.93373	-5.36522	2.4098	-2.22641	0.0259865	0.036876	4.35833	TRUE	TRUE	TRUE
B4GALNT3	12.8916	0.64044	1.65932	0.385964	0.699523	0.767821	1.12829	FALSE	FALSE	FALSE
B4GALNT4	21.548	7.13077	1.2008	5.93833	2.88e-09	7.14e-09	0.379876	TRUE	TRUE	TRUE
B4GALT1	181.162	2.91381	0.170249	17.115	1.15e-65	2.75e-64	0.00153865	TRUE	TRUE	TRUE
B4GALT2	55.005	-0.764936	0.213223	-3.58749	0.000333871	0.000560995	0.00464408	FALSE	TRUE	FALSE
B4GALT3	75.6495	1.0347	0.244764	4.22735	2.36e-05	4.35e-05	0.00306765	TRUE	TRUE	TRUE
B4GALT4	49.4913	2.16276	0.264981	8.16195	3.3e-16	1.34e-15	0.00473967	TRUE	TRUE	TRUE
B4GALT5	143.62	4.86025	0.277404	17.5205	1e-68	2.55e-67	0.00178631	TRUE	TRUE	TRUE
B4GALT6	57.3282	2.7601	0.298249	9.25436	2.16e-20	1.1e-19	0.001972	TRUE	TRUE	TRUE
B4GALT7	39.1292	3.4274	0.414776	8.26326	1.42e-16	5.88e-16	0.0185087	TRUE	TRUE	TRUE
B9D1	11.939	3.28206	0.877337	3.74093	0.000183338	0.000314604	0.0524171	TRUE	TRUE	TRUE
BAAT	7.63462	-3.95179	1.54509	-2.55765	0.0105383	0.0155639	1.49667	TRUE	TRUE	TRUE
BABAM1	36.71	4.80538	0.595438	8.07032	7.01e-16	2.78e-15	0.00384371	TRUE	TRUE	TRUE
BACE1	48.2638	3.0436	0.264165	11.5216	1.03e-30	8.13e-30	0.00425915	TRUE	TRUE	TRUE
BACE2	68.5635	4.35315	0.486387	8.94997	3.56e-19	1.7e-18	0.00188878	TRUE	TRUE	TRUE
BACH1	143.347	3.20264	0.219128	14.6154	2.24e-48	3.36e-47	0.00126066	TRUE	TRUE	TRUE
BACH2	4.19168	2.54979	1.50445	1.69483	0.090108	0.12036	1.03704	FALSE	FALSE	TRUE
BAD	23.8747	4.01277	0.737351	5.44214	5.26e-08	1.19e-07	0.0133532	TRUE	TRUE	TRUE
BAG2	30.4173	-0.328906	0.227542	-1.44547	0.148326	0.192202	0.0121603	FALSE	FALSE	FALSE
BAG3	113.673	1.72807	0.190911	9.05171	1.41e-19	6.88e-19	0.00297761	TRUE	TRUE	TRUE
BAG5	52.356	-0.519243	0.207274	-2.50511	0.0122415	0.017969	0.00379223	FALSE	TRUE	FALSE
BAHCC1	115.015	9.31161	1.02177	9.11317	8e-20	3.96e-19	0.00200242	TRUE	TRUE	TRUE
BAHD1	54.8558	1.82626	0.193898	9.41864	4.57e-21	2.4e-20	0.00425485	TRUE	TRUE	TRUE
BAIAP2	60.8145	3.98097	0.409722	9.71628	2.57e-22	1.43e-21	0.00458398	TRUE	TRUE	TRUE
BAIAP2L1	65.0657	-0.906068	0.199574	-4.54001	5.63e-06	1.09e-05	0.00211103	FALSE	TRUE	FALSE
BAIAP2L2	6.51905	2.30056	1.95906	1.17432	0.240267	0.299315	2.5241	FALSE	FALSE	TRUE
BAK1	30.5986	3.52006	0.60063	5.8606	4.61e-09	1.12e-08	0.00475146	TRUE	TRUE	TRUE
BAMBI	21.8072	-0.396503	0.39172	-1.01221	0.311437	0.378352	0.0151094	FALSE	FALSE	FALSE
BANF1	68.3424	2.01237	0.22179	9.07329	1.15e-19	5.67e-19	0.00253833	TRUE	TRUE	TRUE
BANF2	0.205524	-1.7512	11.2099	-0.156219	0.87586	NA	NA	FALSE	FALSE	TRUE
BANK1	1.57852	-2.47368	3.52107	-0.702536	0.482345	0.560185	9.91569	FALSE	FALSE	TRUE
BANP	32.329	1.83782	0.327593	5.61008	2.02e-08	4.71e-08	0.00469218	TRUE	TRUE	TRUE
BARD1	29.5121	4.29532	0.470987	9.11983	7.52e-20	3.73e-19	0.0101747	TRUE	TRUE	TRUE
BARHL1	1.24702	1.83793	3.64514	0.504213	0.614111	0.688135	11.6946	FALSE	FALSE	TRUE
BARHL2	2.57181	-1.7525	2.30989	-0.758692	0.448037	0.524835	3.12746	FALSE	FALSE	TRUE
BARX1	0.509386	-1.75215	11.2099	-0.156304	0.875794	0.895503	NA	FALSE	FALSE	TRUE
BARX2	4.19613	-1.7525	3.26206	-0.537238	0.591103	0.665455	8.22685	FALSE	FALSE	TRUE
BATF2	9.00485	1.07612	0.530148	2.02985	0.042372	0.0589187	0.062539759302NA7	FALSE	FALSE	TRUE
BATF3	3.18416	0.435473	1.67084	0.260631	0.794377	0.848346	2.27727	FALSE	FALSE	FALSE
BAX	88.6303	0.466837	0.146179	3.1936	0.00140513	0.00224816	0.00330512	FALSE	TRUE	FALSE
BAZ1A	216.069	0.971647	0.110593	8.7858	1.55e-18	7.18e-18	0.00151949	FALSE	TRUE	FALSE
BAZ1B	225.203	2.04162	0.109158	18.7033	4.65e-78	1.52e-76	0.00165793	TRUE	TRUE	TRUE
BAZ2B	189.492	-0.790262	0.0970335	-8.14422	3.82e-16	1.54e-15	0.003699	FALSE	TRUE	FALSE
BBS12	11.6894	1.44172	0.493686	2.92032	0.00349671	0.00540577	0.0324796	TRUE	TRUE	TRUE
BBS2	52.9204	1.03506	0.201946	5.12541	2.97e-07	6.33e-07	0.00501375	TRUE	TRUE	TRUE
BBS5	15.4666	0.0210336	0.422186	0.0498207	0.960265	0.966846	0.0788192	FALSE	FALSE	FALSE
BBS7	27.7615	0.985209	0.235954	4.17543	2.97e-05	5.44e-05	0.0101174	FALSE	TRUE	FALSE
BBS9	41.2601	4.11209	0.522068	7.87653	3.37e-15	1.27e-14	0.00759925	TRUE	TRUE	TRUE
BBX	120.403	-0.0512103	0.111858	-0.457816	0.647085	0.71952	0.00244609	FALSE	FALSE	FALSE
BCAM	471.997	2.72722	0.339674	8.02893	9.83e-16	3.87e-15	0.000902111	TRUE	TRUE	TRUE
BCAN	11.5341	1.17388	0.337538	3.47777	0.000505607	0.000837848	0.0224441	TRUE	TRUE	TRUE
BCAP29	45.0119	2.03323	0.263028	7.73007	1.07e-14	3.9e-14	0.00688988	TRUE	TRUE	TRUE
BCAP31	111.541	5.51138	0.366903	15.0214	5.32e-51	8.57e-50	0.00352942	TRUE	TRUE	TRUE
BCAR1	169.76	4.25348	0.222222	19.1406	1.16e-81	3.94e-80	0.00128988	TRUE	TRUE	TRUE
BCAR3	87.3115	4.99749	0.592762	8.43085	3.43e-17	1.48e-16	0.00121145	TRUE	TRUE	TRUE
BCAS1	7.22516	2.49599	1.10173	2.26552	0.0234809	0.0334958	0.0237566	TRUE	TRUE	TRUE
BCAS2	56.7197	3.47425	0.498378	6.9711	3.14e-12	9.7e-12	0.0105844	TRUE	TRUE	TRUE
BCAT1	266.746	1.15569	0.207844	5.56038	2.69e-08	6.22e-08	0.000315097	TRUE	TRUE	TRUE
BCAT2	32.128	1.38511	0.209451	6.61304	3.76e-11	1.07e-10	0.00503845	TRUE	TRUE	TRUE
BCDIN3D	13.5386	3.81858	0.74592	5.11928	3.07e-07	6.53e-07	0.0239578	TRUE	TRUE	TRUE
BCHE	0.721395	-1.75245	8.56565	-0.20459	0.837892	0.883315	68.5874	FALSE	FALSE	TRUE
BCKDK	69.3697	3.23678	0.285624	11.3323	9.08e-30	6.9e-29	0.00198403	TRUE	TRUE	TRUE
BCL10	57.0884	3.16652	0.287265	11.023	2.96e-28	2.12e-27	0.00551886	TRUE	TRUE	TRUE
BCL11B	2.71548	-0.477365	1.00453	-0.475213	0.634635	0.707685	0.7673	FALSE	FALSE	FALSE
BCL2	8.43267	1.61119	0.443829	3.6302	0.000283197	0.000478509	0.101372	TRUE	TRUE	TRUE
BCL2A1	9.20803	-1.75247	1.45669	-1.20305	0.228958	0.286709	0.0390727	FALSE	FALSE	TRUE
BCL2L1	190.575	2.58596	0.131937	19.6	1.55e-85	5.68e-84	0.00336037	TRUE	TRUE	TRUE
BCL2L11	38.3291	0.490089	0.401877	1.2195	0.222654	0.280611	0.00386202	FALSE	FALSE	FALSE
BCL2L13	101.701	1.32808	0.2176	6.1033	1.04e-09	2.66e-09	0.00249872	TRUE	TRUE	TRUE
BCL2L14	17.3123	-5.56114	1.08259	-5.13687	2.79e-07	5.96e-07	0.00854501	TRUE	TRUE	TRUE
BCL2L15	4.91784	-2.94618	1.54593	-1.90576	0.0566811	0.0778134	1.78982	FALSE	FALSE	TRUE
BCL3	62.634	2.24833	0.272393	8.254	1.53e-16	6.34e-16	0.00489823	TRUE	TRUE	TRUE
BCL6	118.025	-1.07474	0.144678	-7.4285	1.1e-13	3.72e-13	0.0021679	TRUE	TRUE	TRUE
BCL6B	18.1986	-3.06691	0.37893	-8.09362	5.79e-16	2.31e-15	0.033959	TRUE	TRUE	TRUE
BCL7A	20.0708	-1.43342	0.300333	-4.77277	1.82e-06	3.65e-06	0.00486754	TRUE	TRUE	TRUE
BCL7C	27.5814	1.14691	0.300679	3.81439	0.000136517	0.000236215	0.0220372	TRUE	TRUE	TRUE
BCL9	107.854	-0.299502	0.105733	-2.83261	0.00461694	0.00704698	0.00199253	FALSE	TRUE	FALSE
BCL9L	401.561	1.87899	0.0839655	22.3781	6.43e-111	3.54e-109	0.000900988	TRUE	TRUE	TRUE
BCLAF1	362.447	0.268647	0.0675538	3.97678	6.99e-05	0.000123948	0.000620413	FALSE	TRUE	FALSE
BCO2	20.4507	-2.37048	0.491897	-4.81907	1.44e-06	2.92e-06	0.012443NA9161498	TRUE	TRUE	TRUE
BCOR	131.631	1.21198	0.153313	7.90528	2.67e-15	1.01e-14	0.00279679	TRUE	TRUE	TRUE
BCORL1	71.2899	2.54867	0.221046	11.5301	9.31e-31	7.38e-30	0.00654129	TRUE	TRUE	TRUE
BCS1L	36.0276	1.63692	0.24844	6.58881	4.43e-11	1.26e-10	0.0095021	TRUE	TRUE	TRUE
BDH1	11.1148	6.30449	1.08166	5.82855	5.59e-09	1.35e-08	0.114083	TRUE	TRUE	TRUE
BDH2	20.6312	7.19685	1.03199	6.97373	3.09e-12	9.53e-12	0.0179374	TRUE	TRUE	TRUE
BDKRB1	4.05473	-0.339665	0.892752	-0.38047	0.703597	0.771332	0.370216	FALSE	FALSE	FALSE
BDNF	20.9174	-4.81076	0.434442	-11.0734	1.69e-28	1.22e-27	0.00895251	TRUE	TRUE	TRUE
BEAN1	6.91548	5.72051	1.06372	5.37781	7.54e-08	1.68e-07	0.0720228	TRUE	TRUE	TRUE
BEGAIN	3.48392	0.594687	1.04963	0.566566	0.571009	0.647588	0.858834	FALSE	FALSE	FALSE
BEND3	12.8601	0.931767	0.411709	2.26317	0.0236254	0.0336701	0.0184727	FALSE	TRUE	FALSE
BEND4	9.21528	-4.41225	1.28408	-3.43613	0.000590089	0.000971754	0.999104	TRUE	TRUE	TRUE
BEND6	20.3989	3.44656	0.85313	4.0399	5.35e-05	9.58e-05	0.0145674	TRUE	TRUE	TRUE
BEST1	159.493	2.3197	0.145393	15.9547	2.64e-57	5.06e-56	0.00294462	TRUE	TRUE	TRUE
BEST3	13.3483	-7.58769	1.10873	-6.84359	7.72e-12	2.32e-11	0.133617	TRUE	TRUE	TRUE
BEST4	21.5565	-2.62282	1.07562	-2.43842	0.0147515	0.0214924	0.88449	TRUE	TRUE	TRUE
BET1	31.9232	3.78031	0.428513	8.82194	1.12e-18	5.25e-18	0.0192887	TRUE	TRUE	TRUE
BFAR	87.0413	2.50496	0.199537	12.5538	3.79e-36	3.72e-35	0.00375717	TRUE	TRUE	TRUE
BFSP1	1.49319	-3.19865	3.37811	-0.946876	0.343702	0.413984	8.97277	FALSE	FALSE	TRUE
BFSP2	0.603999	-3.19703	11.2097	-0.285202	0.775489	0.832322	NA	FALSE	FALSE	TRUE
BGLAP	11.042	1.61284	1.71828	0.938632	0.34792	0.41835	1.57315	FALSE	FALSE	TRUE
BGN	56.5914	5.17886	1.03396	5.00876	5.48e-07	1.14e-06	0.00512163	TRUE	TRUE	TRUE
BHLHE40	491.444	2.83948	0.0863539	32.8819	3.98e-237	8.78e-235	0.000358739	TRUE	TRUE	TRUE
BHMT	3.58827	2.63602	1.70565	1.54546	0.122235	0.160298	1.66569	FALSE	FALSE	TRUE
BICC1	359.279	2.69912	0.0802815	33.6207	8.35e-248	1.96e-245	0.000775024	TRUE	TRUE	TRUE
BICD1	52.3558	-0.149899	0.155665	-0.962959	0.335568	0.40511	0.00359652	FALSE	FALSE	FALSE
BICD2	64.1777	2.10043	0.2205	9.52574	1.64e-21	8.74e-21	0.00559878	TRUE	TRUE	TRUE
BIN1	87.4829	1.77336	0.18574	9.54754	1.33e-21	7.12e-21	0.00210173	TRUE	TRUE	TRUE
BIN3	16.911	0.559719	0.323434	1.73055	0.0835315	0.112228	0.0298767	FALSE	FALSE	FALSE
BIRC3	86.7944	4.37683	0.313945	13.9414	3.55e-44	4.65e-43	0.00649576	TRUE	TRUE	TRUE
BIRC7	0.766509	-0.336524	6.84622	-0.0491547	0.960796	0.967288	43.0988	FALSE	FALSE	FALSE
BLK	0.428469	-1.75198	11.2099	-0.156289	0.875805	NA	NA	FALSE	FALSE	TRUE
BLM	58.7243	2.92885	0.319984	9.15312	5.53e-20	2.76e-19	0.0080221	TRUE	TRUE	TRUE
BLMH	51.8391	2.30532	0.227516	10.1326	3.96e-24	2.41e-23	0.00463288	TRUE	TRUE	TRUE
BLNK	2.1797	-1.19049	2.54867	-0.467102	0.640427	0.713241	5.57787	FALSE	FALSE	TRUE
BLOC1S2	70.7134	1.95937	0.18151	10.7948	3.64e-27	2.47e-26	0.00440408	TRUE	TRUE	TRUE
BLOC1S3	9.86078	-1.82324	0.456149	-3.99702	6.41e-05	0.000114126	0.0948363	TRUE	TRUE	TRUE
BLOC1S5	15.5874	0.917922	0.346825	2.64664	0.00812948	0.0121317	0.00540586	FALSE	TRUE	FALSE
BLVRA	29.5183	3.96486	0.49558	8.00044	1.24e-15	4.84e-15	0.00956932	TRUE	TRUE	TRUE
BLVRB	35.976	2.74887	0.362775	7.57736	3.53e-14	1.24e-13	0.00364314	TRUE	TRUE	TRUE
BLZF1	40.2994	0.994094	0.223717	4.44353	8.85e-06	1.68e-05	0.0104291	FALSE	TRUE	FALSE
BMF	16.1734	4.35348	0.664576	6.55076	5.72e-11	1.61e-10	0.0186025	TRUE	TRUE	TRUE
BMP1	136.107	1.98575	0.125883	15.7746	4.65e-56	8.55e-55	0.00242886	TRUE	TRUE	TRUE
BMP10	0.52805	-1.75161	11.2099	-0.156255	0.875832	0.895503	NA	FALSE	FALSE	TRUE
BMP2	52.966	0.456622	0.201341	2.2679	0.0233352	0.0332969	0.00265908	FALSE	TRUE	FALSE
BMP3	32.1685	-4.5173	1.98351	-2.27743	0.0227604	0.0325206	2.38074	TRUE	TRUE	TRUE
BMP4	7.40054	-0.535626	0.804132	-0.666092	0.505352	0.582366	0.145274	FALSE	FALSE	FALSE
BMP5	0.961231	-1.75145	11.2099	-0.156242	0.875842	0.895503	NA	FALSE	FALSE	TRUE
BMP6	8.43304	-0.274782	2.04824	-0.134155	0.89328	0.910669	2.07803	FALSE	FALSE	FALSE
BMP7	26.9164	-6.44296	1.07473	-5.99498	2.04e-09	5.11e-09	0.0046206	TRUE	TRUE	TRUE
BMPER	0.22188	-1.75189	11.2099	-0.15628	0.875812	NA	NA	FALSE	FALSE	TRUE
BMPR1B	25.1452	2.94218	0.724714	4.05978	4.91e-05	8.84e-05	0.0897348	TRUE	TRUE	TRUE
BMX	1.00496	-0.239809	11.2071	-0.0213979	0.982928	0.984981	NA	FALSE	FALSE	FALSE
BNC1	46.7733	3.38686	1.05972	3.19599	0.00139353	0.00223096	0.00226251	TRUE	TRUE	TRUE
BNC2	33.2423	4.43049	0.732462	6.04877	1.46e-09	3.7e-09	0.00869734	TRUE	TRUE	TRUE
BNIP1	23.1752	1.72117	0.387743	4.43896	9.04e-06	1.72e-05	0.0162218	TRUE	TRUE	TRUE
BNIP2	68.5188	0.196202	0.253562	0.773783	0.439059	0.515002	0.0398784	FALSE	FALSE	FALSE
BNIP3	114.98	4.50964	0.42044	10.726	7.68e-27	5.17e-26	0.00102452	TRUE	TRUE	TRUE
BNIPL	13.7835	-2.36466	0.837559	-2.82328	0.00475353	0.00724709	0.528785	TRUE	TRUE	TRUE
BOC	10.2196	-2.13539	1.23481	-1.72932	0.0837513	0.112494	0.309839	FALSE	FALSE	TRUE
BOK	39.5033	5.35977	0.594293	9.01873	1.9e-19	9.26e-19	0.0036183	TRUE	TRUE	TRUE
BOLA3	21.9074	-0.685929	0.243705	-2.81459	0.004884	0.00743636	0.0148913	FALSE	TRUE	FALSE
BOLL	7.40379	-6.19348	1.73861	-3.56233	0.000367584	0.000616369	1.77951	TRUE	TRUE	TRUE
BOP1	71.3298	5.80057	0.55322	10.4851	1.01e-25	6.49e-25	0.00685995	TRUE	TRUE	TRUE
BORA	29.2828	2.43883	0.424789	5.74128	9.4e-09	2.24e-08	0.011067	TRUE	TRUE	TRUE
BPGM	56.6161	5.59284	0.513851	10.8842	1.37e-27	9.47e-27	0.00219155	TRUE	TRUE	TRUE
BPHL	35.2501	4.24196	0.536612	7.90507	2.68e-15	1.02e-14	0.0226863	TRUE	TRUE	TRUE
BPI	1.33192	-1.75225	11.2099	-0.156312	0.875787	0.895503	NA	FALSE	FALSE	TRUE
BPIFA1	0.181816	-1.75124	11.2099	-0.156223	0.875857	NA	NA	FALSE	FALSE	TRUE
BPIFB1	0.157234	-1.75095	11.2099	-0.156196	0.875878	NA	NA	FALSE	FALSE	TRUE
BPIFB2	0.904581	-1.75157	11.2099	-0.156252	0.875834	0.895503	NA	FALSE	FALSE	TRUE
BPIFB3	0.258435	-1.75103	11.2099	-0.156204	0.875872	NA	NA	FALSE	FALSE	TRUE
BPIFB4	0.466417	-0.238896	11.2071	-0.0213164	0.982993	NA	NA	FALSE	FALSE	FALSE
BPIFC	2.04425	-1.75255	5.65668	-0.309821	0.756697	0.817348	28.7633	FALSE	FALSE	TRUE
BPNT1	51.9684	2.78519	0.271951	10.2415	1.29e-24	8.01e-24	0.0147178	TRUE	TRUE	TRUE
BPTF	492.81	0.541908	0.0612728	8.84418	9.22e-19	4.33e-18	0.000778528	FALSE	TRUE	FALSE
BRAF	101.569	-0.781459	0.132797	-5.8846	3.99e-09	9.75e-09	0.00316001	FALSE	TRUE	FALSE
BRAP	68.7728	0.73548	0.191902	3.83258	0.000126806	0.00022006	0.00629475	FALSE	TRUE	FALSE
BRAT1	39.3366	2.68839	0.363355	7.3988	1.37e-13	4.63e-13	0.00379639	TRUE	TRUE	TRUE
BRCA2	127.178	2.50888	0.195501	12.8331	1.07e-37	1.11e-36	0.0016576	TRUE	TRUE	TRUE
BRD1	115.629	1.39185	0.175201	7.94428	1.95e-15	7.51e-15	0.00235198	TRUE	TRUE	TRUE
BRD2	458.98	0.992848	0.0850641	11.6718	1.78e-31	1.44e-30	0.000808173	FALSE	TRUE	FALSE
BRD3	64.2498	1.46917	0.226919	6.47445	9.52e-11	2.63e-10	0.00429573	TRUE	TRUE	TRUE
BRD4	319.11	0.616811	0.082661	7.46193	8.53e-14	2.91e-13	0.00163361	FALSE	TRUE	FALSE
BRD7	93.1902	1.6284	0.162912	9.9956	1.59e-23	9.39e-23	0.00168034	TRUE	TRUE	TRUE
BRD9	58.4332	1.63709	0.23078	7.09371	1.31e-12	4.14e-12	0.00553575	TRUE	TRUE	TRUE
BRDT	0.456224	-1.75132	11.2099	-0.15623	0.875852	NA	NA	FALSE	FALSE	TRUE
BRF1	35.0485	3.39504	0.467376	7.26404	3.76e-13	1.23e-12	0.0042638	TRUE	TRUE	TRUE
BRF2	10.7149	5.53757	1.04762	5.28585	1.25e-07	2.75e-07	0.0373029	TRUE	TRUE	TRUE
BRI3	37.9182	1.96076	0.247015	7.93779	2.06e-15	7.91e-15	0.00199128	TRUE	TRUE	TRUE
BRI3BP	19.3729	1.40804	0.360145	3.90964	9.24e-05	0.000162138	0.00764233NA571503	TRUE	TRUE	TRUE
BRINP1	1.69424	3.72743	6.14114	0.60696	0.543877	0.620811	35.2018	FALSE	FALSE	TRUE
BRINP2	0.183841	0.581599	11.1886	0.0519814	0.958544	NA	NA	FALSE	FALSE	FALSE
BRINP3	1.50347	-1.75258	7.08414	-0.247394	0.804603	0.856758	46.2631	FALSE	FALSE	TRUE
BRIP1	92.2033	-0.131801	0.155072	-0.849933	0.395362	0.468999	0.00376894	FALSE	FALSE	FALSE
BRIX1	58.3644	0.317966	0.215855	1.47305	0.140737	0.182952	0.00835958	FALSE	FALSE	FALSE
BRMS1L	34.0396	1.06422	0.270504	3.93423	8.35e-05	0.00014704	0.0131989	TRUE	TRUE	TRUE
BROX	115.247	1.8387	0.170371	10.7923	3.74e-27	2.54e-26	0.00179878	TRUE	TRUE	TRUE
BRPF1	81.0036	-0.0957563	0.170085	-0.56299	0.573442	0.649929	0.00509425	FALSE	FALSE	FALSE
BRPF3	83.041	1.65198	0.175859	9.39377	5.79e-21	3.02e-20	0.004552	TRUE	TRUE	TRUE
BRS3	1.35478	-4.48983	9.35124	-0.480133	0.631133	0.704225	82.7394	FALSE	FALSE	TRUE
BRSK1	16.8649	2.29169	1.02653	2.23246	0.0255845	0.03633	0.849425	TRUE	TRUE	TRUE
BRSK2	9.09765	1.35942	1.44189	0.942803	0.345782	0.416043	1.44NA203892788	FALSE	FALSE	TRUE
BRWD1	216.52	0.857537	0.106772	8.03146	9.63e-16	3.79e-15	0.00125876	FALSE	TRUE	FALSE
BRWD3	90.3057	-0.649401	0.138813	-4.67822	2.89e-06	5.72e-06	0.00356921	FALSE	TRUE	FALSE
BSCL2	82.5373	1.5479	0.413863	3.74012	0.00018393	0.000315569	0.0935738	TRUE	TRUE	TRUE
BSDC1	94.5639	3.0526	0.221165	13.8024	2.47e-43	3.12e-42	0.00196758	TRUE	TRUE	TRUE
BSN	81.9918	2.99611	0.300617	9.96654	2.14e-23	1.25e-22	0.00707054	TRUE	TRUE	TRUE
BSND	5.18727	-4.21058	3.37732	-1.24672	0.2125	0.268839	9.46761	FALSE	FALSE	TRUE
BSPRY	7.22826	-4.76265	1.18338	-4.0246	5.71e-05	0.000102022	0.254341	TRUE	TRUE	TRUE
BST1	13.1781	4.79254	1.07156	4.47251	7.73e-06	1.48e-05	0.0968319	TRUE	TRUE	TRUE
BSX	3.47728	-1.75251	3.07348	-0.570203	0.56854	0.645134	7.0784	FALSE	FALSE	TRUE
BTAF1	211.359	0.468566	0.108237	4.32908	1.5e-05	2.8e-05	0.00324031	FALSE	TRUE	FALSE
BTBD1	106.756	2.48367	0.175405	14.1596	1.63e-45	2.22e-44	0.00323953	TRUE	TRUE	TRUE
BTBD10	45.2352	2.47542	0.317328	7.80084	6.15e-15	2.27e-14	0.00516077	TRUE	TRUE	TRUE
BTBD16	5.16957	5.32465	1.376	3.86965	0.000108993	0.000190176	0.799307	TRUE	TRUE	TRUE
BTBD17	1.49153	-1.75231	9.06825	-0.193236	0.846774	0.890106	77.1256	FALSE	FALSE	TRUE
BTBD18	46.7121	-2.40524	0.31151	-7.72124	1.15e-14	4.16e-14	0.00467152	TRUE	TRUE	TRUE
BTBD19	15.4506	-6.07514	0.877203	-6.92559	4.34e-12	1.33e-11	0.0415553	TRUE	TRUE	TRUE
BTBD2	70.4988	3.08515	0.252997	12.1944	3.33e-34	3.01e-33	0.00401086	TRUE	TRUE	TRUE
BTBD3	52.5348	2.14217	0.291019	7.36092	1.83e-13	6.12e-13	0.00233393	TRUE	TRUE	TRUE
BTBD6	27.6622	6.55048	1.02743	6.37558	1.82e-10	4.91e-10	0.0058154	TRUE	TRUE	TRUE
BTBD7	177.344	1.64629	0.12262	13.426	4.26e-41	5.01e-40	0.00381698	TRUE	TRUE	TRUE
BTBD9	30.6447	1.26344	0.327041	3.86323	0.000111899	0.00019515	0.0163687	TRUE	TRUE	TRUE
BTC	6.66423	4.47712	1.05754	4.23353	2.3e-05	4.23e-05	0.0385363	TRUE	TRUE	TRUE
BTD	19.5875	3.97332	0.668167	5.9466	2.74e-09	6.8e-09	0.0215786	TRUE	TRUE	TRUE
BTF3	206.082	-0.66202	0.102247	-6.47471	9.5e-11	2.63e-10	0.00160331	FALSE	TRUE	FALSE
BTF3L4	48.3922	0.115865	0.187196	0.618952	0.535948	0.613282	0.00657081	FALSE	FALSE	FALSE
BTG1	206.282	-1.71339	0.215122	-7.96474	1.66e-15	6.41e-15	0.0382728	TRUE	TRUE	TRUE
BTG2	92.8538	0.057915	0.305762	0.189412	0.84977	0.892102	0.0012548	FALSE	FALSE	FALSE
BTG4	1.08537	4.21762	6.0081	0.70199	0.482686	0.560458	33.6642	FALSE	FALSE	TRUE
BTK	5.01354	-6.89328	4.12494	-1.67112	0.0946972	0.126124	15.277	FALSE	FALSE	TRUE
BTLA	16.3068	-6.83816	1.06885	-6.39767	1.58e-10	4.28e-10	0.0177449	TRUE	TRUE	TRUE
BTN1A1	3.8101	-6.59135	1.64951	-3.99594	6.44e-05	0.000114608	1.51959	TRUE	TRUE	TRUE
BTNL9	3.9197	-0.317611	1.57487	-0.201674	0.840172	0.885365	0.415925	FALSE	FALSE	FALSE
BTRC	51.182	-0.0669488	0.198626	-0.337059	0.736073	0.799396	0.0153095	FALSE	FALSE	FALSE
BUB1B	69.7038	2.25674	0.197708	11.4145	3.54e-30	2.75e-29	0.00436972	TRUE	TRUE	TRUE
BUD13	41.6554	0.893376	0.28397	3.14602	0.00165508	0.00263057	0.00927291	FALSE	TRUE	FALSE
BUD31	32.1113	1.95306	0.2671	7.31209	2.63e-13	8.72e-13	0.0147241	TRUE	TRUE	TRUE
BVES	16.712	1.50303	0.291703	5.15261	2.57e-07	5.5e-07	0.00812795	TRUE	TRUE	TRUE
BYSL	26.4634	2.33086	0.449326	5.18746	2.13e-07	4.6e-07	0.017506	TRUE	TRUE	TRUE
BZW1	368.64	1.11171	0.0781357	14.2279	6.15e-46	8.48e-45	0.00080052	TRUE	TRUE	TRUE
BZW2	131.087	0.703382	0.135076	5.20732	1.92e-07	4.15e-07	0.00227956	FALSE	TRUE	FALSE
C12orf43	22.673	2.66511	0.562259	4.74	2.14e-06	4.26e-06	0.00470761	TRUE	TRUE	TRUE
C15orf39	68.5703	2.93559	0.275436	10.658	1.6e-26	1.07e-25	0.00126285	TRUE	TRUE	TRUE
C15orf61	15.1843	2.19873	0.528028	4.16404	3.13e-05	5.7e-05	0.12628	TRUE	TRUE	TRUE
C16orf46	10.734	-0.414046	0.609984	-0.678781	0.497277	0.575065	0.0475566	FALSE	FALSE	FALSE
C16orf86	6.62097	0.837589	0.927012	0.903537	0.366241	0.438436	0.242732	FALSE	FALSE	FALSE
C16orf89	3.40887	-1.75267	4.94215	-0.354637	0.722861	0.787716	21.4794	FALSE	FALSE	TRUE
C18orf63	1.51838	-1.75248	4.80667	-0.364594	0.715415	0.78105	20.2093	FALSE	FALSE	TRUE
C19orf47	38.7068	0.0675691	0.196564	0.343751	0.731034	0.794984	0.00953591	FALSE	FALSE	FALSE
C1GALT1C1	26.5492	0.0730845	0.282912	0.258329	0.796153	0.849828	0.00943325	FALSE	FALSE	FALSE
C1orf141	4.97612	-5.65314	2.04999	-2.75764	0.00582204	0.00879625	2.85636	TRUE	TRUE	TRUE
C1orf56	38.139	-3.12956	0.417679	-7.49274	6.74e-14	2.32e-13	0.00443267	TRUE	TRUE	TRUE
C1QB	0.606294	-1.7522	11.2099	-0.156308	0.87579	0.895503	NA	FALSE	FALSE	TRUE
C1QC	0.203079	-1.75113	11.2099	-0.156213	0.875866	NA	NA	FALSE	FALSE	TRUE
C1QL1	3.80333	-1.75252	1.9194	-0.91306	0.361211	0.432954	1.54027	FALSE	FALSE	TRUE
C1QL2	0.60591	2.97651	11.1682	0.266517	0.789841	0.844184	NA	FALSE	FALSE	TRUE
C1QL4	3.11804	-3.67592	1.50431	-2.4436	0.0145416	0.0212012	1.37699	TRUE	TRUE	TRUE
C1QTNF1	6.19443	2.39815	1.26469	1.89623	0.0579294	0.0794136	0.485129	FALSE	FALSE	TRUE
C1QTNF2	10.5255	-2.72053	0.650327	-4.18332	2.87e-05	5.26e-05	0.187325	TRUE	TRUE	TRUE
C1QTNF3	0.587955	-1.75245	6.48891	-0.270068	0.787108	0.841943	38.488	FALSE	FALSE	TRUE
C1QTNF5	4.87536	-2.35419	1.73124	-1.35983	0.173884	0.223189	1.24493	FALSE	FALSE	TRUE
C1QTNF6	26.8635	7.23784	1.02511	7.06054	1.66e-12	5.21e-12	0.00449356	TRUE	TRUE	TRUE
C1QTNF7	1.99674	-4.1999	3.36162	-1.24937	0.211531	0.26771	9.36224	FALSE	FALSE	TRUE
C1R	17.5561	1.07021	0.345831	3.0946	0.00197076	0.00311174	0.00623517	TRUE	TRUE	TRUE
C1RL	42.9142	1.88158	0.368128	5.1112	3.2e-07	6.82e-07	0.0101719	TRUE	TRUE	TRUE
C1S	46.2877	0.444923	0.297597	1.49505	0.134901	0.175992	0.00393621	FALSE	FALSE	FALSE
C2CD2	26.2245	4.32867	0.737954	5.86578	4.47e-09	1.09e-08	0.0159598	TRUE	TRUE	TRUE
C2CD2L	42.1859	1.45744	0.24757	5.88699	3.93e-09	9.62e-09	0.00735467	TRUE	TRUE	TRUE
C2CD4C	1.28991	2.0687	1.86354	1.11009	0.26696	0.329273	2.14461	FALSE	FALSE	TRUE
C2CD5	89.3528	1.02649	0.131834	7.78622	6.9e-15	2.54e-14	0.00100925	TRUE	TRUE	TRUE
C2orf69	24.9543	-0.208437	0.253519	-0.822177	0.410976	0.485128	0.0170422	FALSE	FALSE	FALSE
C2orf78	11.2806	7.10722	1.03953	6.83695	8.09e-12	2.43e-11	0.0325865	TRUE	TRUE	TRUE
C3	62.2586	6.50478	0.726631	8.95198	3.49e-19	1.67e-18	0.00575685	TRUE	TRUE	TRUE
C3AR1	11.2072	0.579779	0.354639	1.63484	0.102082	0.13521	0.0209689	FALSE	FALSE	FALSE
C3orf20	14.1638	5.23059	1.08034	4.8416	1.29e-06	2.62e-06	0.100072	TRUE	TRUE	TRUE
C4BPB	7.76836	-5.90327	3.58151	-1.64826	0.0992986	0.131755	11.175	FALSE	FALSE	TRUE
C5	22.0605	2.66775	1.52081	1.75416	0.079403	0.106898	1.17883	FALSE	FALSE	TRUE
C5AR1	15.1967	-0.363595	0.43819	-0.829765	0.406671	0.480905	0.115386	FALSE	FALSE	FALSE
C6	0.135591	-1.75108	11.2099	-0.156208	0.875869	NA	NA	FALSE	FALSE	TRUE
C6orf132	19.2369	0.692965	0.36838	1.88112	0.0599561	0.0820392	0.00584151	FALSE	FALSE	FALSE
C7	3.08724	-1.75296	9.98264	-0.175601	0.860607	0.895503	93.9148	FALSE	FALSE	TRUE
C8A	0.137941	-1.7511	11.2099	-0.15621	0.875867	NA	NA	FALSE	FALSE	TRUE
C8G	6.22041	1.68116	1.26387	1.33017	0.183463	0.234658	0.283634	FALSE	FALSE	TRUE
C8orf74	0.546318	-3.19699	11.2097	-0.285199	0.775492	0.832322	NA	FALSE	FALSE	TRUE
C9	0.962362	-1.75215	11.2099	-0.156304	0.875793	0.895503	NA	FALSE	FALSE	TRUE
C9orf72	20.1422	-5.00259	1.1615	-4.30699	1.65e-05	3.08e-05	0.0106859	TRUE	TRUE	TRUE
CA1	0.631156	-1.75235	11.2099	-0.156322	0.87578	0.895503	NA	FALSE	FALSE	TRUE
CA10	0.564768	-0.336985	10.5356	-0.0319853	0.974484	0.978554	104.881	FALSE	FALSE	FALSE
CA11	20.5203	0.306585	0.463505	0.661449	0.508325	0.585496	0.0516124	FALSE	FALSE	FALSE
CA12	201.172	6.76766	0.317706	21.3016	1.1e-100	5.09e-99	0.00149523	TRUE	TRUE	TRUE
CA13	10.2702	-1.49678	0.685594	-2.18319	0.0290218	0.0410182	0.0841677	TRUE	TRUE	TRUE
CA14	21.822	-5.48375	0.750745	-7.30441	2.78e-13	9.21e-13	0.00402369	TRUE	TRUE	TRUE
CA2	81.196	6.98657	1.02072	6.84473	7.66e-12	2.3e-11	0.0029785	TRUE	TRUE	TRUE
CA3	1.23791	2.79854	3.61408	0.774343	0.438728	0.514728	11.4377	FALSE	FALSE	TRUE
CA4	5.65848	-5.78282	1.80102	-3.21086	0.00132337	0.00212345	1.9506	TRUE	TRUE	TRUE
CA6	1.29654	-3.18324	11.2098	-0.283969	0.776434	0.832851	NA	FALSE	FALSE	TRUE
CA8	6.14409	-4.19397	1.26846	-3.30633	0.000945257	0.0015349	0.0457512	TRUE	TRUE	TRUE
CA9	62.471	-1.7525	1.44311	-1.2144	0.224596	0.282896	0.00120589	FALSE	FALSE	TRUE
CAAP1	17.738	-7.00274	1.06549	-6.57234	4.95e-11	1.4e-10	0.0194715	TRUE	TRUE	TRUE
CAB39	165.689	2.32078	0.125168	18.5414	9.57e-77	3.01e-75	0.00236599	TRUE	TRUE	TRUE
CAB39L	27.9299	-1.70638	0.390278	-4.3722	1.23e-05	2.32e-05	0.00592281	TRUE	TRUE	TRUE
CABIN1	123.569	4.22895	0.253359	16.6915	1.51e-62	3.4e-61	0.00362612	TRUE	TRUE	TRUE
CABLES1	11.0073	-2.16382	0.802324	-2.69694	0.00699791	0.0104994	0.0372191	TRUE	TRUE	TRUE
CABLES2	44.3877	-0.653768	0.253798	-2.57593	0.00999701	0.0147935	0.00656313	FALSE	TRUE	FALSE
CABP2	0.28632	-1.75137	11.2099	-0.156234	0.875849	NA	NA	FALSE	FALSE	TRUE
CABP4	3.17813	-3.79516	2.68207	-1.41501	0.157066	0.202733	6.50491	FALSE	FALSE	TRUE
CABP5	0.909788	4.54479	8.25502	0.550549	0.581943	0.657516	64.5222	FALSE	FALSE	TRUE
CABP7	3.34518	4.03478	2.07094	1.94829	0.0513808	0.0708403	3.07219	FALSE	FALSE	TRUE
CABS1	0.242199	-1.75116	11.2099	-0.156216	0.875863	NA	NA	FALSE	FALSE	TRUE
CACHD1	31.8805	3.88627	0.374013	10.3907	2.73e-25	1.72e-24	0.00692215	TRUE	TRUE	TRUE
CACNA1A	9.78096	-7.19535	1.65072	-4.3589	1.31e-05	2.46e-05	1.55592997071NA	TRUE	TRUE	TRUE
CACNA1D	17.801	2.67415	0.379518	7.04617	1.84e-12	5.76e-12	0.00759913	TRUE	TRUE	TRUE
CACNA1G	26.2333	4.39398	0.609737	7.20635	5.75e-13	1.86e-12	0.0192363	TRUE	TRUE	TRUE
CACNA1H	15.3719	6.40405	1.04155	6.14858	7.82e-10	2.01e-09	0.0329448	TRUE	TRUE	TRUE
CACNA1I	12.2527	-2.55068	1.40952	-1.80961	0.0703562	0.0952763	1.73174	FALSE	FALSE	TRUE
CACNA1S	8.54443	-1.75262	2.6125	-0.670861	0.502309	0.579806	4.55905	FALSE	FALSE	TRUE
CACNA2D1	50.4406	-1.27864	0.177632	-7.19826	6.1e-13	1.97e-12	0.0154135	TRUE	TRUE	TRUE
CACNA2D2	3.8838	1.44259	1.51761	0.95057	0.341823	0.412002	1.6528	FALSE	FALSE	TRUE
CACNA2D3	0.738156	2.32871	5.21649	0.446414	0.655298	0.726667	24.9993	FALSE	FALSE	TRUE
CACNB1	9.13139	0.14354	0.461096	0.311301	0.755571	0.816298	0.0939115	FALSE	FALSE	FALSE
CACNB2	16.2382	-2.44932	0.875564	-2.79742	0.00515129	0.00781969	0.38874	TRUE	TRUE	TRUE
CACNB3	85.1164	0.396455	0.144882	2.7364	0.0062115	0.00935927	0.00350153	FALSE	TRUE	FALSE
CACNB4	6.39937	0.962705	0.835384	1.15241	0.249152	0.309364	0.505844	FALSE	FALSE	FALSE
CACNG1	2.86259	-1.77662	3.17509	-0.559551	0.575786	0.651818	7.71477	FALSE	FALSE	TRUE
CACNG2	0.774396	-0.240401	9.76988	-0.0246063	0.980369	0.98325	89.9234	FALSE	FALSE	FALSE
CACNG5	0.342437	-1.75133	11.2099	-0.156231	0.875851	NA	NA	FALSE	FALSE	TRUE
CACNG6	3.14091	-5.18639	3.02108	-1.71673	0.0860277	0.115318	7.51973	FALSE	FALSE	TRUE
CACNG7	15.2409	2.3453	0.450774	5.20282	1.96e-07	4.25e-07	0.03224NA12030805	TRUE	TRUE	TRUE
CACNG8	16.3017	-3.3922	0.703113	-4.82455	1.4e-06	2.84e-06	0.319203	TRUE	TRUE	TRUE
CACTIN	41.736	1.64602	0.227467	7.23631	4.61e-13	1.5e-12	0.00839178	TRUE	TRUE	TRUE
CACUL1	97.004	-0.453194	0.125042	-3.62434	0.000289705	0.000489271	0.00182464	FALSE	TRUE	FALSE
CACYBP	76.6189	0.531262	0.193091	2.75135	0.00593507	0.00896319	0.00961598	FALSE	TRUE	FALSE
CAD	218.382	3.1903	0.299919	10.6372	2e-26	1.33e-25	0.064442	TRUE	TRUE	TRUE
CADM1	100.06	1.82401	0.119367	15.2808	1.03e-52	1.73e-51	0.00446371	TRUE	TRUE	TRUE
CADM2	1.66958	-1.75253	4.01259	-0.436758	0.662287	0.733494	13.4755	FALSE	FALSE	TRUE
CADM3	60.0164	4.73059	1.03608	4.56586	4.97e-06	9.65e-06	0.00124977	TRUE	TRUE	TRUE
CADM4	11.8224	5.79462	1.04221	5.55994	2.7e-08	6.24e-08	0.0292669	TRUE	TRUE	TRUE
CADPS2	13.2539	2.40221	0.534425	4.49495	6.96e-06	1.33e-05	0.098223	TRUE	TRUE	TRUE
CAGE1	12.5092	-3.17282	0.986923	-3.21486	0.0013051	0.00209636	0.0185661	TRUE	TRUE	TRUE
CALB1	51.0214	-3.68454	0.809555	-4.55131	5.33e-06	1.03e-05	0.525022	TRUE	TRUE	TRUE
CALB2	0.604266	-1.75187	11.2099	-0.156279	0.875813	0.895503	NA	FALSE	FALSE	TRUE
CALCOCO1	78.8957	1.76259	0.196388	8.97502	2.83e-19	1.36e-18	0.00844575	TRUE	TRUE	TRUE
CALCOCO2	99.2506	1.36843	0.194638	7.03067	2.06e-12	6.41e-12	0.0010147	TRUE	TRUE	TRUE
CALCR	1.5059	-3.2	3.80631	-0.84071	0.40051	0.474309	11.9306	FALSE	FALSE	TRUE
CALCRL	3.92232	-6.09746	1.34171	-4.54456	5.51e-06	1.06e-05	0.596059	TRUE	TRUE	TRUE
CALD1	220.781	2.38669	0.19747	12.0864	1.25e-33	1.1e-32	0.00103168	TRUE	TRUE	TRUE
CALHM3	1.59846	-1.7525	8.06981	-0.217168	0.828078	0.875733	60.6433	FALSE	FALSE	TRUE
CALML4	9.08472	-7.80812	1.08376	-7.20462	5.82e-13	1.89e-12	0.0877667	TRUE	TRUE	TRUE
CALML5	0.880893	-3.19963	11.2096	-0.285435	0.775311	0.832322	NA	FALSE	FALSE	TRUE
CALML6	0.834415	-1.75226	11.2099	-0.156313	0.875786	0.895503	NA	FALSE	FALSE	TRUE
CALR	473.744	4.82655	0.140502	34.3521	1.31e-258	3.46e-256	0.00124103	TRUE	TRUE	TRUE
CALR3	8.50439	1.00972	1.14924	0.878598	0.37962	0.452915	1.0159NA4006072	FALSE	FALSE	TRUE
CALU	194.168	0.545837	0.0974656	5.6003	2.14e-08	4.98e-08	0.00113497	FALSE	TRUE	FALSE
CAMK1	19.5977	6.52945	1.03843	6.28779	3.22e-10	8.51e-10	0.0275122	TRUE	TRUE	TRUE
CAMK1D	7.55917	0.257617	0.464393	0.554739	0.579073	0.654839	0.0602234	FALSE	FALSE	FALSE
CAMK1G	8.24386	-3.78006	1.38563	-2.72805	0.00637107	0.00958606	0.178313	TRUE	TRUE	TRUE
CAMK2A	11.7675	4.52379	1.06037	4.26622	1.99e-05	3.68e-05	0.0454513	TRUE	TRUE	TRUE
CAMK2B	14.5705	0.508026	0.312859	1.62382	0.104415	0.138059	0.0229522	FALSE	FALSE	FALSE
CAMK2G	70.932	-0.437084	0.142339	-3.07073	0.00213534	0.00335907	0.00471694	FALSE	TRUE	FALSE
CAMK2N2	3.9155	-4.62824	0.952328	-4.85992	1.17e-06	2.39e-06	0.115064	TRUE	TRUE	TRUE
CAMKK1	26.6396	0.994862	0.317379	3.13462	0.00172076	0.00273086	0.014771	FALSE	TRUE	FALSE
CAMKMT	11.814	2.90959	0.626092	4.64723	3.36e-06	6.63e-06	0.0301788	TRUE	TRUE	TRUE
CAMKV	4.42486	-1.75252	3.71823	-0.471332	0.637404	0.710397	11.2878	FALSE	FALSE	TRUE
CAMLG	53.9746	1.00365	0.198179	5.06433	4.1e-07	8.64e-07	0.00541133	TRUE	TRUE	TRUE
CAMSAP1	86.3394	3.49267	0.306887	11.3809	5.2e-30	4e-29	0.00495835	TRUE	TRUE	TRUE
CAMSAP2	272.378	2.11374	0.128692	16.4248	1.27e-60	2.68e-59	0.00166664	TRUE	TRUE	TRUE
CAMSAP3	31.2409	1.28428	0.361347	3.55414	0.000379215	0.000634966	0.0133143	TRUE	TRUE	TRUE
CAMTA1	44.59	0.924092	0.207813	4.44674	8.72e-06	1.66e-05	0.0129374	FALSE	TRUE	FALSE
CAMTA2	116.578	0.372491	0.119785	3.10967	0.00187298	0.00296089	0.00202546	FALSE	TRUE	FALSE
CAND1	480.755	0.902297	0.0621356	14.5214	8.86e-48	1.3e-46	0.000790988	FALSE	TRUE	FALSE
CAND2	41.6624	-0.78808	0.206147	-3.8229	0.000131891	0.000228621	0.0102777	FALSE	TRUE	FALSE
CANT1	134.408	3.49946	0.176425	19.8354	1.47e-87	5.61e-86	0.000999982	TRUE	TRUE	TRUE
CANX	776.123	2.74968	0.0833243	32.9997	8.19e-239	1.84e-236	0.000438112	TRUE	TRUE	TRUE
CAP1	287.522	2.80904	0.113515	24.7461	3.42e-135	2.7e-133	0.00146682	TRUE	TRUE	TRUE
CAP2	13.8857	0.427938	0.516297	0.82886	0.407184	0.481403	0.103626814004NA	FALSE	FALSE	FALSE
CAPG	110.339	5.16219	0.649176	7.95191	1.84e-15	7.08e-15	0.00166163	TRUE	TRUE	TRUE
CAPN1	126.42	4.38895	0.319959	13.7172	8e-43	9.97e-42	0.00178772	TRUE	TRUE	TRUE
CAPN10	29.3253	2.56438	0.399913	6.41235	1.43e-10	3.9e-10	0.00366944	TRUE	TRUE	TRUE
CAPN11	2.69604	-3.20623	8.59424	-0.373068	0.709098	0.775674	69.0687	FALSE	FALSE	TRUE
CAPN12	18.7077	-8.38519	1.04378	-8.03347	9.48e-16	3.73e-15	0.0194995	TRUE	TRUE	TRUE
CAPN13	1.93506	-1.75256	4.40395	-0.397952	0.690666	0.759517	16.6425	FALSE	FALSE	TRUE
CAPN14	0.140291	-1.75124	11.2099	-0.156222	0.875858	NA	NA	FALSE	FALSE	TRUE
CAPN15	69.142	1.68725	0.26506	6.36554	1.95e-10	5.23e-10	0.0084869	TRUE	TRUE	TRUE
CAPN2	382.042	3.33698	0.170828	19.5341	5.63e-85	2.05e-83	0.00164766	TRUE	TRUE	TRUE
CAPN3	6.25697	4.87663	1.52265	3.20273	0.00136129	0.00218165	1.20044	TRUE	TRUE	TRUE
CAPN5	55.087	3.22322	0.315492	10.2165	1.67e-24	1.03e-23	0.00184962	TRUE	TRUE	TRUE
CAPN6	0.138392	-1.75116	11.2099	-0.156215	0.875863	NA	NA	FALSE	FALSE	TRUE
CAPNS1	288.899	1.89091	0.104527	18.0902	3.81e-73	1.09e-71	0.00035862	TRUE	TRUE	TRUE
CAPRIN2	78.0559	2.43262	0.235385	10.3346	4.91e-25	3.07e-24	0.00300173	TRUE	TRUE	TRUE
CAPS2	14.7245	3.28474	0.497558	6.60173	4.06e-11	1.16e-10	0.0317946	TRUE	TRUE	TRUE
CAPZA3	0.0531676	-1.7509	11.2099	-0.156192	0.875881	NA	NA	FALSE	FALSE	TRUE
CAPZB	130.833	2.13962	0.149399	14.3215	1.61e-46	2.28e-45	0.00149941	TRUE	TRUE	TRUE
CARD10	79.5899	9.47763	1.02236	9.27031	1.86e-20	9.46e-20	0.00329708	TRUE	TRUE	TRUE
CARD11	38.2326	-6.72376	2.99985	-2.24137	0.0250022	0.0355318	7.56167	TRUE	TRUE	TRUE
CARD14	10.3174	-2.42549	1.3714	-1.76863	0.0769561	0.103723	1.51718	FALSE	FALSE	TRUE
CARD6	47.0602	3.81869	0.447445	8.53443	1.41e-17	6.19e-17	0.00672273	TRUE	TRUE	TRUE
CARD9	9.98628	-2.123	1.02815	-2.06488	0.0389343	0.0543242	0.867259	FALSE	FALSE	TRUE
CARF	39.1643	0.942036	0.224725	4.19194	2.77e-05	5.07e-05	0.00730018	FALSE	TRUE	FALSE
CARM1	72.9523	0.96889	0.16345	5.92776	3.07e-09	7.6e-09	0.00454015	FALSE	TRUE	FALSE
CARS2	46.4417	3.15112	0.342303	9.20566	3.4e-20	1.71e-19	0.00926435	TRUE	TRUE	TRUE
CARTPT	1.01856	-1.75223	11.2099	-0.156311	0.875788	0.895503	NA	FALSE	FALSE	TRUE
CASC3	198.444	1.39173	0.113121	12.303	8.72e-35	8.06e-34	0.00194217	TRUE	TRUE	TRUE
CASD1	69.1988	3.13199	0.226165	13.8483	1.3e-43	1.68e-42	0.00419982	TRUE	TRUE	TRUE
CASKIN2	52.4118	2.34235	0.286913	8.16398	3.24e-16	1.31e-15	0.00349929	TRUE	TRUE	TRUE
CASP14	6.39146	-6.71954	1.99316	-3.3713	0.00074815	0.00122405	2.73063	TRUE	TRUE	TRUE
CASP2	52.76	1.46234	0.273385	5.34902	8.84e-08	1.97e-07	0.00259633	TRUE	TRUE	TRUE
CASP3	37.5214	1.60322	0.393426	4.07503	4.6e-05	8.29e-05	0.00241285	TRUE	TRUE	TRUE
CASP7	20.0506	3.14857	0.460174	6.84212	7.8e-12	2.34e-11	0.0155905	TRUE	TRUE	TRUE
CASP8	71.7669	1.87642	0.212232	8.84137	9.46e-19	4.43e-18	0.00725433	TRUE	TRUE	TRUE
CASP8AP2	80.9181	1.19906	0.249571	4.80451	1.55e-06	3.13e-06	0.00733088	TRUE	TRUE	TRUE
CASP9	19.8066	7.45822	1.03028	7.23904	4.52e-13	1.47e-12	0.0154464	TRUE	TRUE	TRUE
CASQ2	1.95333	1.01236	2.40801	0.420413	0.674184	0.74441	4.17176	FALSE	FALSE	TRUE
CASR	7.94863	-1.56482	0.827209	-1.89168	0.0585335	0.0802105	0.38907	FALSE	FALSE	TRUE
[truncated: 9,735 more rows]

## Sheet: GO enrichment
Go-Terms	logp	enrichment	infection
[truncated: 26 more rows]

## Sheet: Variant-Amino Acids
	Virus	Mink-H5N1												Virus	Mink-H5N1
[truncated: 104 more rows]

## Sheet: Variant calling-BoH5N1 
##Creator=<Name="qng",Version="17.6.1.6">
[truncated: 704 more rows]

[truncated: 1 more sheets: Variant calling-MinkH5N1 ]
